# Supplementary material for: Reliable and Scalable Identification and Prioritization of Putative Cellulolytic Anaerobes With Large Genome Data
Source: Front Bioinform. 2022 Mar 17;2:813771. doi: 10.3389/fbinf.2022.813771 (PMC9580877; doi:10.3389/fbinf.2022.813771)
Supplement: Supplementary file 1 [file DataSheet4.XLSX]

## Sheet: Putative cellulolytic MAGs
GenBank assembly accession/IMG genome ID/Biosample ID	Category	Assembly level	Environment habitats or engineered origins	Taxonomy	Activity against cellulose
GCA_002332765.1	Group I-a	MAG	Wastewater treatment plant	Clostridiales bacterium UBA2028	unkown
2675903190	Group I-a	MAG	Enriched beer lees digesting consortium	Clostridials.sp	unkown
2588253526	Group I-a	MAG	Enriched thermophilic cellulose degesting consortium	Clostridials.sp	unkown
GCF_000577895.1	Group I-a	MAG	lab-scale biogas reactor continuously fed with maize silage and wheat straw	Clostridium bornimense	cellulolytic
GCA_002375855.1	Group I-b	MAG	Topsoil	Clostridiales bacterium UBA3578	unkown
2675903189	Group I-b	MAG	enriched in beer lees digesting consortium	Clostridials.sp	unkown
2675903179	Group I-b	MAG	enriched in beer lees digesting consortium	Clostridials.sp	unkown
GCA_001512505.1	Group I-b	MAG	anaerobic digester metagenome	Clostridiaceae bacterium DTU079	unkown
GCF_000521465.1	Group I-b	MAG	Isolated from a Cellulose-Degrading Bacterial Community	Acetivibrio thermocellus JCM 21531	unkown
GCF_002051585.1	Group I-b	MAG	soil under a pile of rotting wood chips	Ruminiclostridium hungatei strain:DSM 14427	unkown
GCF_000526495.1	Group I-b	MAG	missing	Ruminiclostridium josui JCM 17888	cellulolytic anaerobe with cellulosome
GCF_000175795.2	Group I-b	MAG	estuarine sediment from River Don/intertidal mud	Ruminiclostridium papyrosolvens DSM 2782	unkown
GCF_000421965.1	Group I-b	MAG	missing	Ruminiclostridium papyrosolvens C7	unkown
GCA_002307295.1	Group I-c	MAG	soil	Ignavibacteriales bacterium UBA1304	unkown
GCA_002373775.1	Group I-c	MAG	Environment	Ruminococcus flavefaciens	unkown
GCA_002449585.1	Group I-c	MAG	Gut microbiome	Ruminococcus sp. UBA7013	unkown
GCF_001705235.1	Group I-c	MAG	missing	Clostridium pasteurianum (firmicutes)	unkown
GCF_900116755.1	Group I-c	MAG	missing	Clostridium sp. DSM 8431	unkown
GCF_002006355.1	Group I-c	MAG	missing	Clostridium felsineum DSM 794	unkown
GCF_002006235.1	Group I-c	MAG	missing	Clostridium aurantibutyricum	unkown
GCA_002307295.1	Group I-c	MAG	soil metagenome	Ignavibacteriales bacterium UBA1304	unkown
GCA_002373775.1	Group I-c	MAG	in the rumen and in the hindgut of monogastric domestic and wild mammals	Ruminococcus flavefaciens	unkown
GCF_000174895.1	Group I-c	MAG	in the rumen and in the hindgut of monogastric domestic and wild mammals	Ruminococcus flavefaciens FD-1	cellulolytic
GCF_000526795.1	Group I-c	MAG	in the rumen and in the hindgut of monogastric domestic and wild mammals	Ruminococcus flavefaciens AE3010	cellulolytic
GCF_900119075.1	Group I-c	MAG	in the rumen and in the hindgut of monogastric domestic and wild mammals	Ruminococcus flavefaciens	unkown
GCF_900119075.1	Group I-c	MAG	in the rumen and in the hindgut of monogastric domestic and wild mammals	Ruminococcus flavefaciens	unkown
GCF_000621845.1	Group I-c	MAG	in the rumen and in the hindgut of monogastric domestic and wild mammals	Ruminococcus flavefaciens	unkown
GCA_002307275.1	Group I-d	MAG	missing	Hungateiclostridiaceae bacterium UBA1305	unkown
GCF 000621505.1	Group I-d	MAG	Cattle rumen metagenome	Bubalus bubalis (water buffalo)	unkown
GCA_002993835.1	Group I-d	MAG	Cattle rumen metagenome	Bubalus bubalis (water buffalo)	unkown
GCF_000518765.1	Group I-e	MAG	in the rumen and in the hindgut of monogastric domestic and wild mammals	Ruminococcus flavefaciens ATCC 19208	cellulolytic
GCF 000701945.1	Group I-e	MAG	Cattle rumen metagenome	Ruminococcus flavefaciens	unkown
GCF 900109435.1	Group I-e	MAG	Cattle rumen metagenome	Ruminococcus flavefaciens	unkown
GCA_002371825.1	Group I-e	MAG	Cattle rumen metagenome	Ruminococcus flavefaciens	unkown
GCA_001604035.1	Group I-e	MAG	Cattle rumen metagenome	Ruminococcus flavefaciens	unkown
GCF 900143025.1	Group I-e	MAG	Cattle rumen metagenome	Ruminococcus flavefaciens	unkown
GCF 900108555.1	Group I-e	MAG	Cattle rumen metagenome	Ruminococcus flavefaciens	unkown
GCF 000518765.1	Group I-e	MAG	Cattle rumen metagenome	Ruminococcus flavefaciens	unkown
GCA_002310115.1	Group I-e	MAG	Cattle rumen metagenome	Ruminococcus flavefaciens	unkown
GCA_002394695.1	Group I-e	MAG	gut metagenome	Ruminococcus sp. UBA4310	unkown
UBA9748	Group I-e	MAG	missing	Ruminococcus sp	unkown
GCA_002293295.1	Group I-e	MAG	missing	Ruminococcus sp. UBA946	unkown
GCA_002293625.1	Group I-e	MAG	termite gut metagenome	Clostridiales bacterium UBA929	unkown
GCA_001802795.1	Group I-e	MAG	Rifle well, subsurface metagenome	Ignavibacteria bacterium GWC2_36_12	unkown
GCA_002050295.1	Group I-e	MAG	anaerobic digester filtrate obtained from the belt filter press of the CVWRF wastewater treatment plant	Ignavibacteriales bacterium UTCHB2	unkown

## Sheet: MAG_metadata
assembly_accession	bioproject	biosample	wgs_master	refseq_category	taxid	species_taxid	organism_name	infraspecific_name	isolate	version_status	assembly_level	release_type	genome_rep	seq_rel_date	asm_name	submitter	gbrs_paired_asm	paired_asm_comp	ftp_path	excluded_from_refseq	relation_to_type_material
GCA_002502785.1	PRJNA348753	SAMN06027408	DAQG00000000.1	na	301375	301375	Methanosaeta harundinacea		UBA1	latest	Contig	Major	Full	2017-10-10	ASM250278v1	University of Queensland	na	na	ftp://ftp.ncbi.nlm.nih.gov/genomes/all/GCA/002/502/785/GCA_002502785.1_ASM250278v1	derived from metagenome
GCA_002502815.1	PRJNA348753	SAMN06027406	DAQH00000000.1	na	1915689	1915689	Methanomicrobiaceae archaeon UBA2		UBA2	latest	Scaffold	Major	Full	2017-10-10	ASM250281v1	University of Queensland	na	na	ftp://ftp.ncbi.nlm.nih.gov/genomes/all/GCA/002/502/815/GCA_002502815.1_ASM250281v1	derived from metagenome
GCA_002499715.1	PRJNA348753	SAMN06027391	DAMY00000000.1	na	1915873	1915873	Euryarchaeota archaeon UBA3		UBA3	latest	Scaffold	Major	Full	2017-10-10	ASM249971v1	University of Queensland	na	na	ftp://ftp.ncbi.nlm.nih.gov/genomes/all/GCA/002/499/715/GCA_002499715.1_ASM249971v1	derived from metagenome
GCA_002497985.1	PRJNA348753	SAMN06027404	DAFQ00000000.1	na	1915882	1915882	Euryarchaeota archaeon UBA4		UBA4	latest	Scaffold	Major	Full	2017-10-10	ASM249798v1	University of Queensland	na	na	ftp://ftp.ncbi.nlm.nih.gov/genomes/all/GCA/002/497/985/GCA_002497985.1_ASM249798v1	derived from metagenome
GCA_002505485.1	PRJNA348753	SAMN06027134	DAVG00000000.1	na	1915593	1915593	Methanosarcina sp. UBA5		UBA5	latest	Scaffold	Major	Full	2017-10-10	ASM250548v1	University of Queensland	na	na	ftp://ftp.ncbi.nlm.nih.gov/genomes/all/GCA/002/505/485/GCA_002505485.1_ASM250548v1	derived from metagenome
GCA_002508545.1	PRJNA348753	SAMN06027402	DAVH00000000.1	na	1915541	1915541	Methanomassiliicoccus sp. UBA6		UBA6	latest	Scaffold	Major	Full	2017-10-11	ASM250854v1	University of Queensland	na	na	ftp://ftp.ncbi.nlm.nih.gov/genomes/all/GCA/002/508/545/GCA_002508545.1_ASM250854v1	derived from metagenome
GCA_002508465.1	PRJNA348753	SAMN06027403	DAQQ00000000.1	na	1915595	1915595	Methanosarcina sp. UBA7		UBA7	latest	Scaffold	Major	Full	2017-10-11	ASM250846v1	University of Queensland	na	na	ftp://ftp.ncbi.nlm.nih.gov/genomes/all/GCA/002/508/465/GCA_002508465.1_ASM250846v1	derived from metagenome
GCA_002509665.1	PRJNA348753	SAMN06027422	DADN00000000.1	na	1915471	1915471	Methanobacterium sp. UBA8		UBA8	latest	Scaffold	Major	Full	2017-10-11	ASM250966v1	University of Queensland	na	na	ftp://ftp.ncbi.nlm.nih.gov/genomes/all/GCA/002/509/665/GCA_002509665.1_ASM250966v1	derived from metagenome
GCA_002497265.1	PRJNA348753	SAMN06027401	DANH00000000.1	na	1915982	1915982	Euryarchaeota archaeon UBA9		UBA9	latest	Scaffold	Major	Full	2017-10-10	ASM249726v1	University of Queensland	na	na	ftp://ftp.ncbi.nlm.nih.gov/genomes/all/GCA/002/497/265/GCA_002497265.1_ASM249726v1	derived from metagenome
GCA_002498185.1	PRJNA348753	SAMN06027087	DAGO00000000.1	na	1915780	1915780	Euryarchaeota archaeon UBA10		UBA10	latest	Scaffold	Major	Full	2017-10-10	ASM249818v1	University of Queensland	na	na	ftp://ftp.ncbi.nlm.nih.gov/genomes/all/GCA/002/498/185/GCA_002498185.1_ASM249818v1	derived from metagenome
GCA_002495105.1	PRJNA348753	SAMN06027088	DADV00000000.1	na	1915790	1915790	Euryarchaeota archaeon UBA11		UBA11	latest	Scaffold	Major	Full	2017-10-10	ASM249510v1	University of Queensland	na	na	ftp://ftp.ncbi.nlm.nih.gov/genomes/all/GCA/002/495/105/GCA_002495105.1_ASM249510v1	derived from metagenome
GCA_002497645.1	PRJNA348753	SAMN06027089	DADW00000000.1	na	1915794	1915794	Euryarchaeota archaeon UBA12		UBA12	latest	Scaffold	Major	Full	2017-10-10	ASM249764v1	University of Queensland	na	na	ftp://ftp.ncbi.nlm.nih.gov/genomes/all/GCA/002/497/645/GCA_002497645.1_ASM249764v1	derived from metagenome
GCA_002495945.1	PRJNA348753	SAMN06027090	DAHU00000000.1	na	1915805	1915805	Euryarchaeota archaeon UBA13		UBA13	latest	Scaffold	Major	Full	2017-10-10	ASM249594v1	University of Queensland	na	na	ftp://ftp.ncbi.nlm.nih.gov/genomes/all/GCA/002/495/945/GCA_002495945.1_ASM249594v1	derived from metagenome
GCA_002501815.1	PRJNA348753	SAMN06027083	DAOK00000000.1	na	1915812	1915812	Euryarchaeota archaeon UBA14		UBA14	latest	Scaffold	Major	Full	2017-10-10	ASM250181v1	University of Queensland	na	na	ftp://ftp.ncbi.nlm.nih.gov/genomes/all/GCA/002/501/815/GCA_002501815.1_ASM250181v1	derived from metagenome
GCA_002495405.1	PRJNA348753	SAMN06027084	DAEW00000000.1	na	1915813	1915813	Euryarchaeota archaeon UBA15		UBA15	latest	Scaffold	Major	Full	2017-10-10	ASM249540v1	University of Queensland	na	na	ftp://ftp.ncbi.nlm.nih.gov/genomes/all/GCA/002/495/405/GCA_002495405.1_ASM249540v1	derived from metagenome
GCA_002504695.1	PRJNA348753	SAMN06027085	DATK00000000.1	na	1915814	1915814	Euryarchaeota archaeon UBA16		UBA16	latest	Scaffold	Major	Full	2017-10-10	ASM250469v1	University of Queensland	na	na	ftp://ftp.ncbi.nlm.nih.gov/genomes/all/GCA/002/504/695/GCA_002504695.1_ASM250469v1	derived from metagenome
GCA_002504595.1	PRJNA348753	SAMN06027086	DATH00000000.1	na	1915815	1915815	Euryarchaeota archaeon UBA17		UBA17	latest	Scaffold	Major	Full	2017-10-10	ASM250459v1	University of Queensland	na	na	ftp://ftp.ncbi.nlm.nih.gov/genomes/all/GCA/002/504/595/GCA_002504595.1_ASM250459v1	derived from metagenome
GCA_002495165.1	PRJNA348753	SAMN06027081	DAEA00000000.1	na	1915825	1915825	Euryarchaeota archaeon UBA18		UBA18	latest	Scaffold	Major	Full	2017-10-10	ASM249516v1	University of Queensland	na	na	ftp://ftp.ncbi.nlm.nih.gov/genomes/all/GCA/002/495/165/GCA_002495165.1_ASM249516v1	derived from metagenome
GCA_002502175.1	PRJNA348753	SAMN06027082	DAPQ00000000.1	na	1915829	1915829	Euryarchaeota archaeon UBA19		UBA19	latest	Scaffold	Major	Full	2017-10-10	ASM250217v1	University of Queensland	na	na	ftp://ftp.ncbi.nlm.nih.gov/genomes/all/GCA/002/502/175/GCA_002502175.1_ASM250217v1	derived from metagenome
GCA_002502565.1	PRJNA348753	SAMN06027181	DAPP00000000.1	na	1915838	1915838	Euryarchaeota archaeon UBA20		UBA20	latest	Scaffold	Major	Full	2017-10-10	ASM250256v1	University of Queensland	na	na	ftp://ftp.ncbi.nlm.nih.gov/genomes/all/GCA/002/502/565/GCA_002502565.1_ASM250256v1	derived from metagenome
GCA_002497885.1	PRJNA348753	SAMN06027180	DAFI00000000.1	na	1915841	1915841	Euryarchaeota archaeon UBA21		UBA21	latest	Scaffold	Major	Full	2017-10-10	ASM249788v1	University of Queensland	na	na	ftp://ftp.ncbi.nlm.nih.gov/genomes/all/GCA/002/497/885/GCA_002497885.1_ASM249788v1	derived from metagenome
GCA_002506405.1	PRJNA348753	SAMN06027183	DAXM00000000.1	na	1915844	1915844	Euryarchaeota archaeon UBA22		UBA22	latest	Scaffold	Major	Full	2017-10-10	ASM250640v1	University of Queensland	na	na	ftp://ftp.ncbi.nlm.nih.gov/genomes/all/GCA/002/506/405/GCA_002506405.1_ASM250640v1	derived from metagenome
GCA_002498725.1	PRJNA348753	SAMN06027182	DAIJ00000000.1	na	1915854	1915854	Euryarchaeota archaeon UBA23		UBA23	latest	Scaffold	Major	Full	2017-10-10	ASM249872v1	University of Queensland	na	na	ftp://ftp.ncbi.nlm.nih.gov/genomes/all/GCA/002/498/725/GCA_002498725.1_ASM249872v1	derived from metagenome
GCA_002503845.1	PRJNA348753	SAMN06027177	DASO00000000.1	na	1915765	1915765	Euryarchaeota archaeon UBA24		UBA24	latest	Scaffold	Major	Full	2017-10-10	ASM250384v1	University of Queensland	na	na	ftp://ftp.ncbi.nlm.nih.gov/genomes/all/GCA/002/503/845/GCA_002503845.1_ASM250384v1	derived from metagenome
GCA_002503485.1	PRJNA348753	SAMN06027176	DARV00000000.1	na	1915857	1915857	Euryarchaeota archaeon UBA25		UBA25	latest	Scaffold	Major	Full	2017-10-10	ASM250348v1	University of Queensland	na	na	ftp://ftp.ncbi.nlm.nih.gov/genomes/all/GCA/002/503/485/GCA_002503485.1_ASM250348v1	derived from metagenome
GCA_002502285.1	PRJNA348753	SAMN06027179	DANV00000000.1	na	1915868	1915868	Euryarchaeota archaeon UBA26		UBA26	latest	Scaffold	Major	Full	2017-10-10	ASM250228v1	University of Queensland	na	na	ftp://ftp.ncbi.nlm.nih.gov/genomes/all/GCA/002/502/285/GCA_002502285.1_ASM250228v1	derived from metagenome
GCA_002501615.1	PRJNA348753	SAMN06027178	DANT00000000.1	na	1915870	1915870	Euryarchaeota archaeon UBA27		UBA27	latest	Scaffold	Major	Full	2017-10-10	ASM250161v1	University of Queensland	na	na	ftp://ftp.ncbi.nlm.nih.gov/genomes/all/GCA/002/501/615/GCA_002501615.1_ASM250161v1	derived from metagenome
GCA_002501605.1	PRJNA348753	SAMN06027186	DANW00000000.1	na	1915871	1915871	Euryarchaeota archaeon UBA28		UBA28	latest	Scaffold	Major	Full	2017-10-10	ASM250160v1	University of Queensland	na	na	ftp://ftp.ncbi.nlm.nih.gov/genomes/all/GCA/002/501/605/GCA_002501605.1_ASM250160v1	derived from metagenome
GCA_002499365.1	PRJNA348753	SAMN06027185	DALD00000000.1	na	1915872	1915872	Euryarchaeota archaeon UBA29		UBA29	latest	Scaffold	Major	Full	2017-10-10	ASM249936v1	University of Queensland	na	na	ftp://ftp.ncbi.nlm.nih.gov/genomes/all/GCA/002/499/365/GCA_002499365.1_ASM249936v1	derived from metagenome
GCA_002496435.1	PRJNA348753	SAMN06027369	DAJT00000000.1	na	1915874	1915874	Euryarchaeota archaeon UBA30		UBA30	latest	Scaffold	Major	Full	2017-10-10	ASM249643v1	University of Queensland	na	na	ftp://ftp.ncbi.nlm.nih.gov/genomes/all/GCA/002/496/435/GCA_002496435.1_ASM249643v1	derived from metagenome
GCA_002501975.1	PRJNA348753	SAMN06027370	DAOY00000000.1	na	1915875	1915875	Euryarchaeota archaeon UBA31		UBA31	latest	Scaffold	Major	Full	2017-10-10	ASM250197v1	University of Queensland	na	na	ftp://ftp.ncbi.nlm.nih.gov/genomes/all/GCA/002/501/975/GCA_002501975.1_ASM250197v1	derived from metagenome
GCA_002507205.1	PRJNA348753	SAMN06027367	DAZF00000000.1	na	1915527	1915527	Methanolobus sp. UBA32		UBA32	latest	Scaffold	Major	Full	2017-10-10	ASM250720v1	University of Queensland	na	na	ftp://ftp.ncbi.nlm.nih.gov/genomes/all/GCA/002/507/205/GCA_002507205.1_ASM250720v1	derived from metagenome
GCA_002506745.1	PRJNA348753	SAMN06027368	DAYE00000000.1	na	1915767	1915767	Euryarchaeota archaeon UBA33		UBA33	latest	Scaffold	Major	Full	2017-10-10	ASM250674v1	University of Queensland	na	na	ftp://ftp.ncbi.nlm.nih.gov/genomes/all/GCA/002/506/745/GCA_002506745.1_ASM250674v1	derived from metagenome
GCA_002499425.1	PRJNA348753	SAMN06027365	DALJ00000000.1	na	1915876	1915876	Euryarchaeota archaeon UBA34		UBA34	latest	Scaffold	Major	Full	2017-10-10	ASM249942v1	University of Queensland	na	na	ftp://ftp.ncbi.nlm.nih.gov/genomes/all/GCA/002/499/425/GCA_002499425.1_ASM249942v1	derived from metagenome
GCA_002498265.1	PRJNA348753	SAMN06027366	DAGT00000000.1	na	1915877	1915877	Euryarchaeota archaeon UBA35		UBA35	latest	Scaffold	Major	Full	2017-10-10	ASM249826v1	University of Queensland	na	na	ftp://ftp.ncbi.nlm.nih.gov/genomes/all/GCA/002/498/265/GCA_002498265.1_ASM249826v1	derived from metagenome
GCA_002496485.1	PRJNA348753	SAMN06027363	DAJW00000000.1	na	1915878	1915878	Euryarchaeota archaeon UBA36		UBA36	latest	Scaffold	Major	Full	2017-10-10	ASM249648v1	University of Queensland	na	na	ftp://ftp.ncbi.nlm.nih.gov/genomes/all/GCA/002/496/485/GCA_002496485.1_ASM249648v1	derived from metagenome
GCA_002498945.1	PRJNA348753	SAMN06027364	DAJK00000000.1	na	1915879	1915879	Euryarchaeota archaeon UBA37		UBA37	latest	Scaffold	Major	Full	2017-10-10	ASM249894v1	University of Queensland	na	na	ftp://ftp.ncbi.nlm.nih.gov/genomes/all/GCA/002/498/945/GCA_002498945.1_ASM249894v1	derived from metagenome
GCA_002498215.1	PRJNA348753	SAMN06027372	DAGP00000000.1	na	1915880	1915880	Euryarchaeota archaeon UBA38		UBA38	latest	Scaffold	Major	Full	2017-10-10	ASM249821v1	University of Queensland	na	na	ftp://ftp.ncbi.nlm.nih.gov/genomes/all/GCA/002/498/215/GCA_002498215.1_ASM249821v1	derived from metagenome
GCA_002503045.1	PRJNA348753	SAMN06027373	DAQW00000000.1	na	1915881	1915881	Euryarchaeota archaeon UBA39		UBA39	latest	Scaffold	Major	Full	2017-10-10	ASM250304v1	University of Queensland	na	na	ftp://ftp.ncbi.nlm.nih.gov/genomes/all/GCA/002/503/045/GCA_002503045.1_ASM250304v1	derived from metagenome
GCA_002506875.1	PRJNA348753	SAMN06027027	DAYJ00000000.1	na	1915883	1915883	Euryarchaeota archaeon UBA40		UBA40	latest	Scaffold	Major	Full	2017-10-10	ASM250687v1	University of Queensland	na	na	ftp://ftp.ncbi.nlm.nih.gov/genomes/all/GCA/002/506/875/GCA_002506875.1_ASM250687v1	derived from metagenome
GCA_002495045.1	PRJNA348753	SAMN06027026	DADQ00000000.1	na	1915884	1915884	Euryarchaeota archaeon UBA41		UBA41	latest	Scaffold	Major	Full	2017-10-10	ASM249504v1	University of Queensland	na	na	ftp://ftp.ncbi.nlm.nih.gov/genomes/all/GCA/002/495/045/GCA_002495045.1_ASM249504v1	derived from metagenome
GCA_002497365.1	PRJNA348753	SAMN06027025	DACT00000000.1	na	1915464	1915464	Methanobacterium sp. UBA42		UBA42	latest	Scaffold	Major	Full	2017-10-10	ASM249736v1	University of Queensland	na	na	ftp://ftp.ncbi.nlm.nih.gov/genomes/all/GCA/002/497/365/GCA_002497365.1_ASM249736v1	derived from metagenome
GCA_002494845.1	PRJNA348753	SAMN06027024	DACU00000000.1	na	1915591	1915591	Methanosarcina sp. UBA43		UBA43	latest	Scaffold	Major	Full	2017-10-10	ASM249484v1	University of Queensland	na	na	ftp://ftp.ncbi.nlm.nih.gov/genomes/all/GCA/002/494/845/GCA_002494845.1_ASM249484v1	derived from metagenome
GCA_002494885.1	PRJNA348753	SAMN06027023	DACV00000000.1	na	1915467	1915467	Methanobacterium sp. UBA44		UBA44	latest	Scaffold	Major	Full	2017-10-10	ASM249488v1	University of Queensland	na	na	ftp://ftp.ncbi.nlm.nih.gov/genomes/all/GCA/002/494/885/GCA_002494885.1_ASM249488v1	derived from metagenome
GCA_002509545.1	PRJNA348753	SAMN06027022	DAVF00000000.1	na	1915512	1915512	Methanoculleus sp. UBA45		UBA45	latest	Scaffold	Major	Full	2017-10-11	ASM250954v1	University of Queensland	na	na	ftp://ftp.ncbi.nlm.nih.gov/genomes/all/GCA/002/509/545/GCA_002509545.1_ASM250954v1	derived from metagenome
GCA_002508825.1	PRJNA348753	SAMN06027021	DAWJ00000000.1	na	1915488	1915488	Methanobrevibacter sp. UBA46		UBA46	latest	Scaffold	Major	Full	2017-10-11	ASM250882v1	University of Queensland	na	na	ftp://ftp.ncbi.nlm.nih.gov/genomes/all/GCA/002/508/825/GCA_002508825.1_ASM250882v1	derived from metagenome
GCA_002496495.1	PRJNA348753	SAMN06027020	DAKG00000000.1	na	1915592	1915592	Methanosarcina sp. UBA47		UBA47	latest	Scaffold	Major	Full	2017-10-10	ASM249649v1	University of Queensland	na	na	ftp://ftp.ncbi.nlm.nih.gov/genomes/all/GCA/002/496/495/GCA_002496495.1_ASM249649v1	derived from metagenome
GCA_002508595.1	PRJNA348753	SAMN06027122	DACS00000000.1	na	1915670	1915670	Methanomassiliicoccaceae archaeon UBA48		UBA48	latest	Scaffold	Major	Full	2017-10-11	ASM250859v1	University of Queensland	na	na	ftp://ftp.ncbi.nlm.nih.gov/genomes/all/GCA/002/508/595/GCA_002508595.1_ASM250859v1	derived from metagenome
GCA_002504925.1	PRJNA348753	SAMN06027028	DAUA00000000.1	na	1915900	1915900	Euryarchaeota archaeon UBA49		UBA49	latest	Scaffold	Major	Full	2017-10-10	ASM250492v1	University of Queensland	na	na	ftp://ftp.ncbi.nlm.nih.gov/genomes/all/GCA/002/504/925/GCA_002504925.1_ASM250492v1	derived from metagenome
GCA_002503755.1	PRJNA348753	SAMN06027191	DASJ00000000.1	na	1915907	1915907	Euryarchaeota archaeon UBA50		UBA50	latest	Scaffold	Major	Full	2017-10-10	ASM250375v1	University of Queensland	na	na	ftp://ftp.ncbi.nlm.nih.gov/genomes/all/GCA/002/503/755/GCA_002503755.1_ASM250375v1	derived from metagenome
GCA_002501915.1	PRJNA348753	SAMN06027192	DAOQ00000000.1	na	1915912	1915912	Euryarchaeota archaeon UBA51		UBA51	latest	Scaffold	Major	Full	2017-10-10	ASM250191v1	University of Queensland	na	na	ftp://ftp.ncbi.nlm.nih.gov/genomes/all/GCA/002/501/915/GCA_002501915.1_ASM250191v1	derived from metagenome
GCA_002505455.1	PRJNA348753	SAMN06027193	DAVB00000000.1	na	1915913	1915913	Euryarchaeota archaeon UBA52		UBA52	latest	Scaffold	Major	Full	2017-10-10	ASM250545v1	University of Queensland	na	na	ftp://ftp.ncbi.nlm.nih.gov/genomes/all/GCA/002/505/455/GCA_002505455.1_ASM250545v1	derived from metagenome
GCA_002507425.1	PRJNA348753	SAMN06027194	DAZU00000000.1	na	1915916	1915916	Euryarchaeota archaeon UBA53		UBA53	latest	Scaffold	Major	Full	2017-10-10	ASM250742v1	University of Queensland	na	na	ftp://ftp.ncbi.nlm.nih.gov/genomes/all/GCA/002/507/425/GCA_002507425.1_ASM250742v1	derived from metagenome
GCA_002495735.1	PRJNA348753	SAMN06027195	DAGM00000000.1	na	1915920	1915920	Euryarchaeota archaeon UBA54		UBA54	latest	Scaffold	Major	Full	2017-10-10	ASM249573v1	University of Queensland	na	na	ftp://ftp.ncbi.nlm.nih.gov/genomes/all/GCA/002/495/735/GCA_002495735.1_ASM249573v1	derived from metagenome
GCA_002495465.1	PRJNA348753	SAMN06027196	DAFN00000000.1	na	1917433	1917433	archaeon UBA55		UBA55	latest	Scaffold	Major	Full	2017-10-10	ASM249546v1	University of Queensland	na	na	ftp://ftp.ncbi.nlm.nih.gov/genomes/all/GCA/002/495/465/GCA_002495465.1_ASM249546v1	derived from metagenome
GCA_002504755.1	PRJNA348753	SAMN06027197	DATO00000000.1	na	1915938	1915938	Euryarchaeota archaeon UBA56		UBA56	latest	Scaffold	Major	Full	2017-10-10	ASM250475v1	University of Queensland	na	na	ftp://ftp.ncbi.nlm.nih.gov/genomes/all/GCA/002/504/755/GCA_002504755.1_ASM250475v1	derived from metagenome
GCA_002494565.1	PRJNA348753	SAMN06027198	DABY00000000.1	na	1915760	1915760	Thaumarchaeota archaeon UBA57		UBA57	latest	Scaffold	Major	Full	2017-10-10	ASM249456v1	University of Queensland	na	na	ftp://ftp.ncbi.nlm.nih.gov/genomes/all/GCA/002/494/565/GCA_002494565.1_ASM249456v1	derived from metagenome
GCA_002498525.1	PRJNA348753	SAMN06027199	DAHR00000000.1	na	1915943	1915943	Euryarchaeota archaeon UBA58		UBA58	latest	Scaffold	Major	Full	2017-10-10	ASM249852v1	University of Queensland	na	na	ftp://ftp.ncbi.nlm.nih.gov/genomes/all/GCA/002/498/525/GCA_002498525.1_ASM249852v1	derived from metagenome
GCA_002505495.1	PRJNA348753	SAMN06027200	DAVI00000000.1	na	1915945	1915945	Euryarchaeota archaeon UBA59		UBA59	latest	Scaffold	Major	Full	2017-10-10	ASM250549v1	University of Queensland	na	na	ftp://ftp.ncbi.nlm.nih.gov/genomes/all/GCA/002/505/495/GCA_002505495.1_ASM250549v1	derived from metagenome
GCA_002503395.1	PRJNA348753	SAMN06027267	DARQ00000000.1	na	1915951	1915951	Euryarchaeota archaeon UBA60		UBA60	latest	Scaffold	Major	Full	2017-10-10	ASM250339v1	University of Queensland	na	na	ftp://ftp.ncbi.nlm.nih.gov/genomes/all/GCA/002/503/395/GCA_002503395.1_ASM250339v1	derived from metagenome
GCA_002503985.1	PRJNA348753	SAMN06027266	DASW00000000.1	na	1915752	1915752	Thermoplasmata archaeon UBA61		UBA61	latest	Contig	Major	Full	2017-10-10	ASM250398v1	University of Queensland	na	na	ftp://ftp.ncbi.nlm.nih.gov/genomes/all/GCA/002/503/985/GCA_002503985.1_ASM250398v1	derived from metagenome
GCA_002502095.1	PRJNA348753	SAMN06027269	DAPJ00000000.1	na	1915965	1915965	Euryarchaeota archaeon UBA62		UBA62	latest	Scaffold	Major	Full	2017-10-10	ASM250209v1	University of Queensland	na	na	ftp://ftp.ncbi.nlm.nih.gov/genomes/all/GCA/002/502/095/GCA_002502095.1_ASM250209v1	derived from metagenome
GCA_002497405.1	PRJNA348753	SAMN06027268	DACZ00000000.1	na	1915970	1915970	Euryarchaeota archaeon UBA63		UBA63	latest	Scaffold	Major	Full	2017-10-10	ASM249740v1	University of Queensland	na	na	ftp://ftp.ncbi.nlm.nih.gov/genomes/all/GCA/002/497/405/GCA_002497405.1_ASM249740v1	derived from metagenome
GCA_002502735.1	PRJNA348753	SAMN06027271	DAQC00000000.1	na	1915554	1915554	Methanoregula sp. UBA64		UBA64	latest	Scaffold	Major	Full	2017-10-10	ASM250273v1	University of Queensland	na	na	ftp://ftp.ncbi.nlm.nih.gov/genomes/all/GCA/002/502/735/GCA_002502735.1_ASM250273v1	derived from metagenome
GCA_002497865.1	PRJNA348753	SAMN06027270	DAFB00000000.1	na	1915778	1915778	Euryarchaeota archaeon UBA65		UBA65	latest	Scaffold	Major	Full	2017-10-10	ASM249786v1	University of Queensland	na	na	ftp://ftp.ncbi.nlm.nih.gov/genomes/all/GCA/002/497/865/GCA_002497865.1_ASM249786v1	derived from metagenome
GCA_002496205.1	PRJNA348753	SAMN06027273	DAIS00000000.1	na	1915971	1915971	Euryarchaeota archaeon UBA66		UBA66	latest	Scaffold	Major	Full	2017-10-10	ASM249620v1	University of Queensland	na	na	ftp://ftp.ncbi.nlm.nih.gov/genomes/all/GCA/002/496/205/GCA_002496205.1_ASM249620v1	derived from metagenome
GCA_002496675.1	PRJNA348753	SAMN06027272	DAKZ00000000.1	na	1915779	1915779	Euryarchaeota archaeon UBA67		UBA67	latest	Scaffold	Major	Full	2017-10-10	ASM249667v1	University of Queensland	na	na	ftp://ftp.ncbi.nlm.nih.gov/genomes/all/GCA/002/496/675/GCA_002496675.1_ASM249667v1	derived from metagenome
GCA_002497145.1	PRJNA348753	SAMN06027265	DAMT00000000.1	na	1915972	1915972	Euryarchaeota archaeon UBA68		UBA68	latest	Scaffold	Major	Full	2017-10-10	ASM249714v1	University of Queensland	na	na	ftp://ftp.ncbi.nlm.nih.gov/genomes/all/GCA/002/497/145/GCA_002497145.1_ASM249714v1	derived from metagenome
GCA_002499745.1	PRJNA348753	SAMN06027264	DAMZ00000000.1	na	1915973	1915973	Euryarchaeota archaeon UBA69		UBA69	latest	Scaffold	Major	Full	2017-10-10	ASM249974v1	University of Queensland	na	na	ftp://ftp.ncbi.nlm.nih.gov/genomes/all/GCA/002/499/745/GCA_002499745.1_ASM249974v1	derived from metagenome
GCA_002502475.1	PRJNA348753	SAMN06027461	DAOX00000000.1	na	1915563	1915563	Methanosaeta sp. UBA70		UBA70	latest	Scaffold	Major	Full	2017-10-10	ASM250247v1	University of Queensland	na	na	ftp://ftp.ncbi.nlm.nih.gov/genomes/all/GCA/002/502/475/GCA_002502475.1_ASM250247v1	derived from metagenome
GCA_002504405.1	PRJNA348753	SAMN06027462	DARO00000000.1	na	1915677	1915677	Methanomassiliicoccaceae archaeon UBA71		UBA71	latest	Scaffold	Major	Full	2017-10-10	ASM250440v1	University of Queensland	na	na	ftp://ftp.ncbi.nlm.nih.gov/genomes/all/GCA/002/504/405/GCA_002504405.1_ASM250440v1	derived from metagenome
GCA_002509405.1	PRJNA348753	SAMN06027459	DAVO00000000.1	na	1915678	1915678	Methanomassiliicoccaceae archaeon UBA72		UBA72	latest	Scaffold	Major	Full	2017-10-11	ASM250940v1	University of Queensland	na	na	ftp://ftp.ncbi.nlm.nih.gov/genomes/all/GCA/002/509/405/GCA_002509405.1_ASM250940v1	derived from metagenome
GCA_002496015.1	PRJNA348753	SAMN06027460	DAIF00000000.1	na	1916006	1916006	Candidatus Pacearchaeota archaeon UBA73		UBA73	latest	Scaffold	Major	Full	2017-10-10	ASM249601v1	University of Queensland	na	na	ftp://ftp.ncbi.nlm.nih.gov/genomes/all/GCA/002/496/015/GCA_002496015.1_ASM249601v1	derived from metagenome
GCA_002496545.1	PRJNA348753	SAMN06027465	DAKH00000000.1	na	1915470	1915470	Methanobacterium sp. UBA74		UBA74	latest	Scaffold	Major	Full	2017-10-10	ASM249654v1	University of Queensland	na	na	ftp://ftp.ncbi.nlm.nih.gov/genomes/all/GCA/002/496/545/GCA_002496545.1_ASM249654v1	derived from metagenome
GCA_002503785.1	PRJNA348753	SAMN06027466	DASL00000000.1	na	1915679	1915679	Methanomassiliicoccaceae archaeon UBA75		UBA75	latest	Scaffold	Major	Full	2017-10-10	ASM250378v1	University of Queensland	na	na	ftp://ftp.ncbi.nlm.nih.gov/genomes/all/GCA/002/503/785/GCA_002503785.1_ASM250378v1	derived from metagenome
GCA_002507395.1	PRJNA348753	SAMN06027463	DAZQ00000000.1	na	1916020	1916020	Candidatus Verstraetearchaeota archaeon UBA76		UBA76	latest	Scaffold	Major	Full	2017-10-10	ASM250739v1	University of Queensland	na	na	ftp://ftp.ncbi.nlm.nih.gov/genomes/all/GCA/002/507/395/GCA_002507395.1_ASM250739v1	derived from metagenome
GCA_002499455.1	PRJNA348753	SAMN06027464	DALN00000000.1	na	1915513	1915513	Methanoculleus sp. UBA77		UBA77	latest	Scaffold	Major	Full	2017-10-10	ASM249945v1	University of Queensland	na	na	ftp://ftp.ncbi.nlm.nih.gov/genomes/all/GCA/002/499/455/GCA_002499455.1_ASM249945v1	derived from metagenome
GCA_002503545.1	PRJNA348753	SAMN06027457	DARY00000000.1	na	1915608	1915608	Candidatus Methanomethylophilus sp. UBA78		UBA78	latest	Scaffold	Major	Full	2017-10-10	ASM250354v1	University of Queensland	na	na	ftp://ftp.ncbi.nlm.nih.gov/genomes/all/GCA/002/503/545/GCA_002503545.1_ASM250354v1	derived from metagenome
GCA_002505025.1	PRJNA348753	SAMN06027458	DAUF00000000.1	na	301375	301375	Methanosaeta harundinacea		UBA79	latest	Scaffold	Major	Full	2017-10-10	ASM250502v1	University of Queensland	na	na	ftp://ftp.ncbi.nlm.nih.gov/genomes/all/GCA/002/505/025/GCA_002505025.1_ASM250502v1	derived from metagenome
GCA_002505805.1	PRJNA348753	SAMN06027112	DAWB00000000.1	na	1915564	1915564	Methanosaeta sp. UBA80		UBA80	latest	Scaffold	Major	Full	2017-10-10	ASM250580v1	University of Queensland	na	na	ftp://ftp.ncbi.nlm.nih.gov/genomes/all/GCA/002/505/805/GCA_002505805.1_ASM250580v1	derived from metagenome
GCA_002496135.1	PRJNA348753	SAMN06027111	DAIN00000000.1	na	1915702	1915702	Methanomicrobiales archaeon UBA81		UBA81	latest	Scaffold	Major	Full	2017-10-10	ASM249613v1	University of Queensland	na	na	ftp://ftp.ncbi.nlm.nih.gov/genomes/all/GCA/002/496/135/GCA_002496135.1_ASM249613v1	derived from metagenome
GCA_002496635.1	PRJNA348753	SAMN06027110	DAKQ00000000.1	na	1915974	1915974	Euryarchaeota archaeon UBA82		UBA82	latest	Scaffold	Major	Full	2017-10-10	ASM249663v1	University of Queensland	na	na	ftp://ftp.ncbi.nlm.nih.gov/genomes/all/GCA/002/496/635/GCA_002496635.1_ASM249663v1	derived from metagenome
GCA_002505155.1	PRJNA348753	SAMN06027109	DAUM00000000.1	na	1915975	1915975	Euryarchaeota archaeon UBA83		UBA83	latest	Scaffold	Major	Full	2017-10-10	ASM250515v1	University of Queensland	na	na	ftp://ftp.ncbi.nlm.nih.gov/genomes/all/GCA/002/505/155/GCA_002505155.1_ASM250515v1	derived from metagenome
GCA_002495765.1	PRJNA348753	SAMN06027116	DAGV00000000.1	na	1915976	1915976	Euryarchaeota archaeon UBA84		UBA84	latest	Scaffold	Major	Full	2017-10-10	ASM249576v1	University of Queensland	na	na	ftp://ftp.ncbi.nlm.nih.gov/genomes/all/GCA/002/495/765/GCA_002495765.1_ASM249576v1	derived from metagenome
GCA_002496175.1	PRJNA348753	SAMN06027115	DAIQ00000000.1	na	1915977	1915977	Euryarchaeota archaeon UBA85		UBA85	latest	Scaffold	Major	Full	2017-10-10	ASM249617v1	University of Queensland	na	na	ftp://ftp.ncbi.nlm.nih.gov/genomes/all/GCA/002/496/175/GCA_002496175.1_ASM249617v1	derived from metagenome
GCA_002503055.1	PRJNA348753	SAMN06027114	DAQX00000000.1	na	1915978	1915978	Euryarchaeota archaeon UBA86		UBA86	latest	Scaffold	Major	Full	2017-10-10	ASM250305v1	University of Queensland	na	na	ftp://ftp.ncbi.nlm.nih.gov/genomes/all/GCA/002/503/055/GCA_002503055.1_ASM250305v1	derived from metagenome
GCA_002498135.1	PRJNA348753	SAMN06027113	DAGL00000000.1	na	1915979	1915979	Euryarchaeota archaeon UBA87		UBA87	latest	Scaffold	Major	Full	2017-10-10	ASM249813v1	University of Queensland	na	na	ftp://ftp.ncbi.nlm.nih.gov/genomes/all/GCA/002/498/135/GCA_002498135.1_ASM249813v1	derived from metagenome
GCA_002499545.1	PRJNA348753	SAMN06027104	DAME00000000.1	na	1915980	1915980	Euryarchaeota archaeon UBA88		UBA88	latest	Scaffold	Major	Full	2017-10-10	ASM249954v1	University of Queensland	na	na	ftp://ftp.ncbi.nlm.nih.gov/genomes/all/GCA/002/499/545/GCA_002499545.1_ASM249954v1	derived from metagenome
GCA_002495525.1	PRJNA348753	SAMN06027103	DAFS00000000.1	na	1915981	1915981	Euryarchaeota archaeon UBA89		UBA89	latest	Scaffold	Major	Full	2017-10-10	ASM249552v1	University of Queensland	na	na	ftp://ftp.ncbi.nlm.nih.gov/genomes/all/GCA/002/495/525/GCA_002495525.1_ASM249552v1	derived from metagenome
GCA_002494685.1	PRJNA348753	SAMN06027333	DACK00000000.1	na	1915983	1915983	Euryarchaeota archaeon UBA90		UBA90	latest	Scaffold	Major	Full	2017-10-10	ASM249468v1	University of Queensland	na	na	ftp://ftp.ncbi.nlm.nih.gov/genomes/all/GCA/002/494/685/GCA_002494685.1_ASM249468v1	derived from metagenome
GCA_002499705.1	PRJNA348753	SAMN06027279	DAMU00000000.1	na	1915984	1915984	Euryarchaeota archaeon UBA91		UBA91	latest	Scaffold	Major	Full	2017-10-10	ASM249970v1	University of Queensland	na	na	ftp://ftp.ncbi.nlm.nih.gov/genomes/all/GCA/002/499/705/GCA_002499705.1_ASM249970v1	derived from metagenome
GCA_002497285.1	PRJNA348753	SAMN06027603	DANJ00000000.1	na	1916007	1916007	Candidatus Pacearchaeota archaeon UBA92		UBA92	latest	Scaffold	Major	Full	2017-10-10	ASM249728v1	University of Queensland	na	na	ftp://ftp.ncbi.nlm.nih.gov/genomes/all/GCA/002/497/285/GCA_002497285.1_ASM249728v1	derived from metagenome
GCA_002505035.1	PRJNA348753	SAMN06027606	DAUG00000000.1	na	1916001	1916001	Candidatus Micrarchaeota archaeon UBA93		UBA93	latest	Scaffold	Major	Full	2017-10-10	ASM250503v1	University of Queensland	na	na	ftp://ftp.ncbi.nlm.nih.gov/genomes/all/GCA/002/505/035/GCA_002505035.1_ASM250503v1	derived from metagenome
GCA_002503425.1	PRJNA348753	SAMN06027322	DARS00000000.1	na	1916028	1916028	Candidatus Woesearchaeota archaeon UBA94		UBA94	latest	Scaffold	Major	Full	2017-10-10	ASM250342v1	University of Queensland	na	na	ftp://ftp.ncbi.nlm.nih.gov/genomes/all/GCA/002/503/425/GCA_002503425.1_ASM250342v1	derived from metagenome
GCA_002499405.1	PRJNA348753	SAMN06027323	DALH00000000.1	na	1916002	1916002	Candidatus Micrarchaeota archaeon UBA95		UBA95	latest	Scaffold	Major	Full	2017-10-10	ASM249940v1	University of Queensland	na	na	ftp://ftp.ncbi.nlm.nih.gov/genomes/all/GCA/002/499/405/GCA_002499405.1_ASM249940v1	derived from metagenome
GCA_002499375.1	PRJNA348753	SAMN06027324	DALG00000000.1	na	1916003	1916003	Candidatus Micrarchaeota archaeon UBA96		UBA96	latest	Scaffold	Major	Full	2017-10-10	ASM249937v1	University of Queensland	na	na	ftp://ftp.ncbi.nlm.nih.gov/genomes/all/GCA/002/499/375/GCA_002499375.1_ASM249937v1	derived from metagenome
GCA_002507385.1	PRJNA348753	SAMN06027277	DAZT00000000.1	na	1916004	1916004	Candidatus Micrarchaeota archaeon UBA97		UBA97	latest	Scaffold	Major	Full	2017-10-10	ASM250738v1	University of Queensland	na	na	ftp://ftp.ncbi.nlm.nih.gov/genomes/all/GCA/002/507/385/GCA_002507385.1_ASM250738v1	derived from metagenome
GCA_002507345.1	PRJNA348753	SAMN06027286	DAZN00000000.1	na	1915985	1915985	Euryarchaeota archaeon UBA98		UBA98	latest	Scaffold	Major	Full	2017-10-10	ASM250734v1	University of Queensland	na	na	ftp://ftp.ncbi.nlm.nih.gov/genomes/all/GCA/002/507/345/GCA_002507345.1_ASM250734v1	derived from metagenome
GCA_002499785.1	PRJNA348753	SAMN06027287	DANG00000000.1	na	1915986	1915986	Euryarchaeota archaeon UBA99		UBA99	latest	Scaffold	Major	Full	2017-10-10	ASM249978v1	University of Queensland	na	na	ftp://ftp.ncbi.nlm.nih.gov/genomes/all/GCA/002/499/785/GCA_002499785.1_ASM249978v1	derived from metagenome
GCA_002496245.1	PRJNA348753	SAMN06027598	DAIU00000000.1	na	1915781	1915781	Euryarchaeota archaeon UBA100		UBA100	latest	Scaffold	Major	Full	2017-10-10	ASM249624v1	University of Queensland	na	na	ftp://ftp.ncbi.nlm.nih.gov/genomes/all/GCA/002/496/245/GCA_002496245.1_ASM249624v1	derived from metagenome
GCA_002495925.1	PRJNA348753	SAMN06027597	DAHK00000000.1	na	1915782	1915782	Euryarchaeota archaeon UBA101		UBA101	latest	Scaffold	Major	Full	2017-10-10	ASM249592v1	University of Queensland	na	na	ftp://ftp.ncbi.nlm.nih.gov/genomes/all/GCA/002/495/925/GCA_002495925.1_ASM249592v1	derived from metagenome
GCA_002509225.1	PRJNA348753	SAMN06027600	DAHL00000000.1	na	1915769	1915769	Euryarchaeota archaeon UBA102		UBA102	latest	Scaffold	Major	Full	2017-10-11	ASM250922v1	University of Queensland	na	na	ftp://ftp.ncbi.nlm.nih.gov/genomes/all/GCA/002/509/225/GCA_002509225.1_ASM250922v1	derived from metagenome
GCA_002506825.1	PRJNA348753	SAMN06027599	DAYH00000000.1	na	1915783	1915783	Euryarchaeota archaeon UBA103		UBA103	latest	Scaffold	Major	Full	2017-10-10	ASM250682v1	University of Queensland	na	na	ftp://ftp.ncbi.nlm.nih.gov/genomes/all/GCA/002/506/825/GCA_002506825.1_ASM250682v1	derived from metagenome
GCA_002496885.1	PRJNA348753	SAMN06027594	DALU00000000.1	na	1915784	1915784	Euryarchaeota archaeon UBA104		UBA104	latest	Scaffold	Major	Full	2017-10-10	ASM249688v1	University of Queensland	na	na	ftp://ftp.ncbi.nlm.nih.gov/genomes/all/GCA/002/496/885/GCA_002496885.1_ASM249688v1	derived from metagenome
GCA_002496905.1	PRJNA348753	SAMN06027593	DALV00000000.1	na	1915785	1915785	Euryarchaeota archaeon UBA105		UBA105	latest	Scaffold	Major	Full	2017-10-10	ASM249690v1	University of Queensland	na	na	ftp://ftp.ncbi.nlm.nih.gov/genomes/all/GCA/002/496/905/GCA_002496905.1_ASM249690v1	derived from metagenome
GCA_002502365.1	PRJNA348753	SAMN06027596	DAOJ00000000.1	na	1915786	1915786	Euryarchaeota archaeon UBA106		UBA106	latest	Scaffold	Major	Full	2017-10-10	ASM250236v1	University of Queensland	na	na	ftp://ftp.ncbi.nlm.nih.gov/genomes/all/GCA/002/502/365/GCA_002502365.1_ASM250236v1	derived from metagenome
GCA_002504805.1	PRJNA348753	SAMN06027595	DATT00000000.1	na	1915787	1915787	Euryarchaeota archaeon UBA107		UBA107	latest	Scaffold	Major	Full	2017-10-10	ASM250480v1	University of Queensland	na	na	ftp://ftp.ncbi.nlm.nih.gov/genomes/all/GCA/002/504/805/GCA_002504805.1_ASM250480v1	derived from metagenome
GCA_002504045.1	PRJNA348753	SAMN06027592	DASY00000000.1	na	1915788	1915788	Euryarchaeota archaeon UBA108		UBA108	latest	Scaffold	Major	Full	2017-10-10	ASM250404v1	University of Queensland	na	na	ftp://ftp.ncbi.nlm.nih.gov/genomes/all/GCA/002/504/045/GCA_002504045.1_ASM250404v1	derived from metagenome
GCA_002497525.1	PRJNA348753	SAMN06027591	DADJ00000000.1	na	1915789	1915789	Euryarchaeota archaeon UBA109		UBA109	latest	Scaffold	Major	Full	2017-10-10	ASM249752v1	University of Queensland	na	na	ftp://ftp.ncbi.nlm.nih.gov/genomes/all/GCA/002/497/525/GCA_002497525.1_ASM249752v1	derived from metagenome
GCA_002506385.1	PRJNA348753	SAMN06027420	DAXL00000000.1	na	1915791	1915791	Euryarchaeota archaeon UBA110		UBA110	latest	Scaffold	Major	Full	2017-10-10	ASM250638v1	University of Queensland	na	na	ftp://ftp.ncbi.nlm.nih.gov/genomes/all/GCA/002/506/385/GCA_002506385.1_ASM250638v1	derived from metagenome
GCA_002506025.1	PRJNA348753	SAMN06027421	DAWS00000000.1	na	1915792	1915792	Euryarchaeota archaeon UBA111		UBA111	latest	Scaffold	Major	Full	2017-10-10	ASM250602v1	University of Queensland	na	na	ftp://ftp.ncbi.nlm.nih.gov/genomes/all/GCA/002/506/025/GCA_002506025.1_ASM250602v1	derived from metagenome
GCA_002505265.1	PRJNA348753	SAMN06027418	DAUT00000000.1	na	1915793	1915793	Euryarchaeota archaeon UBA112		UBA112	latest	Scaffold	Major	Full	2017-10-10	ASM250526v1	University of Queensland	na	na	ftp://ftp.ncbi.nlm.nih.gov/genomes/all/GCA/002/505/265/GCA_002505265.1_ASM250526v1	derived from metagenome
GCA_002506175.1	PRJNA348753	SAMN06027419	DAXB00000000.1	na	1915630	1915630	Methanomassiliicoccaceae archaeon UBA113		UBA113	latest	Scaffold	Major	Full	2017-10-10	ASM250617v1	University of Queensland	na	na	ftp://ftp.ncbi.nlm.nih.gov/genomes/all/GCA/002/506/175/GCA_002506175.1_ASM250617v1	derived from metagenome
GCA_002506335.1	PRJNA348753	SAMN06027416	DAXJ00000000.1	na	1915555	1915555	Methanosaeta sp. UBA114		UBA114	latest	Scaffold	Major	Full	2017-10-10	ASM250633v1	University of Queensland	na	na	ftp://ftp.ncbi.nlm.nih.gov/genomes/all/GCA/002/506/335/GCA_002506335.1_ASM250633v1	derived from metagenome
GCA_002494795.1	PRJNA348753	SAMN06027417	DACP00000000.1	na	1915627	1915627	Methanococcaceae archaeon UBA115		UBA115	latest	Scaffold	Major	Full	2017-10-10	ASM249479v1	University of Queensland	na	na	ftp://ftp.ncbi.nlm.nih.gov/genomes/all/GCA/002/494/795/GCA_002494795.1_ASM249479v1	derived from metagenome
GCA_002494745.1	PRJNA348753	SAMN06027414	DACQ00000000.1	na	1915695	1915695	Methanosaetaceae archaeon UBA116		UBA116	latest	Scaffold	Major	Full	2017-10-10	ASM249474v1	University of Queensland	na	na	ftp://ftp.ncbi.nlm.nih.gov/genomes/all/GCA/002/494/745/GCA_002494745.1_ASM249474v1	derived from metagenome
GCA_002494785.1	PRJNA348753	SAMN06027415	DACN00000000.1	na	1915619	1915619	Methanobacteriaceae archaeon UBA117		UBA117	latest	Scaffold	Major	Full	2017-10-10	ASM249478v1	University of Queensland	na	na	ftp://ftp.ncbi.nlm.nih.gov/genomes/all/GCA/002/494/785/GCA_002494785.1_ASM249478v1	derived from metagenome
GCA_002508635.1	PRJNA348753	SAMN06027412	DACO00000000.1	na	1915526	1915526	Methanolobus sp. UBA118		UBA118	latest	Scaffold	Major	Full	2017-10-11	ASM250863v1	University of Queensland	na	na	ftp://ftp.ncbi.nlm.nih.gov/genomes/all/GCA/002/508/635/GCA_002508635.1_ASM250863v1	derived from metagenome
GCA_002505945.1	PRJNA348753	SAMN06027413	DAWM00000000.1	na	1916021	1916021	Candidatus Woesearchaeota archaeon UBA119		UBA119	latest	Scaffold	Major	Full	2017-10-10	ASM250594v1	University of Queensland	na	na	ftp://ftp.ncbi.nlm.nih.gov/genomes/all/GCA/002/505/945/GCA_002505945.1_ASM250594v1	derived from metagenome
GCA_002504995.1	PRJNA348753	SAMN06027308	DAUE00000000.1	na	1915795	1915795	Euryarchaeota archaeon UBA120		UBA120	latest	Scaffold	Major	Full	2017-10-10	ASM250499v1	University of Queensland	na	na	ftp://ftp.ncbi.nlm.nih.gov/genomes/all/GCA/002/504/995/GCA_002504995.1_ASM250499v1	derived from metagenome
GCA_002499865.1	PRJNA348753	SAMN06027307	DANL00000000.1	na	1915796	1915796	Euryarchaeota archaeon UBA121		UBA121	latest	Scaffold	Major	Full	2017-10-10	ASM249986v1	University of Queensland	na	na	ftp://ftp.ncbi.nlm.nih.gov/genomes/all/GCA/002/499/865/GCA_002499865.1_ASM249986v1	derived from metagenome
GCA_002499885.1	PRJNA348753	SAMN06027306	DANM00000000.1	na	1915797	1915797	Euryarchaeota archaeon UBA122		UBA122	latest	Scaffold	Major	Full	2017-10-10	ASM249988v1	University of Queensland	na	na	ftp://ftp.ncbi.nlm.nih.gov/genomes/all/GCA/002/499/885/GCA_002499885.1_ASM249988v1	derived from metagenome
GCA_002502485.1	PRJNA348753	SAMN06027305	DAOZ00000000.1	na	1915798	1915798	Euryarchaeota archaeon UBA123		UBA123	latest	Scaffold	Major	Full	2017-10-10	ASM250248v1	University of Queensland	na	na	ftp://ftp.ncbi.nlm.nih.gov/genomes/all/GCA/002/502/485/GCA_002502485.1_ASM250248v1	derived from metagenome
GCA_002502215.1	PRJNA348753	SAMN06027304	DAPT00000000.1	na	1915799	1915799	Euryarchaeota archaeon UBA124		UBA124	latest	Scaffold	Major	Full	2017-10-10	ASM250221v1	University of Queensland	na	na	ftp://ftp.ncbi.nlm.nih.gov/genomes/all/GCA/002/502/215/GCA_002502215.1_ASM250221v1	derived from metagenome
GCA_002502625.1	PRJNA348753	SAMN06027303	DAPV00000000.1	na	1915800	1915800	Euryarchaeota archaeon UBA125		UBA125	latest	Scaffold	Major	Full	2017-10-10	ASM250262v1	University of Queensland	na	na	ftp://ftp.ncbi.nlm.nih.gov/genomes/all/GCA/002/502/625/GCA_002502625.1_ASM250262v1	derived from metagenome
GCA_002497025.1	PRJNA348753	SAMN06027302	DAMG00000000.1	na	1915801	1915801	Euryarchaeota archaeon UBA126		UBA126	latest	Scaffold	Major	Full	2017-10-10	ASM249702v1	University of Queensland	na	na	ftp://ftp.ncbi.nlm.nih.gov/genomes/all/GCA/002/497/025/GCA_002497025.1_ASM249702v1	derived from metagenome
GCA_002502125.1	PRJNA348753	SAMN06027301	DAPK00000000.1	na	1915802	1915802	Euryarchaeota archaeon UBA127		UBA127	latest	Scaffold	Major	Full	2017-10-10	ASM250212v1	University of Queensland	na	na	ftp://ftp.ncbi.nlm.nih.gov/genomes/all/GCA/002/502/125/GCA_002502125.1_ASM250212v1	derived from metagenome
GCA_002496955.1	PRJNA348753	SAMN06027310	DALZ00000000.1	na	1915803	1915803	Euryarchaeota archaeon UBA128		UBA128	latest	Scaffold	Major	Full	2017-10-10	ASM249695v1	University of Queensland	na	na	ftp://ftp.ncbi.nlm.nih.gov/genomes/all/GCA/002/496/955/GCA_002496955.1_ASM249695v1	derived from metagenome
GCA_002506065.1	PRJNA348753	SAMN06027309	DAWT00000000.1	na	1915804	1915804	Euryarchaeota archaeon UBA129		UBA129	latest	Scaffold	Major	Full	2017-10-10	ASM250606v1	University of Queensland	na	na	ftp://ftp.ncbi.nlm.nih.gov/genomes/all/GCA/002/506/065/GCA_002506065.1_ASM250606v1	derived from metagenome
GCA_002505775.1	PRJNA348753	SAMN06027126	DAVY00000000.1	na	1915806	1915806	Euryarchaeota archaeon UBA130		UBA130	latest	Scaffold	Major	Full	2017-10-10	ASM250577v1	University of Queensland	na	na	ftp://ftp.ncbi.nlm.nih.gov/genomes/all/GCA/002/505/775/GCA_002505775.1_ASM250577v1	derived from metagenome
GCA_002502415.1	PRJNA348753	SAMN06027127	DAOU00000000.1	na	1915807	1915807	Euryarchaeota archaeon UBA131		UBA131	latest	Scaffold	Major	Full	2017-10-10	ASM250241v1	University of Queensland	na	na	ftp://ftp.ncbi.nlm.nih.gov/genomes/all/GCA/002/502/415/GCA_002502415.1_ASM250241v1	derived from metagenome
GCA_002496735.1	PRJNA348753	SAMN06027128	DALK00000000.1	na	1915808	1915808	Euryarchaeota archaeon UBA132		UBA132	latest	Scaffold	Major	Full	2017-10-10	ASM249673v1	University of Queensland	na	na	ftp://ftp.ncbi.nlm.nih.gov/genomes/all/GCA/002/496/735/GCA_002496735.1_ASM249673v1	derived from metagenome
GCA_002505985.1	PRJNA348753	SAMN06027129	DAWN00000000.1	na	1915809	1915809	Euryarchaeota archaeon UBA133		UBA133	latest	Scaffold	Major	Full	2017-10-10	ASM250598v1	University of Queensland	na	na	ftp://ftp.ncbi.nlm.nih.gov/genomes/all/GCA/002/505/985/GCA_002505985.1_ASM250598v1	derived from metagenome
GCA_002499915.1	PRJNA348753	SAMN06027130	DANN00000000.1	na	1915810	1915810	Euryarchaeota archaeon UBA134		UBA134	latest	Scaffold	Major	Full	2017-10-10	ASM249991v1	University of Queensland	na	na	ftp://ftp.ncbi.nlm.nih.gov/genomes/all/GCA/002/499/915/GCA_002499915.1_ASM249991v1	derived from metagenome ; low contig N50
GCA_002497045.1	PRJNA348753	SAMN06027131	DAMI00000000.1	na	1915573	1915573	Methanosarcina sp. UBA135		UBA135	latest	Scaffold	Major	Full	2017-10-10	ASM249704v1	University of Queensland	na	na	ftp://ftp.ncbi.nlm.nih.gov/genomes/all/GCA/002/497/045/GCA_002497045.1_ASM249704v1	derived from metagenome
GCA_002506485.1	PRJNA348753	SAMN06027132	DAXQ00000000.1	na	1915770	1915770	Euryarchaeota archaeon UBA136		UBA136	latest	Scaffold	Major	Full	2017-10-10	ASM250648v1	University of Queensland	na	na	ftp://ftp.ncbi.nlm.nih.gov/genomes/all/GCA/002/506/485/GCA_002506485.1_ASM250648v1	derived from metagenome
GCA_002502895.1	PRJNA348753	SAMN06027133	DAQL00000000.1	na	1915811	1915811	Euryarchaeota archaeon UBA137		UBA137	latest	Scaffold	Major	Full	2017-10-10	ASM250289v1	University of Queensland	na	na	ftp://ftp.ncbi.nlm.nih.gov/genomes/all/GCA/002/502/895/GCA_002502895.1_ASM250289v1	derived from metagenome
GCA_002496125.1	PRJNA348753	SAMN06027123	DAIM00000000.1	na	1915771	1915771	Euryarchaeota archaeon UBA138		UBA138	latest	Scaffold	Major	Full	2017-10-10	ASM249612v1	University of Queensland	na	na	ftp://ftp.ncbi.nlm.nih.gov/genomes/all/GCA/002/496/125/GCA_002496125.1_ASM249612v1	derived from metagenome
GCA_002495305.1	PRJNA348753	SAMN06027124	DAEO00000000.1	na	1915772	1915772	Euryarchaeota archaeon UBA139		UBA139	latest	Scaffold	Major	Full	2017-10-10	ASM249530v1	University of Queensland	na	na	ftp://ftp.ncbi.nlm.nih.gov/genomes/all/GCA/002/495/305/GCA_002495305.1_ASM249530v1	derived from metagenome
GCA_002501985.1	PRJNA348753	SAMN06027031	DAPB00000000.1	na	1917430	1917430	archaeon UBA140		UBA140	latest	Scaffold	Major	Full	2017-10-10	ASM250198v1	University of Queensland	na	na	ftp://ftp.ncbi.nlm.nih.gov/genomes/all/GCA/002/501/985/GCA_002501985.1_ASM250198v1	derived from metagenome
GCA_002495315.1	PRJNA348753	SAMN06027030	DAEN00000000.1	na	1915753	1915753	Thaumarchaeota archaeon UBA141		UBA141	latest	Scaffold	Major	Full	2017-10-10	ASM249531v1	University of Queensland	na	na	ftp://ftp.ncbi.nlm.nih.gov/genomes/all/GCA/002/495/315/GCA_002495315.1_ASM249531v1	derived from metagenome
GCA_002505845.1	PRJNA348753	SAMN06027033	DAWD00000000.1	na	1916022	1916022	Candidatus Woesearchaeota archaeon UBA142		UBA142	latest	Scaffold	Major	Full	2017-10-10	ASM250584v1	University of Queensland	na	na	ftp://ftp.ncbi.nlm.nih.gov/genomes/all/GCA/002/505/845/GCA_002505845.1_ASM250584v1	derived from metagenome
GCA_002499025.1	PRJNA348753	SAMN06027032	DAJZ00000000.1	na	1915542	1915542	Methanoregula sp. UBA143		UBA143	latest	Scaffold	Major	Full	2017-10-10	ASM249902v1	University of Queensland	na	na	ftp://ftp.ncbi.nlm.nih.gov/genomes/all/GCA/002/499/025/GCA_002499025.1_ASM249902v1	derived from metagenome
GCA_002497785.1	PRJNA348753	SAMN06027035	DAEU00000000.1	na	1915515	1915515	Methanolinea sp. UBA144		UBA144	latest	Scaffold	Major	Full	2017-10-10	ASM249778v1	University of Queensland	na	na	ftp://ftp.ncbi.nlm.nih.gov/genomes/all/GCA/002/497/785/GCA_002497785.1_ASM249778v1	derived from metagenome
GCA_002496855.1	PRJNA348753	SAMN06027034	DALR00000000.1	na	1915516	1915516	Methanolinea sp. UBA145		UBA145	latest	Scaffold	Major	Full	2017-10-10	ASM249685v1	University of Queensland	na	na	ftp://ftp.ncbi.nlm.nih.gov/genomes/all/GCA/002/496/855/GCA_002496855.1_ASM249685v1	derived from metagenome
GCA_002502405.1	PRJNA348753	SAMN06027037	DAOS00000000.1	na	301375	301375	Methanosaeta harundinacea		UBA146	latest	Scaffold	Major	Full	2017-10-10	ASM250240v1	University of Queensland	na	na	ftp://ftp.ncbi.nlm.nih.gov/genomes/all/GCA/002/502/405/GCA_002502405.1_ASM250240v1	derived from metagenome
GCA_002496385.1	PRJNA348753	SAMN06027036	DAJR00000000.1	na	1915699	1915699	Methanomassiliicoccales archaeon UBA147		UBA147	latest	Scaffold	Major	Full	2017-10-10	ASM249638v1	University of Queensland	na	na	ftp://ftp.ncbi.nlm.nih.gov/genomes/all/GCA/002/496/385/GCA_002496385.1_ASM249638v1	derived from metagenome
GCA_002495885.1	PRJNA348753	SAMN06027039	DAHG00000000.1	na	1915626	1915626	Methanocellaceae archaeon UBA148		UBA148	latest	Scaffold	Major	Full	2017-10-10	ASM249588v1	University of Queensland	na	na	ftp://ftp.ncbi.nlm.nih.gov/genomes/all/GCA/002/495/885/GCA_002495885.1_ASM249588v1	derived from metagenome
GCA_002497815.1	PRJNA348753	SAMN06027038	DAEZ00000000.1	na	1915700	1915700	Methanomassiliicoccales archaeon UBA149		UBA149	latest	Scaffold	Major	Full	2017-10-10	ASM249781v1	University of Queensland	na	na	ftp://ftp.ncbi.nlm.nih.gov/genomes/all/GCA/002/497/815/GCA_002497815.1_ASM249781v1	derived from metagenome
GCA_002496045.1	PRJNA348753	SAMN06027502	DAIG00000000.1	na	1915616	1915616	Desulfurococcaceae archaeon UBA150		UBA150	latest	Scaffold	Major	Full	2017-10-10	ASM249604v1	University of Queensland	na	na	ftp://ftp.ncbi.nlm.nih.gov/genomes/all/GCA/002/496/045/GCA_002496045.1_ASM249604v1	derived from metagenome
GCA_002508385.1	PRJNA348753	SAMN06027503	DAHZ00000000.1	na	1915680	1915680	Methanosarcinaceae archaeon UBA151		UBA151	latest	Scaffold	Major	Full	2017-10-11	ASM250838v1	University of Queensland	na	na	ftp://ftp.ncbi.nlm.nih.gov/genomes/all/GCA/002/508/385/GCA_002508385.1_ASM250838v1	derived from metagenome
GCA_002503805.1	PRJNA348753	SAMN06027500	DASM00000000.1	na	301375	301375	Methanosaeta harundinacea		UBA152	latest	Scaffold	Major	Full	2017-10-10	ASM250380v1	University of Queensland	na	na	ftp://ftp.ncbi.nlm.nih.gov/genomes/all/GCA/002/503/805/GCA_002503805.1_ASM250380v1	derived from metagenome
GCA_002503705.1	PRJNA348753	SAMN06027501	DASH00000000.1	na	1916023	1916023	Candidatus Woesearchaeota archaeon UBA153		UBA153	latest	Scaffold	Major	Full	2017-10-10	ASM250370v1	University of Queensland	na	na	ftp://ftp.ncbi.nlm.nih.gov/genomes/all/GCA/002/503/705/GCA_002503705.1_ASM250370v1	derived from metagenome
GCA_002502245.1	PRJNA348753	SAMN06027506	DAPW00000000.1	na	1915543	1915543	Methanoregula sp. UBA154		UBA154	latest	Scaffold	Major	Full	2017-10-10	ASM250224v1	University of Queensland	na	na	ftp://ftp.ncbi.nlm.nih.gov/genomes/all/GCA/002/502/245/GCA_002502245.1_ASM250224v1	derived from metagenome
GCA_002509505.1	PRJNA348753	SAMN06027507	DAPL00000000.1	na	1915517	1915517	Methanolinea sp. UBA155		UBA155	latest	Scaffold	Major	Full	2017-10-11	ASM250950v1	University of Queensland	na	na	ftp://ftp.ncbi.nlm.nih.gov/genomes/all/GCA/002/509/505/GCA_002509505.1_ASM250950v1	derived from metagenome
GCA_002504985.1	PRJNA348753	SAMN06027504	DAUC00000000.1	na	1916019	1916019	Candidatus Verstraetearchaeota archaeon UBA156		UBA156	latest	Scaffold	Major	Full	2017-10-10	ASM250498v1	University of Queensland	na	na	ftp://ftp.ncbi.nlm.nih.gov/genomes/all/GCA/002/504/985/GCA_002504985.1_ASM250498v1	derived from metagenome
GCA_002497345.1	PRJNA348753	SAMN06027505	DANS00000000.1	na	1915606	1915606	Thermoproteus sp. UBA157		UBA157	latest	Scaffold	Major	Full	2017-10-10	ASM249734v1	University of Queensland	na	na	ftp://ftp.ncbi.nlm.nih.gov/genomes/all/GCA/002/497/345/GCA_002497345.1_ASM249734v1	derived from metagenome
GCA_002506595.1	PRJNA348753	SAMN06027508	DAXV00000000.1	na	1915614	1915614	Acidilobaceae archaeon UBA158		UBA158	latest	Scaffold	Major	Full	2017-10-10	ASM250659v1	University of Queensland	na	na	ftp://ftp.ncbi.nlm.nih.gov/genomes/all/GCA/002/506/595/GCA_002506595.1_ASM250659v1	derived from metagenome
GCA_002506645.1	PRJNA348753	SAMN06027509	DAXY00000000.1	na	164451	164451	Vulcanisaeta distributa		UBA159	latest	Scaffold	Major	Full	2017-10-10	ASM250664v1	University of Queensland	na	na	ftp://ftp.ncbi.nlm.nih.gov/genomes/all/GCA/002/506/645/GCA_002506645.1_ASM250664v1	derived from metagenome
GCA_002506605.1	PRJNA348753	SAMN06027411	DAXX00000000.1	na	1915754	1915754	Thaumarchaeota archaeon UBA160		UBA160	latest	Scaffold	Major	Full	2017-10-10	ASM250660v1	University of Queensland	na	na	ftp://ftp.ncbi.nlm.nih.gov/genomes/all/GCA/002/506/605/GCA_002506605.1_ASM250660v1	derived from metagenome
GCA_002506515.1	PRJNA348753	SAMN06027409	DAXS00000000.1	na	1915569	1915569	Caldivirga sp. UBA161		UBA161	latest	Scaffold	Major	Full	2017-10-10	ASM250651v1	University of Queensland	na	na	ftp://ftp.ncbi.nlm.nih.gov/genomes/all/GCA/002/506/515/GCA_002506515.1_ASM250651v1	derived from metagenome
GCA_002496425.1	PRJNA348753	SAMN06027395	DAJS00000000.1	na	1915615	1915615	Acidilobaceae archaeon UBA162		UBA162	latest	Scaffold	Major	Full	2017-10-10	ASM249642v1	University of Queensland	na	na	ftp://ftp.ncbi.nlm.nih.gov/genomes/all/GCA/002/496/425/GCA_002496425.1_ASM249642v1	derived from metagenome
GCA_002496475.1	PRJNA348753	SAMN06027394	DAJV00000000.1	na	1915607	1915607	Vulcanisaeta sp. UBA163		UBA163	latest	Scaffold	Major	Full	2017-10-10	ASM249647v1	University of Queensland	na	na	ftp://ftp.ncbi.nlm.nih.gov/genomes/all/GCA/002/496/475/GCA_002496475.1_ASM249647v1	derived from metagenome
GCA_002499005.1	PRJNA348753	SAMN06027423	DAJU00000000.1	na	1915755	1915755	Thaumarchaeota archaeon UBA164		UBA164	latest	Contig	Major	Full	2017-10-10	ASM249900v1	University of Queensland	na	na	ftp://ftp.ncbi.nlm.nih.gov/genomes/all/GCA/002/499/005/GCA_002499005.1_ASM249900v1	derived from metagenome
GCA_002509145.1	PRJNA348753	SAMN06027400	DAJX00000000.1	na	1915572	1915572	Metallosphaera sp. UBA165		UBA165	latest	Scaffold	Major	Full	2017-10-11	ASM250914v1	University of Queensland	na	na	ftp://ftp.ncbi.nlm.nih.gov/genomes/all/GCA/002/509/145/GCA_002509145.1_ASM250914v1	derived from metagenome
GCA_002508315.1	PRJNA348753	SAMN06027399	DAHE00000000.1	na	1915605	1915605	Thermocladium sp. UBA166		UBA166	latest	Scaffold	Major	Full	2017-10-11	ASM250831v1	University of Queensland	na	na	ftp://ftp.ncbi.nlm.nih.gov/genomes/all/GCA/002/508/315/GCA_002508315.1_ASM250831v1	derived from metagenome
GCA_002495845.1	PRJNA348753	SAMN06027398	DAHF00000000.1	na	1915604	1915604	Sulfolobus sp. UBA167		UBA167	latest	Scaffold	Major	Full	2017-10-10	ASM249584v1	University of Queensland	na	na	ftp://ftp.ncbi.nlm.nih.gov/genomes/all/GCA/002/495/845/GCA_002495845.1_ASM249584v1	derived from metagenome
GCA_002507085.1	PRJNA348753	SAMN06027389	DAYW00000000.1	na	1915609	1915609	archaeon UBA168		UBA168	latest	Scaffold	Major	Full	2017-10-10	ASM250708v1	University of Queensland	na	na	ftp://ftp.ncbi.nlm.nih.gov/genomes/all/GCA/002/507/085/GCA_002507085.1_ASM250708v1	derived from metagenome
GCA_002497685.1	PRJNA348753	SAMN06027388	DAEH00000000.1	na	1915773	1915773	Euryarchaeota archaeon UBA169		UBA169	latest	Scaffold	Major	Full	2017-10-10	ASM249768v1	University of Queensland	na	na	ftp://ftp.ncbi.nlm.nih.gov/genomes/all/GCA/002/497/685/GCA_002497685.1_ASM249768v1	derived from metagenome
GCA_002499345.1	PRJNA348753	SAMN06027212	DALF00000000.1	na	1915816	1915816	Euryarchaeota archaeon UBA170		UBA170	latest	Scaffold	Major	Full	2017-10-10	ASM249934v1	University of Queensland	na	na	ftp://ftp.ncbi.nlm.nih.gov/genomes/all/GCA/002/499/345/GCA_002499345.1_ASM249934v1	derived from metagenome
GCA_002497295.1	PRJNA348753	SAMN06027213	DANO00000000.1	na	1915817	1915817	Euryarchaeota archaeon UBA171		UBA171	latest	Scaffold	Major	Full	2017-10-10	ASM249729v1	University of Queensland	na	na	ftp://ftp.ncbi.nlm.nih.gov/genomes/all/GCA/002/497/295/GCA_002497295.1_ASM249729v1	derived from metagenome
GCA_002499285.1	PRJNA348753	SAMN06027214	DALA00000000.1	na	1915818	1915818	Euryarchaeota archaeon UBA172		UBA172	latest	Scaffold	Major	Full	2017-10-10	ASM249928v1	University of Queensland	na	na	ftp://ftp.ncbi.nlm.nih.gov/genomes/all/GCA/002/499/285/GCA_002499285.1_ASM249928v1	derived from metagenome
GCA_002498925.1	PRJNA348753	SAMN06027215	DAJH00000000.1	na	1915819	1915819	Euryarchaeota archaeon UBA173		UBA173	latest	Scaffold	Major	Full	2017-10-10	ASM249892v1	University of Queensland	na	na	ftp://ftp.ncbi.nlm.nih.gov/genomes/all/GCA/002/498/925/GCA_002498925.1_ASM249892v1	derived from metagenome
GCA_002495395.1	PRJNA348753	SAMN06027208	DAFE00000000.1	na	1915820	1915820	Euryarchaeota archaeon UBA174		UBA174	latest	Scaffold	Major	Full	2017-10-10	ASM249539v1	University of Queensland	na	na	ftp://ftp.ncbi.nlm.nih.gov/genomes/all/GCA/002/495/395/GCA_002495395.1_ASM249539v1	derived from metagenome
GCA_002497895.1	PRJNA348753	SAMN06027209	DAFD00000000.1	na	1915821	1915821	Euryarchaeota archaeon UBA175		UBA175	latest	Scaffold	Major	Full	2017-10-10	ASM249789v1	University of Queensland	na	na	ftp://ftp.ncbi.nlm.nih.gov/genomes/all/GCA/002/497/895/GCA_002497895.1_ASM249789v1	derived from metagenome
GCA_002505765.1	PRJNA348753	SAMN06027210	DAVZ00000000.1	na	1915424	1915424	Methanobacterium sp. UBA176		UBA176	latest	Scaffold	Major	Full	2017-10-10	ASM250576v1	University of Queensland	na	na	ftp://ftp.ncbi.nlm.nih.gov/genomes/all/GCA/002/505/765/GCA_002505765.1_ASM250576v1	derived from metagenome
GCA_002507225.1	PRJNA348753	SAMN06027211	DAZH00000000.1	na	1915822	1915822	Euryarchaeota archaeon UBA177		UBA177	latest	Scaffold	Major	Full	2017-10-10	ASM250722v1	University of Queensland	na	na	ftp://ftp.ncbi.nlm.nih.gov/genomes/all/GCA/002/507/225/GCA_002507225.1_ASM250722v1	derived from metagenome ; low contig N50
GCA_002499485.1	PRJNA348753	SAMN06027206	DALT00000000.1	na	1915823	1915823	Euryarchaeota archaeon UBA178		UBA178	latest	Scaffold	Major	Full	2017-10-10	ASM249948v1	University of Queensland	na	na	ftp://ftp.ncbi.nlm.nih.gov/genomes/all/GCA/002/499/485/GCA_002499485.1_ASM249948v1	derived from metagenome
GCA_002497565.1	PRJNA348753	SAMN06027207	DADS00000000.1	na	1915824	1915824	Euryarchaeota archaeon UBA179		UBA179	latest	Scaffold	Major	Full	2017-10-10	ASM249756v1	University of Queensland	na	na	ftp://ftp.ncbi.nlm.nih.gov/genomes/all/GCA/002/497/565/GCA_002497565.1_ASM249756v1	derived from metagenome
GCA_002505855.1	PRJNA348753	SAMN06027452	DAWC00000000.1	na	1915826	1915826	Euryarchaeota archaeon UBA180		UBA180	latest	Scaffold	Major	Full	2017-10-10	ASM250585v1	University of Queensland	na	na	ftp://ftp.ncbi.nlm.nih.gov/genomes/all/GCA/002/505/855/GCA_002505855.1_ASM250585v1	derived from metagenome
GCA_002496725.1	PRJNA348753	SAMN06027451	DALI00000000.1	na	1915827	1915827	Euryarchaeota archaeon UBA181		UBA181	latest	Scaffold	Major	Full	2017-10-10	ASM249672v1	University of Queensland	na	na	ftp://ftp.ncbi.nlm.nih.gov/genomes/all/GCA/002/496/725/GCA_002496725.1_ASM249672v1	derived from metagenome
GCA_002495675.1	PRJNA348753	SAMN06027454	DAGH00000000.1	na	1915828	1915828	Euryarchaeota archaeon UBA182		UBA182	latest	Scaffold	Major	Full	2017-10-10	ASM249567v1	University of Queensland	na	na	ftp://ftp.ncbi.nlm.nih.gov/genomes/all/GCA/002/495/675/GCA_002495675.1_ASM249567v1	derived from metagenome
GCA_002495205.1	PRJNA348753	SAMN06027453	DAEE00000000.1	na	1915756	1915756	Thaumarchaeota archaeon UBA183		UBA183	latest	Scaffold	Major	Full	2017-10-10	ASM249520v1	University of Queensland	na	na	ftp://ftp.ncbi.nlm.nih.gov/genomes/all/GCA/002/495/205/GCA_002495205.1_ASM249520v1	derived from metagenome
GCA_002495185.1	PRJNA348753	SAMN06027448	DAEB00000000.1	na	1915751	1915751	Thermoplasmata archaeon UBA184		UBA184	latest	Scaffold	Major	Full	2017-10-10	ASM249518v1	University of Queensland	na	na	ftp://ftp.ncbi.nlm.nih.gov/genomes/all/GCA/002/495/185/GCA_002495185.1_ASM249518v1	derived from metagenome
GCA_002495485.1	PRJNA348753	SAMN06027447	DAFH00000000.1	na	1915989	1915989	Candidatus Bathyarchaeota archaeon UBA185		UBA185	latest	Scaffold	Major	Full	2017-10-10	ASM249548v1	University of Queensland	na	na	ftp://ftp.ncbi.nlm.nih.gov/genomes/all/GCA/002/495/485/GCA_002495485.1_ASM249548v1	derived from metagenome
GCA_002494765.1	PRJNA348753	SAMN06027450	DACJ00000000.1	na	1915761	1915761	Euryarchaeota archaeon UBA186		UBA186	latest	Scaffold	Major	Full	2017-10-10	ASM249476v1	University of Queensland	na	na	ftp://ftp.ncbi.nlm.nih.gov/genomes/all/GCA/002/494/765/GCA_002494765.1_ASM249476v1	derived from metagenome
GCA_002505605.1	PRJNA348753	SAMN06027449	DAVP00000000.1	na	1915472	1915472	Methanobrevibacter sp. UBA187		UBA187	latest	Scaffold	Major	Full	2017-10-10	ASM250560v1	University of Queensland	na	na	ftp://ftp.ncbi.nlm.nih.gov/genomes/all/GCA/002/505/605/GCA_002505605.1_ASM250560v1	derived from metagenome
GCA_002509015.1	PRJNA348753	SAMN06027456	DAVC00000000.1	na	1915473	1915473	Methanobrevibacter sp. UBA188		UBA188	latest	Scaffold	Major	Full	2017-10-11	ASM250901v1	University of Queensland	na	na	ftp://ftp.ncbi.nlm.nih.gov/genomes/all/GCA/002/509/015/GCA_002509015.1_ASM250901v1	derived from metagenome
GCA_002508985.1	PRJNA348753	SAMN06027455	DAEC00000000.1	na	1915474	1915474	Methanobrevibacter sp. UBA189		UBA189	latest	Scaffold	Major	Full	2017-10-11	ASM250898v1	University of Queensland	na	na	ftp://ftp.ncbi.nlm.nih.gov/genomes/all/GCA/002/508/985/GCA_002508985.1_ASM250898v1	derived from metagenome ; low contig N50
GCA_002508965.1	PRJNA348753	SAMN06027260	DAUX00000000.1	na	1915475	1915475	Methanobrevibacter sp. UBA190		UBA190	latest	Scaffold	Major	Full	2017-10-11	ASM250896v1	University of Queensland	na	na	ftp://ftp.ncbi.nlm.nih.gov/genomes/all/GCA/002/508/965/GCA_002508965.1_ASM250896v1	derived from metagenome
GCA_002495385.1	PRJNA348753	SAMN06027261	DAFC00000000.1	na	1915830	1915830	Euryarchaeota archaeon UBA191		UBA191	latest	Scaffold	Major	Full	2017-10-10	ASM249538v1	University of Queensland	na	na	ftp://ftp.ncbi.nlm.nih.gov/genomes/all/GCA/002/495/385/GCA_002495385.1_ASM249538v1	derived from metagenome
GCA_002504885.1	PRJNA348753	SAMN06027258	DATX00000000.1	na	1915831	1915831	Euryarchaeota archaeon UBA192		UBA192	latest	Scaffold	Major	Full	2017-10-10	ASM250488v1	University of Queensland	na	na	ftp://ftp.ncbi.nlm.nih.gov/genomes/all/GCA/002/504/885/GCA_002504885.1_ASM250488v1	derived from metagenome
GCA_002503725.1	PRJNA348753	SAMN06027259	DASI00000000.1	na	1915832	1915832	Euryarchaeota archaeon UBA193		UBA193	latest	Scaffold	Major	Full	2017-10-10	ASM250372v1	University of Queensland	na	na	ftp://ftp.ncbi.nlm.nih.gov/genomes/all/GCA/002/503/725/GCA_002503725.1_ASM250372v1	derived from metagenome
GCA_002496005.1	PRJNA348753	SAMN06027256	DAID00000000.1	na	1915833	1915833	Euryarchaeota archaeon UBA194		UBA194	latest	Scaffold	Major	Full	2017-10-10	ASM249600v1	University of Queensland	na	na	ftp://ftp.ncbi.nlm.nih.gov/genomes/all/GCA/002/496/005/GCA_002496005.1_ASM249600v1	derived from metagenome
GCA_002505445.1	PRJNA348753	SAMN06027257	DAVE00000000.1	na	1915834	1915834	Euryarchaeota archaeon UBA195		UBA195	latest	Scaffold	Major	Full	2017-10-10	ASM250544v1	University of Queensland	na	na	ftp://ftp.ncbi.nlm.nih.gov/genomes/all/GCA/002/505/445/GCA_002505445.1_ASM250544v1	derived from metagenome
GCA_002496985.1	PRJNA348753	SAMN06027254	DAMA00000000.1	na	1915835	1915835	Euryarchaeota archaeon UBA196		UBA196	latest	Scaffold	Major	Full	2017-10-10	ASM249698v1	University of Queensland	na	na	ftp://ftp.ncbi.nlm.nih.gov/genomes/all/GCA/002/496/985/GCA_002496985.1_ASM249698v1	derived from metagenome
GCA_002506495.1	PRJNA348753	SAMN06027255	DAXR00000000.1	na	1915836	1915836	Euryarchaeota archaeon UBA197		UBA197	latest	Scaffold	Major	Full	2017-10-10	ASM250649v1	University of Queensland	na	na	ftp://ftp.ncbi.nlm.nih.gov/genomes/all/GCA/002/506/495/GCA_002506495.1_ASM250649v1	derived from metagenome
GCA_002496825.1	PRJNA348753	SAMN06027262	DALP00000000.1	na	1915762	1915762	Euryarchaeota archaeon UBA198		UBA198	latest	Scaffold	Major	Full	2017-10-10	ASM249682v1	University of Queensland	na	na	ftp://ftp.ncbi.nlm.nih.gov/genomes/all/GCA/002/496/825/GCA_002496825.1_ASM249682v1	derived from metagenome
GCA_002502055.1	PRJNA348753	SAMN06027263	DAPI00000000.1	na	1915837	1915837	Euryarchaeota archaeon UBA199		UBA199	latest	Scaffold	Major	Full	2017-10-10	ASM250205v1	University of Queensland	na	na	ftp://ftp.ncbi.nlm.nih.gov/genomes/all/GCA/002/502/055/GCA_002502055.1_ASM250205v1	derived from metagenome
GCA_002506005.1	PRJNA348753	SAMN06027573	DAWP00000000.1	na	1915839	1915839	Euryarchaeota archaeon UBA200		UBA200	latest	Scaffold	Major	Full	2017-10-10	ASM250600v1	University of Queensland	na	na	ftp://ftp.ncbi.nlm.nih.gov/genomes/all/GCA/002/506/005/GCA_002506005.1_ASM250600v1	derived from metagenome
GCA_002508305.1	PRJNA348753	SAMN06027574	DAZR00000000.1	na	1915757	1915757	Thaumarchaeota archaeon UBA201		UBA201	latest	Scaffold	Major	Full	2017-10-11	ASM250830v1	University of Queensland	na	na	ftp://ftp.ncbi.nlm.nih.gov/genomes/all/GCA/002/508/305/GCA_002508305.1_ASM250830v1	derived from metagenome
GCA_002502685.1	PRJNA348753	SAMN06027571	DAQA00000000.1	na	1915763	1915763	Euryarchaeota archaeon UBA202		UBA202	latest	Scaffold	Major	Full	2017-10-10	ASM250268v1	University of Queensland	na	na	ftp://ftp.ncbi.nlm.nih.gov/genomes/all/GCA/002/502/685/GCA_002502685.1_ASM250268v1	derived from metagenome
GCA_002503595.1	PRJNA348753	SAMN06027572	DASC00000000.1	na	1915703	1915703	Methanosarcinales archaeon UBA203		UBA203	latest	Scaffold	Major	Full	2017-10-10	ASM250359v1	University of Queensland	na	na	ftp://ftp.ncbi.nlm.nih.gov/genomes/all/GCA/002/503/595/GCA_002503595.1_ASM250359v1	derived from metagenome
GCA_002501765.1	PRJNA348753	SAMN06027569	DAOG00000000.1	na	1915556	1915556	Methanosaeta sp. UBA204		UBA204	latest	Scaffold	Major	Full	2017-10-10	ASM250176v1	University of Queensland	na	na	ftp://ftp.ncbi.nlm.nih.gov/genomes/all/GCA/002/501/765/GCA_002501765.1_ASM250176v1	derived from metagenome
GCA_002503085.1	PRJNA348753	SAMN06027570	DAQZ00000000.1	na	301375	301375	Methanosaeta harundinacea		UBA205	latest	Scaffold	Major	Full	2017-10-10	ASM250308v1	University of Queensland	na	na	ftp://ftp.ncbi.nlm.nih.gov/genomes/all/GCA/002/503/085/GCA_002503085.1_ASM250308v1	derived from metagenome
GCA_002503105.1	PRJNA348753	SAMN06027567	DAQY00000000.1	na	1915690	1915690	Methanomicrobiaceae archaeon UBA206		UBA206	latest	Scaffold	Major	Full	2017-10-10	ASM250310v1	University of Queensland	na	na	ftp://ftp.ncbi.nlm.nih.gov/genomes/all/GCA/002/503/105/GCA_002503105.1_ASM250310v1	derived from metagenome
GCA_002503135.1	PRJNA348753	SAMN06027568	DARA00000000.1	na	1915691	1915691	Methanomicrobiaceae archaeon UBA207		UBA207	latest	Scaffold	Major	Full	2017-10-10	ASM250313v1	University of Queensland	na	na	ftp://ftp.ncbi.nlm.nih.gov/genomes/all/GCA/002/503/135/GCA_002503135.1_ASM250313v1	derived from metagenome
GCA_002498065.1	PRJNA348753	SAMN06027575	DAFZ00000000.1	na	1915494	1915494	Methanoculleus sp. UBA208		UBA208	latest	Scaffold	Major	Full	2017-10-10	ASM249806v1	University of Queensland	na	na	ftp://ftp.ncbi.nlm.nih.gov/genomes/all/GCA/002/498/065/GCA_002498065.1_ASM249806v1	derived from metagenome
GCA_002505385.1	PRJNA348753	SAMN06027576	DAUZ00000000.1	na	1915840	1915840	Euryarchaeota archaeon UBA209		UBA209	latest	Scaffold	Major	Full	2017-10-10	ASM250538v1	University of Queensland	na	na	ftp://ftp.ncbi.nlm.nih.gov/genomes/all/GCA/002/505/385/GCA_002505385.1_ASM250538v1	derived from metagenome
GCA_002494895.1	PRJNA348753	SAMN06027106	DADA00000000.1	na	1915599	1915599	Nitrososphaera sp. UBA210		UBA210	latest	Contig	Major	Full	2017-10-10	ASM249489v1	University of Queensland	na	na	ftp://ftp.ncbi.nlm.nih.gov/genomes/all/GCA/002/494/895/GCA_002494895.1_ASM249489v1	derived from metagenome
GCA_002505885.1	PRJNA348753	SAMN06027105	DAWE00000000.1	na	1915764	1915764	Euryarchaeota archaeon UBA211		UBA211	latest	Scaffold	Major	Full	2017-10-10	ASM250588v1	University of Queensland	na	na	ftp://ftp.ncbi.nlm.nih.gov/genomes/all/GCA/002/505/885/GCA_002505885.1_ASM250588v1	derived from metagenome
GCA_002498445.1	PRJNA348753	SAMN06027108	DAHN00000000.1	na	1915476	1915476	Methanobrevibacter sp. UBA212		UBA212	latest	Scaffold	Major	Full	2017-10-10	ASM249844v1	University of Queensland	na	na	ftp://ftp.ncbi.nlm.nih.gov/genomes/all/GCA/002/498/445/GCA_002498445.1_ASM249844v1	derived from metagenome
GCA_002494485.1	PRJNA348753	SAMN06027107	DACA00000000.1	na	1915708	1915708	Nitrososphaerales archaeon UBA213		UBA213	latest	Scaffold	Major	Full	2017-10-10	ASM249448v1	University of Queensland	na	na	ftp://ftp.ncbi.nlm.nih.gov/genomes/all/GCA/002/494/485/GCA_002494485.1_ASM249448v1	derived from metagenome
GCA_002502555.1	PRJNA348753	SAMN06027102	DAPD00000000.1	na	1915842	1915842	Euryarchaeota archaeon UBA214		UBA214	latest	Scaffold	Major	Full	2017-10-10	ASM250255v1	University of Queensland	na	na	ftp://ftp.ncbi.nlm.nih.gov/genomes/all/GCA/002/502/555/GCA_002502555.1_ASM250255v1	derived from metagenome
GCA_002502255.1	PRJNA348753	SAMN06027101	DAPX00000000.1	na	1915843	1915843	Euryarchaeota archaeon UBA215		UBA215	latest	Scaffold	Major	Full	2017-10-10	ASM250225v1	University of Queensland	na	na	ftp://ftp.ncbi.nlm.nih.gov/genomes/all/GCA/002/502/255/GCA_002502255.1_ASM250225v1	derived from metagenome
GCA_002495575.1	PRJNA348753	SAMN06027588	DAFY00000000.1	na	1915600	1915600	Nitrososphaera sp. UBA216		UBA216	latest	Scaffold	Major	Full	2017-10-10	ASM249557v1	University of Queensland	na	na	ftp://ftp.ncbi.nlm.nih.gov/genomes/all/GCA/002/495/575/GCA_002495575.1_ASM249557v1	derived from metagenome
GCA_002501845.1	PRJNA348753	SAMN06027587	DAOL00000000.1	na	1915601	1915601	Nitrososphaera sp. UBA217		UBA217	latest	Scaffold	Major	Full	2017-10-10	ASM250184v1	University of Queensland	na	na	ftp://ftp.ncbi.nlm.nih.gov/genomes/all/GCA/002/501/845/GCA_002501845.1_ASM250184v1	derived from metagenome
GCA_002499525.1	PRJNA348753	SAMN06027125	DAMC00000000.1	na	1915705	1915705	Nitrosopumilales archaeon UBA218		UBA218	latest	Scaffold	Major	Full	2017-10-10	ASM249952v1	University of Queensland	na	na	ftp://ftp.ncbi.nlm.nih.gov/genomes/all/GCA/002/499/525/GCA_002499525.1_ASM249952v1	derived from metagenome
GCA_002498105.1	PRJNA348753	SAMN06027019	DAGE00000000.1	na	1915706	1915706	Nitrosopumilales archaeon UBA219		UBA219	latest	Scaffold	Major	Full	2017-10-10	ASM249810v1	University of Queensland	na	na	ftp://ftp.ncbi.nlm.nih.gov/genomes/all/GCA/002/498/105/GCA_002498105.1_ASM249810v1	derived from metagenome
GCA_002501885.1	PRJNA348753	SAMN06027290	DAON00000000.1	na	1915845	1915845	Euryarchaeota archaeon UBA220		UBA220	latest	Scaffold	Major	Full	2017-10-10	ASM250188v1	University of Queensland	na	na	ftp://ftp.ncbi.nlm.nih.gov/genomes/all/GCA/002/501/885/GCA_002501885.1_ASM250188v1	derived from metagenome
GCA_002498535.1	PRJNA348753	SAMN06027291	DAHT00000000.1	na	1915846	1915846	Euryarchaeota archaeon UBA221		UBA221	latest	Scaffold	Major	Full	2017-10-10	ASM249853v1	University of Queensland	na	na	ftp://ftp.ncbi.nlm.nih.gov/genomes/all/GCA/002/498/535/GCA_002498535.1_ASM249853v1	derived from metagenome
GCA_002503665.1	PRJNA348753	SAMN06027292	DASF00000000.1	na	1915847	1915847	Euryarchaeota archaeon UBA222		UBA222	latest	Scaffold	Major	Full	2017-10-10	ASM250366v1	University of Queensland	na	na	ftp://ftp.ncbi.nlm.nih.gov/genomes/all/GCA/002/503/665/GCA_002503665.1_ASM250366v1	derived from metagenome
GCA_002495905.1	PRJNA348753	SAMN06027293	DAHJ00000000.1	na	1915758	1915758	Thaumarchaeota archaeon UBA223		UBA223	latest	Scaffold	Major	Full	2017-10-10	ASM249590v1	University of Queensland	na	na	ftp://ftp.ncbi.nlm.nih.gov/genomes/all/GCA/002/495/905/GCA_002495905.1_ASM249590v1	derived from metagenome
GCA_002503625.1	PRJNA348753	SAMN06027294	DASD00000000.1	na	1915848	1915848	Euryarchaeota archaeon UBA224		UBA224	latest	Scaffold	Major	Full	2017-10-10	ASM250362v1	University of Queensland	na	na	ftp://ftp.ncbi.nlm.nih.gov/genomes/all/GCA/002/503/625/GCA_002503625.1_ASM250362v1	derived from metagenome
GCA_002497185.1	PRJNA348753	SAMN06027295	DAMW00000000.1	na	1915849	1915849	Euryarchaeota archaeon UBA225		UBA225	latest	Scaffold	Major	Full	2017-10-10	ASM249718v1	University of Queensland	na	na	ftp://ftp.ncbi.nlm.nih.gov/genomes/all/GCA/002/497/185/GCA_002497185.1_ASM249718v1	derived from metagenome
GCA_002505935.1	PRJNA348753	SAMN06027296	DAWL00000000.1	na	1915850	1915850	Euryarchaeota archaeon UBA226		UBA226	latest	Scaffold	Major	Full	2017-10-10	ASM250593v1	University of Queensland	na	na	ftp://ftp.ncbi.nlm.nih.gov/genomes/all/GCA/002/505/935/GCA_002505935.1_ASM250593v1	derived from metagenome
GCA_002496925.1	PRJNA348753	SAMN06027297	DALX00000000.1	na	1915851	1915851	Euryarchaeota archaeon UBA227		UBA227	latest	Scaffold	Major	Full	2017-10-10	ASM249692v1	University of Queensland	na	na	ftp://ftp.ncbi.nlm.nih.gov/genomes/all/GCA/002/496/925/GCA_002496925.1_ASM249692v1	derived from metagenome
GCA_002495855.1	PRJNA348753	SAMN06027298	DAHD00000000.1	na	1915852	1915852	Euryarchaeota archaeon UBA228		UBA228	latest	Scaffold	Major	Full	2017-10-10	ASM249585v1	University of Queensland	na	na	ftp://ftp.ncbi.nlm.nih.gov/genomes/all/GCA/002/495/855/GCA_002495855.1_ASM249585v1	derived from metagenome ; low contig N50
GCA_002505355.1	PRJNA348753	SAMN06027299	DAUW00000000.1	na	1915853	1915853	Euryarchaeota archaeon UBA229		UBA229	latest	Scaffold	Major	Full	2017-10-10	ASM250535v1	University of Queensland	na	na	ftp://ftp.ncbi.nlm.nih.gov/genomes/all/GCA/002/505/355/GCA_002505355.1_ASM250535v1	derived from metagenome
GCA_002507545.1	PRJNA348753	SAMN06027201	DAVR00000000.1	na	1915565	1915565	Archaeoglobus sp. UBA230		UBA230	latest	Scaffold	Major	Full	2017-10-10	ASM250754v1	University of Queensland	na	na	ftp://ftp.ncbi.nlm.nih.gov/genomes/all/GCA/002/507/545/GCA_002507545.1_ASM250754v1	derived from metagenome
GCA_002507315.1	PRJNA348753	SAMN06027498	DAZM00000000.1	na	1915566	1915566	Archaeoglobus sp. UBA231		UBA231	latest	Contig	Major	Full	2017-10-10	ASM250731v1	University of Queensland	na	na	ftp://ftp.ncbi.nlm.nih.gov/genomes/all/GCA/002/507/315/GCA_002507315.1_ASM250731v1	derived from metagenome
GCA_002507275.1	PRJNA348753	SAMN06027497	DAZK00000000.1	na	1915570	1915570	Geoglobus sp. UBA232		UBA232	latest	Scaffold	Major	Full	2017-10-10	ASM250727v1	University of Queensland	na	na	ftp://ftp.ncbi.nlm.nih.gov/genomes/all/GCA/002/507/275/GCA_002507275.1_ASM250727v1	derived from metagenome
GCA_002507245.1	PRJNA348753	SAMN06027496	DAZI00000000.1	na	1915990	1915990	Candidatus Bathyarchaeota archaeon UBA233		UBA233	latest	Scaffold	Major	Full	2017-10-10	ASM250724v1	University of Queensland	na	na	ftp://ftp.ncbi.nlm.nih.gov/genomes/all/GCA/002/507/245/GCA_002507245.1_ASM250724v1	derived from metagenome
GCA_002494625.1	PRJNA348753	SAMN06027495	DACH00000000.1	na	1915567	1915567	Archaeoglobus sp. UBA234		UBA234	latest	Scaffold	Major	Full	2017-10-10	ASM249462v1	University of Queensland	na	na	ftp://ftp.ncbi.nlm.nih.gov/genomes/all/GCA/002/494/625/GCA_002494625.1_ASM249462v1	derived from metagenome
GCA_002494725.1	PRJNA348753	SAMN06027494	DACG00000000.1	na	1915571	1915571	Geoglobus sp. UBA235		UBA235	latest	Contig	Major	Full	2017-10-10	ASM249472v1	University of Queensland	na	na	ftp://ftp.ncbi.nlm.nih.gov/genomes/all/GCA/002/494/725/GCA_002494725.1_ASM249472v1	derived from metagenome
GCA_002494665.1	PRJNA348753	SAMN06027493	DACI00000000.1	na	1915568	1915568	Archaeoglobus sp. UBA236		UBA236	latest	Scaffold	Major	Full	2017-10-10	ASM249466v1	University of Queensland	na	na	ftp://ftp.ncbi.nlm.nih.gov/genomes/all/GCA/002/494/665/GCA_002494665.1_ASM249466v1	derived from metagenome
GCA_002509125.1	PRJNA348753	SAMN06027492	DAKT00000000.1	na	1915620	1915620	Methanobacteriaceae archaeon UBA237		UBA237	latest	Scaffold	Major	Full	2017-10-11	ASM250912v1	University of Queensland	na	na	ftp://ftp.ncbi.nlm.nih.gov/genomes/all/GCA/002/509/125/GCA_002509125.1_ASM250912v1	derived from metagenome
GCA_002494705.1	PRJNA348753	SAMN06027184	DACL00000000.1	na	1915529	1915529	Methanomassiliicoccus sp. UBA238		UBA238	latest	Scaffold	Major	Full	2017-10-10	ASM249470v1	University of Queensland	na	na	ftp://ftp.ncbi.nlm.nih.gov/genomes/all/GCA/002/494/705/GCA_002494705.1_ASM249470v1	derived from metagenome
GCA_002495135.1	PRJNA348753	SAMN06027203	DADZ00000000.1	na	1915602	1915602	Nitrososphaera sp. UBA239		UBA239	latest	Scaffold	Major	Full	2017-10-10	ASM249513v1	University of Queensland	na	na	ftp://ftp.ncbi.nlm.nih.gov/genomes/all/GCA/002/495/135/GCA_002495135.1_ASM249513v1	derived from metagenome
GCA_002508435.1	PRJNA348753	SAMN06027635	DAPU00000000.1	na	1915603	1915603	Nitrososphaera sp. UBA240		UBA240	latest	Scaffold	Major	Full	2017-10-11	ASM250843v1	University of Queensland	na	na	ftp://ftp.ncbi.nlm.nih.gov/genomes/all/GCA/002/508/435/GCA_002508435.1_ASM250843v1	derived from metagenome
GCA_002508395.1	PRJNA348753	SAMN06027636	DAKA00000000.1	na	1915596	1915596	Nitrosopumilus sp. UBA241		UBA241	latest	Scaffold	Major	Full	2017-10-11	ASM250839v1	University of Queensland	na	na	ftp://ftp.ncbi.nlm.nih.gov/genomes/all/GCA/002/508/395/GCA_002508395.1_ASM250839v1	derived from metagenome
GCA_002499015.1	PRJNA348753	SAMN06027633	DAJY00000000.1	na	1915855	1915855	Euryarchaeota archaeon UBA242		UBA242	latest	Scaffold	Major	Full	2017-10-10	ASM249901v1	University of Queensland	na	na	ftp://ftp.ncbi.nlm.nih.gov/genomes/all/GCA/002/499/015/GCA_002499015.1_ASM249901v1	derived from metagenome
GCA_002503445.1	PRJNA348753	SAMN06027634	DART00000000.1	na	1915557	1915557	Methanosaeta sp. UBA243		UBA243	latest	Scaffold	Major	Full	2017-10-10	ASM250344v1	University of Queensland	na	na	ftp://ftp.ncbi.nlm.nih.gov/genomes/all/GCA/002/503/445/GCA_002503445.1_ASM250344v1	derived from metagenome
GCA_002495775.1	PRJNA348753	SAMN06027639	DAGR00000000.1	na	1915544	1915544	Methanoregula sp. UBA244		UBA244	latest	Scaffold	Major	Full	2017-10-10	ASM249577v1	University of Queensland	na	na	ftp://ftp.ncbi.nlm.nih.gov/genomes/all/GCA/002/495/775/GCA_002495775.1_ASM249577v1	derived from metagenome
GCA_002499825.1	PRJNA348753	SAMN06027640	DANI00000000.1	na	1915518	1915518	Methanolinea sp. UBA245		UBA245	latest	Scaffold	Major	Full	2017-10-10	ASM249982v1	University of Queensland	na	na	ftp://ftp.ncbi.nlm.nih.gov/genomes/all/GCA/002/499/825/GCA_002499825.1_ASM249982v1	derived from metagenome
GCA_002497705.1	PRJNA348753	SAMN06027618	DAEK00000000.1	na	301375	301375	Methanosaeta harundinacea		UBA246	latest	Scaffold	Major	Full	2017-10-10	ASM249770v1	University of Queensland	na	na	ftp://ftp.ncbi.nlm.nih.gov/genomes/all/GCA/002/497/705/GCA_002497705.1_ASM249770v1	derived from metagenome
GCA_002495055.1	PRJNA348753	SAMN06027050	DADR00000000.1	na	1915545	1915545	Methanoregula sp. UBA247		UBA247	latest	Scaffold	Major	Full	2017-10-10	ASM249505v1	University of Queensland	na	na	ftp://ftp.ncbi.nlm.nih.gov/genomes/all/GCA/002/495/055/GCA_002495055.1_ASM249505v1	derived from metagenome
GCA_002506985.1	PRJNA348753	SAMN06027605	DAYS00000000.1	na	1915631	1915631	Methanomassiliicoccaceae archaeon UBA248		UBA248	latest	Scaffold	Major	Full	2017-10-10	ASM250698v1	University of Queensland	na	na	ftp://ftp.ncbi.nlm.nih.gov/genomes/all/GCA/002/506/985/GCA_002506985.1_ASM250698v1	derived from metagenome
GCA_002506185.1	PRJNA348753	SAMN06027628	DAXA00000000.1	na	1915856	1915856	Euryarchaeota archaeon UBA249		UBA249	latest	Scaffold	Major	Full	2017-10-10	ASM250618v1	University of Queensland	na	na	ftp://ftp.ncbi.nlm.nih.gov/genomes/all/GCA/002/506/185/GCA_002506185.1_ASM250618v1	derived from metagenome
GCA_002504845.1	PRJNA348753	SAMN06027169	DATW00000000.1	na	1915859	1915859	Euryarchaeota archaeon UBA250		UBA250	latest	Scaffold	Major	Full	2017-10-10	ASM250484v1	University of Queensland	na	na	ftp://ftp.ncbi.nlm.nih.gov/genomes/all/GCA/002/504/845/GCA_002504845.1_ASM250484v1	derived from metagenome
GCA_002497905.1	PRJNA348753	SAMN06027168	DAFJ00000000.1	na	1915860	1915860	Euryarchaeota archaeon UBA251		UBA251	latest	Scaffold	Major	Full	2017-10-10	ASM249790v1	University of Queensland	na	na	ftp://ftp.ncbi.nlm.nih.gov/genomes/all/GCA/002/497/905/GCA_002497905.1_ASM249790v1	derived from metagenome
GCA_002504415.1	PRJNA348753	SAMN06027171	DAQN00000000.1	na	1915861	1915861	Euryarchaeota archaeon UBA252		UBA252	latest	Scaffold	Major	Full	2017-10-10	ASM250441v1	University of Queensland	na	na	ftp://ftp.ncbi.nlm.nih.gov/genomes/all/GCA/002/504/415/GCA_002504415.1_ASM250441v1	derived from metagenome
GCA_002497225.1	PRJNA348753	SAMN06027170	DANF00000000.1	na	1915862	1915862	Euryarchaeota archaeon UBA253		UBA253	latest	Scaffold	Major	Full	2017-10-10	ASM249722v1	University of Queensland	na	na	ftp://ftp.ncbi.nlm.nih.gov/genomes/all/GCA/002/497/225/GCA_002497225.1_ASM249722v1	derived from metagenome
GCA_002509095.1	PRJNA348753	SAMN06027173	DANR00000000.1	na	1915621	1915621	Methanobacteriaceae archaeon UBA254		UBA254	latest	Scaffold	Major	Full	2017-10-11	ASM250909v1	University of Queensland	na	na	ftp://ftp.ncbi.nlm.nih.gov/genomes/all/GCA/002/509/095/GCA_002509095.1_ASM250909v1	derived from metagenome
GCA_002505405.1	PRJNA348753	SAMN06027172	DAVD00000000.1	na	1915863	1915863	Euryarchaeota archaeon UBA255		UBA255	latest	Scaffold	Major	Full	2017-10-10	ASM250540v1	University of Queensland	na	na	ftp://ftp.ncbi.nlm.nih.gov/genomes/all/GCA/002/505/405/GCA_002505405.1_ASM250540v1	derived from metagenome
GCA_002494645.1	PRJNA348753	SAMN06027175	DACE00000000.1	na	1915864	1915864	Euryarchaeota archaeon UBA256		UBA256	latest	Scaffold	Major	Full	2017-10-10	ASM249464v1	University of Queensland	na	na	ftp://ftp.ncbi.nlm.nih.gov/genomes/all/GCA/002/494/645/GCA_002494645.1_ASM249464v1	derived from metagenome
GCA_002498985.1	PRJNA348753	SAMN06027174	DAJO00000000.1	na	1915865	1915865	Euryarchaeota archaeon UBA257		UBA257	latest	Scaffold	Major	Full	2017-10-10	ASM249898v1	University of Queensland	na	na	ftp://ftp.ncbi.nlm.nih.gov/genomes/all/GCA/002/498/985/GCA_002498985.1_ASM249898v1	derived from metagenome
GCA_002502605.1	PRJNA348753	SAMN06027161	DAPR00000000.1	na	1915866	1915866	Euryarchaeota archaeon UBA258		UBA258	latest	Scaffold	Major	Full	2017-10-10	ASM250260v1	University of Queensland	na	na	ftp://ftp.ncbi.nlm.nih.gov/genomes/all/GCA/002/502/605/GCA_002502605.1_ASM250260v1	derived from metagenome
GCA_002506275.1	PRJNA348753	SAMN06027160	DAXG00000000.1	na	1915867	1915867	Euryarchaeota archaeon UBA259		UBA259	latest	Scaffold	Major	Full	2017-10-10	ASM250627v1	University of Queensland	na	na	ftp://ftp.ncbi.nlm.nih.gov/genomes/all/GCA/002/506/275/GCA_002506275.1_ASM250627v1	derived from metagenome
GCA_002498145.1	PRJNA348753	SAMN06027341	DAGN00000000.1	na	1915869	1915869	Euryarchaeota archaeon UBA260		UBA260	latest	Scaffold	Major	Full	2017-10-10	ASM249814v1	University of Queensland	na	na	ftp://ftp.ncbi.nlm.nih.gov/genomes/all/GCA/002/498/145/GCA_002498145.1_ASM249814v1	derived from metagenome
GCA_002506015.1	PRJNA348753	SAMN06027188	DAWR00000000.1	na	1915704	1915704	Methanosarcinales archaeon UBA261		UBA261	latest	Scaffold	Major	Full	2017-10-10	ASM250601v1	University of Queensland	na	na	ftp://ftp.ncbi.nlm.nih.gov/genomes/all/GCA/002/506/015/GCA_002506015.1_ASM250601v1	derived from metagenome
GCA_002504005.1	PRJNA348753	SAMN06027343	DASX00000000.1	na	1915709	1915709	Thermoplasmatales archaeon UBA262		UBA262	latest	Scaffold	Major	Full	2017-10-10	ASM250400v1	University of Queensland	na	na	ftp://ftp.ncbi.nlm.nih.gov/genomes/all/GCA/002/504/005/GCA_002504005.1_ASM250400v1	derived from metagenome
GCA_002496665.1	PRJNA348753	SAMN06027344	DAKV00000000.1	na	1915710	1915710	Thermoplasmatales archaeon UBA263		UBA263	latest	Scaffold	Major	Full	2017-10-10	ASM249666v1	University of Queensland	na	na	ftp://ftp.ncbi.nlm.nih.gov/genomes/all/GCA/002/496/665/GCA_002496665.1_ASM249666v1	derived from metagenome
GCA_002503915.1	PRJNA348753	SAMN06027337	DASS00000000.1	na	1916008	1916008	Candidatus Parvarchaeota archaeon UBA264		UBA264	latest	Scaffold	Major	Full	2017-10-10	ASM250391v1	University of Queensland	na	na	ftp://ftp.ncbi.nlm.nih.gov/genomes/all/GCA/002/503/915/GCA_002503915.1_ASM250391v1	derived from metagenome
GCA_002503995.1	PRJNA348753	SAMN06027338	DASV00000000.1	na	1916009	1916009	Candidatus Parvarchaeota archaeon UBA265		UBA265	latest	Scaffold	Major	Full	2017-10-10	ASM250399v1	University of Queensland	na	na	ftp://ftp.ncbi.nlm.nih.gov/genomes/all/GCA/002/503/995/GCA_002503995.1_ASM250399v1	derived from metagenome
GCA_002503965.1	PRJNA348753	SAMN06027339	DASU00000000.1	na	1915711	1915711	Thermoplasmatales archaeon UBA266		UBA266	latest	Scaffold	Major	Full	2017-10-10	ASM250396v1	University of Queensland	na	na	ftp://ftp.ncbi.nlm.nih.gov/genomes/all/GCA/002/503/965/GCA_002503965.1_ASM250396v1	derived from metagenome
GCA_002503145.1	PRJNA348753	SAMN06027340	DARC00000000.1	na	1915993	1915993	Candidatus Micrarchaeota archaeon UBA267		UBA267	latest	Scaffold	Major	Full	2017-10-10	ASM250314v1	University of Queensland	na	na	ftp://ftp.ncbi.nlm.nih.gov/genomes/all/GCA/002/503/145/GCA_002503145.1_ASM250314v1	derived from metagenome
GCA_002505565.1	PRJNA348753	SAMN06027349	DAVL00000000.1	na	1915712	1915712	Thermoplasmatales archaeon UBA268		UBA268	latest	Scaffold	Major	Full	2017-10-10	ASM250556v1	University of Queensland	na	na	ftp://ftp.ncbi.nlm.nih.gov/genomes/all/GCA/002/505/565/GCA_002505565.1_ASM250556v1	derived from metagenome
GCA_002505615.1	PRJNA348753	SAMN06027350	DAVN00000000.1	na	1915713	1915713	Thermoplasmatales archaeon UBA269		UBA269	latest	Scaffold	Major	Full	2017-10-10	ASM250561v1	University of Queensland	na	na	ftp://ftp.ncbi.nlm.nih.gov/genomes/all/GCA/002/505/615/GCA_002505615.1_ASM250561v1	derived from metagenome
GCA_002499105.1	PRJNA348753	SAMN06027534	DAKE00000000.1	na	1915714	1915714	Thermoplasmatales archaeon UBA270		UBA270	latest	Scaffold	Major	Full	2017-10-10	ASM249910v1	University of Queensland	na	na	ftp://ftp.ncbi.nlm.nih.gov/genomes/all/GCA/002/499/105/GCA_002499105.1_ASM249910v1	derived from metagenome
GCA_002498545.1	PRJNA348753	SAMN06027533	DAHS00000000.1	na	1915632	1915632	Methanomassiliicoccaceae archaeon UBA271		UBA271	latest	Scaffold	Major	Full	2017-10-10	ASM249854v1	University of Queensland	na	na	ftp://ftp.ncbi.nlm.nih.gov/genomes/all/GCA/002/498/545/GCA_002498545.1_ASM249854v1	derived from metagenome
GCA_002504425.1	PRJNA348753	SAMN06027532	DARP00000000.1	na	1915683	1915683	Nitrososphaeraceae archaeon UBA272		UBA272	latest	Scaffold	Major	Full	2017-10-10	ASM250442v1	University of Queensland	na	na	ftp://ftp.ncbi.nlm.nih.gov/genomes/all/GCA/002/504/425/GCA_002504425.1_ASM250442v1	derived from metagenome
GCA_002501935.1	PRJNA348753	SAMN06027531	DAOR00000000.1	na	1915684	1915684	Nitrososphaeraceae archaeon UBA273		UBA273	latest	Scaffold	Major	Full	2017-10-10	ASM250193v1	University of Queensland	na	na	ftp://ftp.ncbi.nlm.nih.gov/genomes/all/GCA/002/501/935/GCA_002501935.1_ASM250193v1	derived from metagenome
GCA_002506145.1	PRJNA348753	SAMN06027538	DAWY00000000.1	na	1915546	1915546	Methanoregula sp. UBA274		UBA274	latest	Scaffold	Major	Full	2017-10-10	ASM250614v1	University of Queensland	na	na	ftp://ftp.ncbi.nlm.nih.gov/genomes/all/GCA/002/506/145/GCA_002506145.1_ASM250614v1	derived from metagenome
GCA_002506105.1	PRJNA348753	SAMN06027537	DAWU00000000.1	na	1915519	1915519	Methanolinea sp. UBA275		UBA275	latest	Scaffold	Major	Full	2017-10-10	ASM250610v1	University of Queensland	na	na	ftp://ftp.ncbi.nlm.nih.gov/genomes/all/GCA/002/506/105/GCA_002506105.1_ASM250610v1	derived from metagenome
GCA_002508495.1	PRJNA348753	SAMN06027536	DANA00000000.1	na	1915547	1915547	Methanoregula sp. UBA276		UBA276	latest	Scaffold	Major	Full	2017-10-11	ASM250849v1	University of Queensland	na	na	ftp://ftp.ncbi.nlm.nih.gov/genomes/all/GCA/002/508/495/GCA_002508495.1_ASM250849v1	derived from metagenome
GCA_002499905.1	PRJNA348753	SAMN06027535	DANP00000000.1	na	1915520	1915520	Methanolinea sp. UBA277		UBA277	latest	Scaffold	Major	Full	2017-10-10	ASM249990v1	University of Queensland	na	na	ftp://ftp.ncbi.nlm.nih.gov/genomes/all/GCA/002/499/905/GCA_002499905.1_ASM249990v1	derived from metagenome
GCA_002497485.1	PRJNA348753	SAMN06027018	DADH00000000.1	na	1915548	1915548	Methanoregula sp. UBA278		UBA278	latest	Scaffold	Major	Full	2017-10-10	ASM249748v1	University of Queensland	na	na	ftp://ftp.ncbi.nlm.nih.gov/genomes/all/GCA/002/497/485/GCA_002497485.1_ASM249748v1	derived from metagenome
GCA_002502855.1	PRJNA348753	SAMN06027541	DAQK00000000.1	na	1915425	1915425	Methanobacterium sp. UBA279		UBA279	latest	Scaffold	Major	Full	2017-10-10	ASM250285v1	University of Queensland	na	na	ftp://ftp.ncbi.nlm.nih.gov/genomes/all/GCA/002/502/855/GCA_002502855.1_ASM250285v1	derived from metagenome
GCA_002499085.1	PRJNA348753	SAMN06027069	DAKD00000000.1	na	1915701	1915701	Methanomassiliicoccales archaeon UBA280		UBA280	latest	Scaffold	Major	Full	2017-10-10	ASM249908v1	University of Queensland	na	na	ftp://ftp.ncbi.nlm.nih.gov/genomes/all/GCA/002/499/085/GCA_002499085.1_ASM249908v1	derived from metagenome
GCA_002497945.1	PRJNA348753	SAMN06027070	DAFK00000000.1	na	301375	301375	Methanosaeta harundinacea		UBA281	latest	Scaffold	Major	Full	2017-10-10	ASM249794v1	University of Queensland	na	na	ftp://ftp.ncbi.nlm.nih.gov/genomes/all/GCA/002/497/945/GCA_002497945.1_ASM249794v1	derived from metagenome
GCA_002503365.1	PRJNA348753	SAMN06027067	DARN00000000.1	na	1915681	1915681	Methanosarcinaceae archaeon UBA282		UBA282	latest	Scaffold	Major	Full	2017-10-10	ASM250336v1	University of Queensland	na	na	ftp://ftp.ncbi.nlm.nih.gov/genomes/all/GCA/002/503/365/GCA_002503365.1_ASM250336v1	derived from metagenome
GCA_002502445.1	PRJNA348753	SAMN06027068	DAOV00000000.1	na	1915426	1915426	Methanobacterium sp. UBA283		UBA283	latest	Scaffold	Major	Full	2017-10-10	ASM250244v1	University of Queensland	na	na	ftp://ftp.ncbi.nlm.nih.gov/genomes/all/GCA/002/502/445/GCA_002502445.1_ASM250244v1	derived from metagenome
GCA_002499185.1	PRJNA348753	SAMN06027065	DAKN00000000.1	na	1916005	1916005	Candidatus Pacearchaeota archaeon UBA284		UBA284	latest	Scaffold	Major	Full	2017-10-10	ASM249918v1	University of Queensland	na	na	ftp://ftp.ncbi.nlm.nih.gov/genomes/all/GCA/002/499/185/GCA_002499185.1_ASM249918v1	derived from metagenome
GCA_002495025.1	PRJNA348753	SAMN06027066	DADP00000000.1	na	1915617	1915617	Desulfurococcaceae archaeon UBA285		UBA285	latest	Scaffold	Major	Full	2017-10-10	ASM249502v1	University of Queensland	na	na	ftp://ftp.ncbi.nlm.nih.gov/genomes/all/GCA/002/495/025/GCA_002495025.1_ASM249502v1	derived from metagenome
GCA_002501965.1	PRJNA348753	SAMN06027063	DAOT00000000.1	na	1915521	1915521	Methanolinea sp. UBA286		UBA286	latest	Scaffold	Major	Full	2017-10-10	ASM250196v1	University of Queensland	na	na	ftp://ftp.ncbi.nlm.nih.gov/genomes/all/GCA/002/501/965/GCA_002501965.1_ASM250196v1	derived from metagenome
GCA_002495235.1	PRJNA348753	SAMN06027064	DAEG00000000.1	na	1915766	1915766	Euryarchaeota archaeon UBA287		UBA287	latest	Scaffold	Major	Full	2017-10-10	ASM249523v1	University of Queensland	na	na	ftp://ftp.ncbi.nlm.nih.gov/genomes/all/GCA/002/495/235/GCA_002495235.1_ASM249523v1	derived from metagenome
GCA_002495225.1	PRJNA348753	SAMN06027061	DAEF00000000.1	na	1915693	1915693	Methanoregulaceae archaeon UBA288		UBA288	latest	Scaffold	Major	Full	2017-10-10	ASM249522v1	University of Queensland	na	na	ftp://ftp.ncbi.nlm.nih.gov/genomes/all/GCA/002/495/225/GCA_002495225.1_ASM249522v1	derived from metagenome
GCA_002496565.1	PRJNA348753	SAMN06027062	DAKJ00000000.1	na	1915574	1915574	Methanosarcina sp. UBA289		UBA289	latest	Scaffold	Major	Full	2017-10-10	ASM249656v1	University of Queensland	na	na	ftp://ftp.ncbi.nlm.nih.gov/genomes/all/GCA/002/496/565/GCA_002496565.1_ASM249656v1	derived from metagenome
GCA_002496555.1	PRJNA348753	SAMN06027251	DAKI00000000.1	na	1915427	1915427	Methanobacterium sp. UBA290		UBA290	latest	Scaffold	Major	Full	2017-10-10	ASM249655v1	University of Queensland	na	na	ftp://ftp.ncbi.nlm.nih.gov/genomes/all/GCA/002/496/555/GCA_002496555.1_ASM249655v1	derived from metagenome
GCA_002499755.1	PRJNA348753	SAMN06027250	DANC00000000.1	na	1915495	1915495	Methanoculleus sp. UBA291		UBA291	latest	Scaffold	Major	Full	2017-10-10	ASM249975v1	University of Queensland	na	na	ftp://ftp.ncbi.nlm.nih.gov/genomes/all/GCA/002/499/755/GCA_002499755.1_ASM249975v1	derived from metagenome
GCA_002495585.1	PRJNA348753	SAMN06027253	DAGB00000000.1	na	1915530	1915530	Methanomassiliicoccus sp. UBA292		UBA292	latest	Scaffold	Major	Full	2017-10-10	ASM249558v1	University of Queensland	na	na	ftp://ftp.ncbi.nlm.nih.gov/genomes/all/GCA/002/495/585/GCA_002495585.1_ASM249558v1	derived from metagenome
GCA_002499445.1	PRJNA348753	SAMN06027252	DALS00000000.1	na	1915575	1915575	Methanosarcina sp. UBA293		UBA293	latest	Scaffold	Major	Full	2017-10-10	ASM249944v1	University of Queensland	na	na	ftp://ftp.ncbi.nlm.nih.gov/genomes/all/GCA/002/499/445/GCA_002499445.1_ASM249944v1	derived from metagenome
GCA_002494495.1	PRJNA348753	SAMN06027247	DACB00000000.1	na	1915428	1915428	Methanobacterium sp. UBA294		UBA294	latest	Scaffold	Major	Full	2017-10-10	ASM249449v1	University of Queensland	na	na	ftp://ftp.ncbi.nlm.nih.gov/genomes/all/GCA/002/494/495/GCA_002494495.1_ASM249449v1	derived from metagenome
GCA_002497395.1	PRJNA348753	SAMN06027246	DACY00000000.1	na	1915429	1915429	Methanobacterium sp. UBA295		UBA295	latest	Scaffold	Major	Full	2017-10-10	ASM249739v1	University of Queensland	na	na	ftp://ftp.ncbi.nlm.nih.gov/genomes/all/GCA/002/497/395/GCA_002497395.1_ASM249739v1	derived from metagenome
GCA_002502465.1	PRJNA348753	SAMN06027249	DAOW00000000.1	na	1915633	1915633	Methanomassiliicoccaceae archaeon UBA296		UBA296	latest	Scaffold	Major	Full	2017-10-10	ASM250246v1	University of Queensland	na	na	ftp://ftp.ncbi.nlm.nih.gov/genomes/all/GCA/002/502/465/GCA_002502465.1_ASM250246v1	derived from metagenome
GCA_002509705.1	PRJNA348753	SAMN06027248	DAVW00000000.1	na	1915430	1915430	Methanobacterium sp. UBA297		UBA297	latest	Scaffold	Major	Full	2017-10-11	ASM250970v1	University of Queensland	na	na	ftp://ftp.ncbi.nlm.nih.gov/genomes/all/GCA/002/509/705/GCA_002509705.1_ASM250970v1	derived from metagenome
GCA_002505735.1	PRJNA348753	SAMN06027218	DAVV00000000.1	na	1915634	1915634	Methanomassiliicoccaceae archaeon UBA298		UBA298	latest	Scaffold	Major	Full	2017-10-10	ASM250573v1	University of Queensland	na	na	ftp://ftp.ncbi.nlm.nih.gov/genomes/all/GCA/002/505/735/GCA_002505735.1_ASM250573v1	derived from metagenome
GCA_002504585.1	PRJNA348753	SAMN06027217	DATE00000000.1	na	1915431	1915431	Methanobacterium sp. UBA299		UBA299	latest	Scaffold	Major	Full	2017-10-10	ASM250458v1	University of Queensland	na	na	ftp://ftp.ncbi.nlm.nih.gov/genomes/all/GCA/002/504/585/GCA_002504585.1_ASM250458v1	derived from metagenome
GCA_002508805.1	PRJNA348753	SAMN06027362	DATG00000000.1	na	1915496	1915496	Methanoculleus sp. UBA300		UBA300	latest	Scaffold	Major	Full	2017-10-11	ASM250880v1	University of Queensland	na	na	ftp://ftp.ncbi.nlm.nih.gov/genomes/all/GCA/002/508/805/GCA_002508805.1_ASM250880v1	derived from metagenome
GCA_002504605.1	PRJNA348753	SAMN06027361	DATI00000000.1	na	1915576	1915576	Methanosarcina sp. UBA301		UBA301	latest	Scaffold	Major	Full	2017-10-10	ASM250460v1	University of Queensland	na	na	ftp://ftp.ncbi.nlm.nih.gov/genomes/all/GCA/002/504/605/GCA_002504605.1_ASM250460v1	derived from metagenome
GCA_002498485.1	PRJNA348753	SAMN06027360	DAHP00000000.1	na	1915432	1915432	Methanobacterium sp. UBA302		UBA302	latest	Scaffold	Major	Full	2017-10-10	ASM249848v1	University of Queensland	na	na	ftp://ftp.ncbi.nlm.nih.gov/genomes/all/GCA/002/498/485/GCA_002498485.1_ASM249848v1	derived from metagenome
GCA_002501655.1	PRJNA348753	SAMN06027359	DANY00000000.1	na	1915497	1915497	Methanoculleus sp. UBA303		UBA303	latest	Scaffold	Major	Full	2017-10-10	ASM250165v1	University of Queensland	na	na	ftp://ftp.ncbi.nlm.nih.gov/genomes/all/GCA/002/501/655/GCA_002501655.1_ASM250165v1	derived from metagenome
GCA_002508505.1	PRJNA348753	SAMN06027358	DAPH00000000.1	na	1915577	1915577	Methanosarcina sp. UBA304		UBA304	latest	Scaffold	Major	Full	2017-10-11	ASM250850v1	University of Queensland	na	na	ftp://ftp.ncbi.nlm.nih.gov/genomes/all/GCA/002/508/505/GCA_002508505.1_ASM250850v1	derived from metagenome
GCA_002497105.1	PRJNA348753	SAMN06027357	DAMM00000000.1	na	1915433	1915433	Methanobacterium sp. UBA305		UBA305	latest	Scaffold	Major	Full	2017-10-10	ASM249710v1	University of Queensland	na	na	ftp://ftp.ncbi.nlm.nih.gov/genomes/all/GCA/002/497/105/GCA_002497105.1_ASM249710v1	derived from metagenome
GCA_002504645.1	PRJNA348753	SAMN06027356	DATJ00000000.1	na	1915635	1915635	Methanomassiliicoccaceae archaeon UBA306		UBA306	latest	Scaffold	Major	Full	2017-10-10	ASM250464v1	University of Queensland	na	na	ftp://ftp.ncbi.nlm.nih.gov/genomes/all/GCA/002/504/645/GCA_002504645.1_ASM250464v1	derived from metagenome
GCA_002498025.1	PRJNA348753	SAMN06027355	DAFT00000000.1	na	1915498	1915498	Methanoculleus sp. UBA307		UBA307	latest	Scaffold	Major	Full	2017-10-10	ASM249802v1	University of Queensland	na	na	ftp://ftp.ncbi.nlm.nih.gov/genomes/all/GCA/002/498/025/GCA_002498025.1_ASM249802v1	derived from metagenome
GCA_002509465.1	PRJNA348753	SAMN06027354	DAFU00000000.1	na	1915636	1915636	Methanomassiliicoccaceae archaeon UBA308		UBA308	latest	Scaffold	Major	Full	2017-10-11	ASM250946v1	University of Queensland	na	na	ftp://ftp.ncbi.nlm.nih.gov/genomes/all/GCA/002/509/465/GCA_002509465.1_ASM250946v1	derived from metagenome
GCA_002497155.1	PRJNA348753	SAMN06027353	DAMV00000000.1	na	1915637	1915637	Methanomassiliicoccaceae archaeon UBA309		UBA309	latest	Scaffold	Major	Full	2017-10-10	ASM249715v1	University of Queensland	na	na	ftp://ftp.ncbi.nlm.nih.gov/genomes/all/GCA/002/497/155/GCA_002497155.1_ASM249715v1	derived from metagenome
GCA_002502635.1	PRJNA348753	SAMN06027410	DAPZ00000000.1	na	1915434	1915434	Methanobacterium sp. UBA310		UBA310	latest	Scaffold	Major	Full	2017-10-10	ASM250263v1	University of Queensland	na	na	ftp://ftp.ncbi.nlm.nih.gov/genomes/all/GCA/002/502/635/GCA_002502635.1_ASM250263v1	derived from metagenome
GCA_002495445.1	PRJNA348753	SAMN06027467	DAFG00000000.1	na	1915435	1915435	Methanobacterium sp. UBA311		UBA311	latest	Scaffold	Major	Full	2017-10-10	ASM249544v1	University of Queensland	na	na	ftp://ftp.ncbi.nlm.nih.gov/genomes/all/GCA/002/495/445/GCA_002495445.1_ASM249544v1	derived from metagenome
GCA_002508775.1	PRJNA348753	SAMN06027162	DAFF00000000.1	na	1915499	1915499	Methanoculleus sp. UBA312		UBA312	latest	Scaffold	Major	Full	2017-10-11	ASM250877v1	University of Queensland	na	na	ftp://ftp.ncbi.nlm.nih.gov/genomes/all/GCA/002/508/775/GCA_002508775.1_ASM250877v1	derived from metagenome
GCA_002509655.1	PRJNA348753	SAMN06027163	DAXC00000000.1	na	1915477	1915477	Methanobrevibacter sp. UBA313		UBA313	latest	Scaffold	Major	Full	2017-10-11	ASM250965v1	University of Queensland	na	na	ftp://ftp.ncbi.nlm.nih.gov/genomes/all/GCA/002/509/655/GCA_002509655.1_ASM250965v1	derived from metagenome
GCA_002506325.1	PRJNA348753	SAMN06027164	DAXI00000000.1	na	1915638	1915638	Methanomassiliicoccaceae archaeon UBA314		UBA314	latest	Scaffold	Major	Full	2017-10-10	ASM250632v1	University of Queensland	na	na	ftp://ftp.ncbi.nlm.nih.gov/genomes/all/GCA/002/506/325/GCA_002506325.1_ASM250632v1	derived from metagenome
GCA_002503645.1	PRJNA348753	SAMN06027165	DASE00000000.1	na	1915531	1915531	Methanomassiliicoccus sp. UBA315		UBA315	latest	Scaffold	Major	Full	2017-10-10	ASM250364v1	University of Queensland	na	na	ftp://ftp.ncbi.nlm.nih.gov/genomes/all/GCA/002/503/645/GCA_002503645.1_ASM250364v1	derived from metagenome
GCA_002503585.1	PRJNA348753	SAMN06027166	DASB00000000.1	na	1915436	1915436	Methanobacterium sp. UBA316		UBA316	latest	Scaffold	Major	Full	2017-10-10	ASM250358v1	University of Queensland	na	na	ftp://ftp.ncbi.nlm.nih.gov/genomes/all/GCA/002/503/585/GCA_002503585.1_ASM250358v1	derived from metagenome
GCA_002498425.1	PRJNA348753	SAMN06027167	DAHM00000000.1	na	1915639	1915639	Methanomassiliicoccaceae archaeon UBA317		UBA317	latest	Scaffold	Major	Full	2017-10-10	ASM249842v1	University of Queensland	na	na	ftp://ftp.ncbi.nlm.nih.gov/genomes/all/GCA/002/498/425/GCA_002498425.1_ASM249842v1	derived from metagenome
GCA_002509645.1	PRJNA348753	SAMN06027435	DAUD00000000.1	na	1915478	1915478	Methanobrevibacter sp. UBA318		UBA318	latest	Scaffold	Major	Full	2017-10-11	ASM250964v1	University of Queensland	na	na	ftp://ftp.ncbi.nlm.nih.gov/genomes/all/GCA/002/509/645/GCA_002509645.1_ASM250964v1	derived from metagenome
GCA_002509415.1	PRJNA348753	SAMN06027436	DAIP00000000.1	na	1915640	1915640	Methanomassiliicoccaceae archaeon UBA319		UBA319	latest	Scaffold	Major	Full	2017-10-11	ASM250941v1	University of Queensland	na	na	ftp://ftp.ncbi.nlm.nih.gov/genomes/all/GCA/002/509/415/GCA_002509415.1_ASM250941v1	derived from metagenome
GCA_002509575.1	PRJNA348753	SAMN06027630	DAPF00000000.1	na	1915500	1915500	Methanoculleus sp. UBA320		UBA320	latest	Scaffold	Major	Full	2017-10-11	ASM250957v1	University of Queensland	na	na	ftp://ftp.ncbi.nlm.nih.gov/genomes/all/GCA/002/509/575/GCA_002509575.1_ASM250957v1	derived from metagenome
GCA_002502005.1	PRJNA348753	SAMN06027629	DAPA00000000.1	na	1915532	1915532	Methanomassiliicoccus sp. UBA321		UBA321	latest	Scaffold	Major	Full	2017-10-10	ASM250200v1	University of Queensland	na	na	ftp://ftp.ncbi.nlm.nih.gov/genomes/all/GCA/002/502/005/GCA_002502005.1_ASM250200v1	derived from metagenome
GCA_002503185.1	PRJNA348753	SAMN06027632	DARD00000000.1	na	1915437	1915437	Methanobacterium sp. UBA322		UBA322	latest	Scaffold	Major	Full	2017-10-10	ASM250318v1	University of Queensland	na	na	ftp://ftp.ncbi.nlm.nih.gov/genomes/all/GCA/002/503/185/GCA_002503185.1_ASM250318v1	derived from metagenome
GCA_002502805.1	PRJNA348753	SAMN06027631	DAQI00000000.1	na	1915578	1915578	Methanosarcina sp. UBA323		UBA323	latest	Scaffold	Major	Full	2017-10-10	ASM250280v1	University of Queensland	na	na	ftp://ftp.ncbi.nlm.nih.gov/genomes/all/GCA/002/502/805/GCA_002502805.1_ASM250280v1	derived from metagenome
GCA_002502845.1	PRJNA348753	SAMN06027626	DAQJ00000000.1	na	1915438	1915438	Methanobacterium sp. UBA324		UBA324	latest	Scaffold	Major	Full	2017-10-10	ASM250284v1	University of Queensland	na	na	ftp://ftp.ncbi.nlm.nih.gov/genomes/all/GCA/002/502/845/GCA_002502845.1_ASM250284v1	derived from metagenome
GCA_002508925.1	PRJNA348753	SAMN06027625	DAKP00000000.1	na	1915479	1915479	Methanobrevibacter sp. UBA325		UBA325	latest	Scaffold	Major	Full	2017-10-11	ASM250892v1	University of Queensland	na	na	ftp://ftp.ncbi.nlm.nih.gov/genomes/all/GCA/002/508/925/GCA_002508925.1_ASM250892v1	derived from metagenome
GCA_002499165.1	PRJNA348753	SAMN06027029	DAKO00000000.1	na	1915501	1915501	Methanoculleus sp. UBA326		UBA326	latest	Scaffold	Major	Full	2017-10-10	ASM249916v1	University of Queensland	na	na	ftp://ftp.ncbi.nlm.nih.gov/genomes/all/GCA/002/499/165/GCA_002499165.1_ASM249916v1	derived from metagenome
GCA_002498225.1	PRJNA348753	SAMN06027627	DAGS00000000.1	na	1915439	1915439	Methanobacterium sp. UBA327		UBA327	latest	Scaffold	Major	Full	2017-10-10	ASM249822v1	University of Queensland	na	na	ftp://ftp.ncbi.nlm.nih.gov/genomes/all/GCA/002/498/225/GCA_002498225.1_ASM249822v1	derived from metagenome
GCA_002506905.1	PRJNA348753	SAMN06027624	DAYM00000000.1	na	1915641	1915641	Methanomassiliicoccaceae archaeon UBA328		UBA328	latest	Scaffold	Major	Full	2017-10-10	ASM250690v1	University of Queensland	na	na	ftp://ftp.ncbi.nlm.nih.gov/genomes/all/GCA/002/506/905/GCA_002506905.1_ASM250690v1	derived from metagenome
GCA_002506865.1	PRJNA348753	SAMN06027637	DAYK00000000.1	na	1915642	1915642	Methanomassiliicoccaceae archaeon UBA329		UBA329	latest	Scaffold	Major	Full	2017-10-10	ASM250686v1	University of Queensland	na	na	ftp://ftp.ncbi.nlm.nih.gov/genomes/all/GCA/002/506/865/GCA_002506865.1_ASM250686v1	derived from metagenome
GCA_002509065.1	PRJNA348753	SAMN06027490	DAND00000000.1	na	1915440	1915440	Methanobacterium sp. UBA330		UBA330	latest	Scaffold	Major	Full	2017-10-11	ASM250906v1	University of Queensland	na	na	ftp://ftp.ncbi.nlm.nih.gov/genomes/all/GCA/002/509/065/GCA_002509065.1_ASM250906v1	derived from metagenome ; low contig N50
GCA_002508765.1	PRJNA348753	SAMN06027491	DAUJ00000000.1	na	1915502	1915502	Methanoculleus sp. UBA331		UBA331	latest	Scaffold	Major	Full	2017-10-11	ASM250876v1	University of Queensland	na	na	ftp://ftp.ncbi.nlm.nih.gov/genomes/all/GCA/002/508/765/GCA_002508765.1_ASM250876v1	derived from metagenome
GCA_002507265.1	PRJNA348753	SAMN06027488	DAZJ00000000.1	na	1915558	1915558	Methanosaeta sp. UBA332		UBA332	latest	Scaffold	Major	Full	2017-10-10	ASM250726v1	University of Queensland	na	na	ftp://ftp.ncbi.nlm.nih.gov/genomes/all/GCA/002/507/265/GCA_002507265.1_ASM250726v1	derived from metagenome
GCA_002506565.1	PRJNA348753	SAMN06027489	DAXU00000000.1	na	1915643	1915643	Methanomassiliicoccaceae archaeon UBA333		UBA333	latest	Scaffold	Major	Full	2017-10-10	ASM250656v1	University of Queensland	na	na	ftp://ftp.ncbi.nlm.nih.gov/genomes/all/GCA/002/506/565/GCA_002506565.1_ASM250656v1	derived from metagenome
GCA_002508745.1	PRJNA348753	SAMN06027486	DASA00000000.1	na	1915503	1915503	Methanoculleus sp. UBA334		UBA334	latest	Scaffold	Major	Full	2017-10-11	ASM250874v1	University of Queensland	na	na	ftp://ftp.ncbi.nlm.nih.gov/genomes/all/GCA/002/508/745/GCA_002508745.1_ASM250874v1	derived from metagenome
GCA_002503495.1	PRJNA348753	SAMN06027487	DARW00000000.1	na	1915533	1915533	Methanomassiliicoccus sp. UBA335		UBA335	latest	Scaffold	Major	Full	2017-10-10	ASM250349v1	University of Queensland	na	na	ftp://ftp.ncbi.nlm.nih.gov/genomes/all/GCA/002/503/495/GCA_002503495.1_ASM250349v1	derived from metagenome
GCA_002503565.1	PRJNA348753	SAMN06027484	DARZ00000000.1	na	1915441	1915441	Methanobacterium sp. UBA336		UBA336	latest	Scaffold	Major	Full	2017-10-10	ASM250356v1	University of Queensland	na	na	ftp://ftp.ncbi.nlm.nih.gov/genomes/all/GCA/002/503/565/GCA_002503565.1_ASM250356v1	derived from metagenome
GCA_002496295.1	PRJNA348753	SAMN06027485	DAJF00000000.1	na	1915480	1915480	Methanobrevibacter sp. UBA337		UBA337	latest	Scaffold	Major	Full	2017-10-10	ASM249629v1	University of Queensland	na	na	ftp://ftp.ncbi.nlm.nih.gov/genomes/all/GCA/002/496/295/GCA_002496295.1_ASM249629v1	derived from metagenome
GCA_002505825.1	PRJNA348753	SAMN06027311	DAWA00000000.1	na	1915579	1915579	Methanosarcina sp. UBA338		UBA338	latest	Scaffold	Major	Full	2017-10-10	ASM250582v1	University of Queensland	na	na	ftp://ftp.ncbi.nlm.nih.gov/genomes/all/GCA/002/505/825/GCA_002505825.1_ASM250582v1	derived from metagenome
GCA_002505725.1	PRJNA348753	SAMN06027499	DAVX00000000.1	na	1915442	1915442	Methanobacterium sp. UBA339		UBA339	latest	Scaffold	Major	Full	2017-10-10	ASM250572v1	University of Queensland	na	na	ftp://ftp.ncbi.nlm.nih.gov/genomes/all/GCA/002/505/725/GCA_002505725.1_ASM250572v1	derived from metagenome
GCA_002508725.1	PRJNA348753	SAMN06027440	DAWF00000000.1	na	1915504	1915504	Methanoculleus sp. UBA340		UBA340	latest	Scaffold	Major	Full	2017-10-11	ASM250872v1	University of Queensland	na	na	ftp://ftp.ncbi.nlm.nih.gov/genomes/all/GCA/002/508/725/GCA_002508725.1_ASM250872v1	derived from metagenome
GCA_002505895.1	PRJNA348753	SAMN06027439	DAWG00000000.1	na	1915443	1915443	Methanobacterium sp. UBA341		UBA341	latest	Scaffold	Major	Full	2017-10-10	ASM250589v1	University of Queensland	na	na	ftp://ftp.ncbi.nlm.nih.gov/genomes/all/GCA/002/505/895/GCA_002505895.1_ASM250589v1	derived from metagenome
GCA_002509335.1	PRJNA348753	SAMN06027438	DAIV00000000.1	na	1915580	1915580	Methanosarcina sp. UBA342		UBA342	latest	Scaffold	Major	Full	2017-10-11	ASM250933v1	University of Queensland	na	na	ftp://ftp.ncbi.nlm.nih.gov/genomes/all/GCA/002/509/335/GCA_002509335.1_ASM250933v1	derived from metagenome
GCA_002498765.1	PRJNA348753	SAMN06027437	DAIW00000000.1	na	1915644	1915644	Methanomassiliicoccaceae archaeon UBA343		UBA343	latest	Scaffold	Major	Full	2017-10-10	ASM249876v1	University of Queensland	na	na	ftp://ftp.ncbi.nlm.nih.gov/genomes/all/GCA/002/498/765/GCA_002498765.1_ASM249876v1	derived from metagenome
GCA_002508625.1	PRJNA348753	SAMN06027444	DATB00000000.1	na	1915645	1915645	Methanomassiliicoccaceae archaeon UBA344		UBA344	latest	Scaffold	Major	Full	2017-10-11	ASM250862v1	University of Queensland	na	na	ftp://ftp.ncbi.nlm.nih.gov/genomes/all/GCA/002/508/625/GCA_002508625.1_ASM250862v1	derived from metagenome
GCA_002504525.1	PRJNA348753	SAMN06027443	DATD00000000.1	na	1915534	1915534	Methanomassiliicoccus sp. UBA345		UBA345	latest	Scaffold	Major	Full	2017-10-10	ASM250452v1	University of Queensland	na	na	ftp://ftp.ncbi.nlm.nih.gov/genomes/all/GCA/002/504/525/GCA_002504525.1_ASM250452v1	derived from metagenome
GCA_002496355.1	PRJNA348753	SAMN06027442	DAJP00000000.1	na	1915768	1915768	Euryarchaeota archaeon UBA346		UBA346	latest	Scaffold	Major	Full	2017-10-10	ASM249635v1	University of Queensland	na	na	ftp://ftp.ncbi.nlm.nih.gov/genomes/all/GCA/002/496/355/GCA_002496355.1_ASM249635v1	derived from metagenome
GCA_002495965.1	PRJNA348753	SAMN06027441	DAHW00000000.1	na	1915685	1915685	Nitrososphaeraceae archaeon UBA347		UBA347	latest	Scaffold	Major	Full	2017-10-10	ASM249596v1	University of Queensland	na	na	ftp://ftp.ncbi.nlm.nih.gov/genomes/all/GCA/002/495/965/GCA_002495965.1_ASM249596v1	derived from metagenome
GCA_002501855.1	PRJNA348753	SAMN06027446	DAOM00000000.1	na	1915686	1915686	Nitrososphaeraceae archaeon UBA348		UBA348	latest	Scaffold	Major	Full	2017-10-10	ASM250185v1	University of Queensland	na	na	ftp://ftp.ncbi.nlm.nih.gov/genomes/all/GCA/002/501/855/GCA_002501855.1_ASM250185v1	derived from metagenome
GCA_002509745.1	PRJNA348753	SAMN06027445	DAWK00000000.1	na	1915622	1915622	Methanobacteriaceae archaeon UBA349		UBA349	latest	Scaffold	Major	Full	2017-10-11	ASM250974v1	University of Queensland	na	na	ftp://ftp.ncbi.nlm.nih.gov/genomes/all/GCA/002/509/745/GCA_002509745.1_ASM250974v1	derived from metagenome
GCA_002504965.1	PRJNA348753	SAMN06027242	DAUB00000000.1	na	1915444	1915444	Methanobacterium sp. UBA350		UBA350	latest	Scaffold	Major	Full	2017-10-10	ASM250496v1	University of Queensland	na	na	ftp://ftp.ncbi.nlm.nih.gov/genomes/all/GCA/002/504/965/GCA_002504965.1_ASM250496v1	derived from metagenome
GCA_002505925.1	PRJNA348753	SAMN06027243	DAWI00000000.1	na	1915445	1915445	Methanobacterium sp. UBA351		UBA351	latest	Scaffold	Major	Full	2017-10-10	ASM250592v1	University of Queensland	na	na	ftp://ftp.ncbi.nlm.nih.gov/genomes/all/GCA/002/505/925/GCA_002505925.1_ASM250592v1	derived from metagenome
GCA_002508935.1	PRJNA348753	SAMN06027244	DAZB00000000.1	na	1915481	1915481	Methanobrevibacter sp. UBA352		UBA352	latest	Scaffold	Major	Full	2017-10-11	ASM250893v1	University of Queensland	na	na	ftp://ftp.ncbi.nlm.nih.gov/genomes/all/GCA/002/508/935/GCA_002508935.1_ASM250893v1	derived from metagenome
GCA_002496805.1	PRJNA348753	SAMN06027245	DALO00000000.1	na	1915446	1915446	Methanobacterium sp. UBA353		UBA353	latest	Scaffold	Major	Full	2017-10-10	ASM249680v1	University of Queensland	na	na	ftp://ftp.ncbi.nlm.nih.gov/genomes/all/GCA/002/496/805/GCA_002496805.1_ASM249680v1	derived from metagenome
GCA_002497195.1	PRJNA348753	SAMN06027238	DAMX00000000.1	na	1915646	1915646	Methanomassiliicoccaceae archaeon UBA354		UBA354	latest	Scaffold	Major	Full	2017-10-10	ASM249719v1	University of Queensland	na	na	ftp://ftp.ncbi.nlm.nih.gov/genomes/all/GCA/002/497/195/GCA_002497195.1_ASM249719v1	derived from metagenome
GCA_002498055.1	PRJNA348753	SAMN06027239	DAGD00000000.1	na	1915447	1915447	Methanobacterium sp. UBA355		UBA355	latest	Scaffold	Major	Full	2017-10-10	ASM249805v1	University of Queensland	na	na	ftp://ftp.ncbi.nlm.nih.gov/genomes/all/GCA/002/498/055/GCA_002498055.1_ASM249805v1	derived from metagenome
GCA_002496465.1	PRJNA348753	SAMN06027240	DAKC00000000.1	na	1915559	1915559	Methanosaeta sp. UBA356		UBA356	latest	Scaffold	Major	Full	2017-10-10	ASM249646v1	University of Queensland	na	na	ftp://ftp.ncbi.nlm.nih.gov/genomes/all/GCA/002/496/465/GCA_002496465.1_ASM249646v1	derived from metagenome
GCA_002499035.1	PRJNA348753	SAMN06027241	DAKB00000000.1	na	1915448	1915448	Methanobacterium sp. UBA357		UBA357	latest	Scaffold	Major	Full	2017-10-10	ASM249903v1	University of Queensland	na	na	ftp://ftp.ncbi.nlm.nih.gov/genomes/all/GCA/002/499/035/GCA_002499035.1_ASM249903v1	derived from metagenome
GCA_002502765.1	PRJNA348753	SAMN06027220	DAQE00000000.1	na	1915647	1915647	Methanomassiliicoccaceae archaeon UBA358		UBA358	latest	Scaffold	Major	Full	2017-10-10	ASM250276v1	University of Queensland	na	na	ftp://ftp.ncbi.nlm.nih.gov/genomes/all/GCA/002/502/765/GCA_002502765.1_ASM250276v1	derived from metagenome
GCA_002509425.1	PRJNA348753	SAMN06027221	DAQF00000000.1	na	1915648	1915648	Methanomassiliicoccaceae archaeon UBA359		UBA359	latest	Scaffold	Major	Full	2017-10-11	ASM250942v1	University of Queensland	na	na	ftp://ftp.ncbi.nlm.nih.gov/genomes/all/GCA/002/509/425/GCA_002509425.1_ASM250942v1	derived from metagenome
GCA_002508585.1	PRJNA348753	SAMN06027074	DAFW00000000.1	na	1915535	1915535	Methanomassiliicoccus sp. UBA360		UBA360	latest	Scaffold	Major	Full	2017-10-11	ASM250858v1	University of Queensland	na	na	ftp://ftp.ncbi.nlm.nih.gov/genomes/all/GCA/002/508/585/GCA_002508585.1_ASM250858v1	derived from metagenome
GCA_002501645.1	PRJNA348753	SAMN06027073	DANU00000000.1	na	1915581	1915581	Methanosarcina sp. UBA361		UBA361	latest	Scaffold	Major	Full	2017-10-10	ASM250164v1	University of Queensland	na	na	ftp://ftp.ncbi.nlm.nih.gov/genomes/all/GCA/002/501/645/GCA_002501645.1_ASM250164v1	derived from metagenome
GCA_002498705.1	PRJNA348753	SAMN06027076	DAIH00000000.1	na	1915491	1915491	Methanocorpusculum sp. UBA362		UBA362	latest	Scaffold	Major	Full	2017-10-10	ASM249870v1	University of Queensland	na	na	ftp://ftp.ncbi.nlm.nih.gov/genomes/all/GCA/002/498/705/GCA_002498705.1_ASM249870v1	derived from metagenome
GCA_002494545.1	PRJNA348753	SAMN06027075	DABZ00000000.1	na	1915582	1915582	Methanosarcina sp. UBA363		UBA363	latest	Scaffold	Major	Full	2017-10-10	ASM249454v1	University of Queensland	na	na	ftp://ftp.ncbi.nlm.nih.gov/genomes/all/GCA/002/494/545/GCA_002494545.1_ASM249454v1	derived from metagenome
GCA_002508555.1	PRJNA348753	SAMN06027078	DABX00000000.1	na	1915536	1915536	Methanomassiliicoccus sp. UBA364		UBA364	latest	Scaffold	Major	Full	2017-10-11	ASM250855v1	University of Queensland	na	na	ftp://ftp.ncbi.nlm.nih.gov/genomes/all/GCA/002/508/555/GCA_002508555.1_ASM250855v1	derived from metagenome
GCA_002508905.1	PRJNA348753	SAMN06027077	DABW00000000.1	na	1915482	1915482	Methanobrevibacter sp. UBA365		UBA365	latest	Scaffold	Major	Full	2017-10-11	ASM250890v1	University of Queensland	na	na	ftp://ftp.ncbi.nlm.nih.gov/genomes/all/GCA/002/508/905/GCA_002508905.1_ASM250890v1	derived from metagenome
GCA_002502165.1	PRJNA348753	SAMN06027080	DAPO00000000.1	na	1915649	1915649	Methanomassiliicoccaceae archaeon UBA366		UBA366	latest	Scaffold	Major	Full	2017-10-10	ASM250216v1	University of Queensland	na	na	ftp://ftp.ncbi.nlm.nih.gov/genomes/all/GCA/002/502/165/GCA_002502165.1_ASM250216v1	derived from metagenome
GCA_002506255.1	PRJNA348753	SAMN06027079	DAXF00000000.1	na	1915650	1915650	Methanomassiliicoccaceae archaeon UBA367		UBA367	latest	Scaffold	Major	Full	2017-10-10	ASM250625v1	University of Queensland	na	na	ftp://ftp.ncbi.nlm.nih.gov/genomes/all/GCA/002/506/255/GCA_002506255.1_ASM250625v1	derived from metagenome
GCA_002509045.1	PRJNA348753	SAMN06027072	DAJL00000000.1	na	1915449	1915449	Methanobacterium sp. UBA368		UBA368	latest	Scaffold	Major	Full	2017-10-11	ASM250904v1	University of Queensland	na	na	ftp://ftp.ncbi.nlm.nih.gov/genomes/all/GCA/002/509/045/GCA_002509045.1_ASM250904v1	derived from metagenome
GCA_002506915.1	PRJNA348753	SAMN06027071	DAYN00000000.1	na	1915583	1915583	Methanosarcina sp. UBA369		UBA369	latest	Scaffold	Major	Full	2017-10-10	ASM250691v1	University of Queensland	na	na	ftp://ftp.ncbi.nlm.nih.gov/genomes/all/GCA/002/506/915/GCA_002506915.1_ASM250691v1	derived from metagenome
GCA_002505345.1	PRJNA348753	SAMN06027551	DAUY00000000.1	na	1915651	1915651	Methanomassiliicoccaceae archaeon UBA370		UBA370	latest	Scaffold	Major	Full	2017-10-10	ASM250534v1	University of Queensland	na	na	ftp://ftp.ncbi.nlm.nih.gov/genomes/all/GCA/002/505/345/GCA_002505345.1_ASM250534v1	derived from metagenome
GCA_002505275.1	PRJNA348753	SAMN06027552	DAUS00000000.1	na	1915652	1915652	Methanomassiliicoccaceae archaeon UBA371		UBA371	latest	Scaffold	Major	Full	2017-10-10	ASM250527v1	University of Queensland	na	na	ftp://ftp.ncbi.nlm.nih.gov/genomes/all/GCA/002/505/275/GCA_002505275.1_ASM250527v1	derived from metagenome
GCA_002507035.1	PRJNA348753	SAMN06027549	DAYU00000000.1	na	1915560	1915560	Methanosaeta sp. UBA372		UBA372	latest	Scaffold	Major	Full	2017-10-10	ASM250703v1	University of Queensland	na	na	ftp://ftp.ncbi.nlm.nih.gov/genomes/all/GCA/002/507/035/GCA_002507035.1_ASM250703v1	derived from metagenome
GCA_002507025.1	PRJNA348753	SAMN06027550	DAYV00000000.1	na	1915450	1915450	Methanobacterium sp. UBA373		UBA373	latest	Scaffold	Major	Full	2017-10-10	ASM250702v1	University of Queensland	na	na	ftp://ftp.ncbi.nlm.nih.gov/genomes/all/GCA/002/507/025/GCA_002507025.1_ASM250702v1	derived from metagenome
GCA_002508705.1	PRJNA348753	SAMN06027555	DAYL00000000.1	na	1915505	1915505	Methanoculleus sp. UBA374		UBA374	latest	Scaffold	Major	Full	2017-10-11	ASM250870v1	University of Queensland	na	na	ftp://ftp.ncbi.nlm.nih.gov/genomes/all/GCA/002/508/705/GCA_002508705.1_ASM250870v1	derived from metagenome
GCA_002495625.1	PRJNA348753	SAMN06027556	DAGC00000000.1	na	1915451	1915451	Methanobacterium sp. UBA375		UBA375	latest	Scaffold	Major	Full	2017-10-10	ASM249562v1	University of Queensland	na	na	ftp://ftp.ncbi.nlm.nih.gov/genomes/all/GCA/002/495/625/GCA_002495625.1_ASM249562v1	derived from metagenome
GCA_002495565.1	PRJNA348753	SAMN06027553	DAGA00000000.1	na	1915584	1915584	Methanosarcina sp. UBA376		UBA376	latest	Scaffold	Major	Full	2017-10-10	ASM249556v1	University of Queensland	na	na	ftp://ftp.ncbi.nlm.nih.gov/genomes/all/GCA/002/495/565/GCA_002495565.1_ASM249556v1	derived from metagenome
GCA_002509565.1	PRJNA348753	SAMN06027554	DAFM00000000.1	na	1915506	1915506	Methanoculleus sp. UBA377		UBA377	latest	Scaffold	Major	Full	2017-10-11	ASM250956v1	University of Queensland	na	na	ftp://ftp.ncbi.nlm.nih.gov/genomes/all/GCA/002/509/565/GCA_002509565.1_ASM250956v1	derived from metagenome
GCA_002495665.1	PRJNA348753	SAMN06027547	DAGI00000000.1	na	1915653	1915653	Methanomassiliicoccaceae archaeon UBA378		UBA378	latest	Scaffold	Major	Full	2017-10-10	ASM249566v1	University of Queensland	na	na	ftp://ftp.ncbi.nlm.nih.gov/genomes/all/GCA/002/495/665/GCA_002495665.1_ASM249566v1	derived from metagenome
GCA_002499145.1	PRJNA348753	SAMN06027548	DAKK00000000.1	na	1915452	1915452	Methanobacterium sp. UBA379		UBA379	latest	Scaffold	Major	Full	2017-10-10	ASM249914v1	University of Queensland	na	na	ftp://ftp.ncbi.nlm.nih.gov/genomes/all/GCA/002/499/145/GCA_002499145.1_ASM249914v1	derived from metagenome
GCA_002503005.1	PRJNA348753	SAMN06027528	DAQU00000000.1	na	1915453	1915453	Methanobacterium sp. UBA380		UBA380	latest	Scaffold	Major	Full	2017-10-10	ASM250300v1	University of Queensland	na	na	ftp://ftp.ncbi.nlm.nih.gov/genomes/all/GCA/002/503/005/GCA_002503005.1_ASM250300v1	derived from metagenome
GCA_002502965.1	PRJNA348753	SAMN06027527	DAQS00000000.1	na	1915654	1915654	Methanomassiliicoccaceae archaeon UBA381		UBA381	latest	Scaffold	Major	Full	2017-10-10	ASM250296v1	University of Queensland	na	na	ftp://ftp.ncbi.nlm.nih.gov/genomes/all/GCA/002/502/965/GCA_002502965.1_ASM250296v1	derived from metagenome
GCA_002496345.1	PRJNA348753	SAMN06027526	DAJN00000000.1	na	1915537	1915537	Methanomassiliicoccus sp. UBA382		UBA382	latest	Scaffold	Major	Full	2017-10-10	ASM249634v1	University of Queensland	na	na	ftp://ftp.ncbi.nlm.nih.gov/genomes/all/GCA/002/496/345/GCA_002496345.1_ASM249634v1	derived from metagenome
GCA_002506455.1	PRJNA348753	SAMN06027525	DAXP00000000.1	na	1915585	1915585	Methanosarcina sp. UBA383		UBA383	latest	Scaffold	Major	Full	2017-10-10	ASM250645v1	University of Queensland	na	na	ftp://ftp.ncbi.nlm.nih.gov/genomes/all/GCA/002/506/455/GCA_002506455.1_ASM250645v1	derived from metagenome
GCA_002498905.1	PRJNA348753	SAMN06027524	DAJG00000000.1	na	1915454	1915454	Methanobacterium sp. UBA384		UBA384	latest	Scaffold	Major	Full	2017-10-10	ASM249890v1	University of Queensland	na	na	ftp://ftp.ncbi.nlm.nih.gov/genomes/all/GCA/002/498/905/GCA_002498905.1_ASM249890v1	derived from metagenome
GCA_002505535.1	PRJNA348753	SAMN06027523	DAVK00000000.1	na	1915455	1915455	Methanobacterium sp. UBA385		UBA385	latest	Scaffold	Major	Full	2017-10-10	ASM250553v1	University of Queensland	na	na	ftp://ftp.ncbi.nlm.nih.gov/genomes/all/GCA/002/505/535/GCA_002505535.1_ASM250553v1	derived from metagenome
GCA_002498285.1	PRJNA348753	SAMN06027522	DAGU00000000.1	na	1915538	1915538	Methanomassiliicoccus sp. UBA386		UBA386	latest	Scaffold	Major	Full	2017-10-10	ASM249828v1	University of Queensland	na	na	ftp://ftp.ncbi.nlm.nih.gov/genomes/all/GCA/002/498/285/GCA_002498285.1_ASM249828v1	derived from metagenome
GCA_002495125.1	PRJNA348753	SAMN06027521	DADX00000000.1	na	1915655	1915655	Methanomassiliicoccaceae archaeon UBA387		UBA387	latest	Scaffold	Major	Full	2017-10-10	ASM249512v1	University of Queensland	na	na	ftp://ftp.ncbi.nlm.nih.gov/genomes/all/GCA/002/495/125/GCA_002495125.1_ASM249512v1	derived from metagenome
GCA_002509005.1	PRJNA348753	SAMN06027530	DAHI00000000.1	na	1915456	1915456	Methanobacterium sp. UBA388		UBA388	latest	Scaffold	Major	Full	2017-10-11	ASM250900v1	University of Queensland	na	na	ftp://ftp.ncbi.nlm.nih.gov/genomes/all/GCA/002/509/005/GCA_002509005.1_ASM250900v1	derived from metagenome
GCA_002508675.1	PRJNA348753	SAMN06027529	DATR00000000.1	na	1915507	1915507	Methanoculleus sp. UBA389		UBA389	latest	Scaffold	Major	Full	2017-10-11	ASM250867v1	University of Queensland	na	na	ftp://ftp.ncbi.nlm.nih.gov/genomes/all/GCA/002/508/675/GCA_002508675.1_ASM250867v1	derived from metagenome
GCA_002504765.1	PRJNA348753	SAMN06027314	DATQ00000000.1	na	1915457	1915457	Methanobacterium sp. UBA390		UBA390	latest	Scaffold	Major	Full	2017-10-10	ASM250476v1	University of Queensland	na	na	ftp://ftp.ncbi.nlm.nih.gov/genomes/all/GCA/002/504/765/GCA_002504765.1_ASM250476v1	derived from metagenome
GCA_002504505.1	PRJNA348753	SAMN06027315	DATA00000000.1	na	1915458	1915458	Methanobacterium sp. UBA391		UBA391	latest	Scaffold	Major	Full	2017-10-10	ASM250450v1	University of Queensland	na	na	ftp://ftp.ncbi.nlm.nih.gov/genomes/all/GCA/002/504/505/GCA_002504505.1_ASM250450v1	derived from metagenome
GCA_002508475.1	PRJNA348753	SAMN06027316	DAMN00000000.1	na	1915586	1915586	Methanosarcina sp. UBA392		UBA392	latest	Scaffold	Major	Full	2017-10-11	ASM250847v1	University of Queensland	na	na	ftp://ftp.ncbi.nlm.nih.gov/genomes/all/GCA/002/508/475/GCA_002508475.1_ASM250847v1	derived from metagenome
GCA_002497995.1	PRJNA348753	SAMN06027317	DAFO00000000.1	na	1915539	1915539	Methanomassiliicoccus sp. UBA393		UBA393	latest	Scaffold	Major	Full	2017-10-10	ASM249799v1	University of Queensland	na	na	ftp://ftp.ncbi.nlm.nih.gov/genomes/all/GCA/002/497/995/GCA_002497995.1_ASM249799v1	derived from metagenome
GCA_002495495.1	PRJNA348753	SAMN06027318	DAFP00000000.1	na	1915656	1915656	Methanomassiliicoccaceae archaeon UBA394		UBA394	latest	Scaffold	Major	Full	2017-10-10	ASM249549v1	University of Queensland	na	na	ftp://ftp.ncbi.nlm.nih.gov/genomes/all/GCA/002/495/495/GCA_002495495.1_ASM249549v1	derived from metagenome
GCA_002508885.1	PRJNA348753	SAMN06027319	DAFL00000000.1	na	1915483	1915483	Methanobrevibacter sp. UBA395		UBA395	latest	Scaffold	Major	Full	2017-10-11	ASM250888v1	University of Queensland	na	na	ftp://ftp.ncbi.nlm.nih.gov/genomes/all/GCA/002/508/885/GCA_002508885.1_ASM250888v1	derived from metagenome
GCA_002494945.1	PRJNA348753	SAMN06027320	DADC00000000.1	na	1915657	1915657	Methanomassiliicoccaceae archaeon UBA396		UBA396	latest	Scaffold	Major	Full	2017-10-10	ASM249494v1	University of Queensland	na	na	ftp://ftp.ncbi.nlm.nih.gov/genomes/all/GCA/002/494/945/GCA_002494945.1_ASM249494v1	derived from metagenome
GCA_002506795.1	PRJNA348753	SAMN06027321	DAYF00000000.1	na	1915459	1915459	Methanobacterium sp. UBA397		UBA397	latest	Scaffold	Major	Full	2017-10-10	ASM250679v1	University of Queensland	na	na	ftp://ftp.ncbi.nlm.nih.gov/genomes/all/GCA/002/506/795/GCA_002506795.1_ASM250679v1	derived from metagenome
GCA_002506845.1	PRJNA348753	SAMN06027312	DAYI00000000.1	na	1915587	1915587	Methanosarcina sp. UBA398		UBA398	latest	Scaffold	Major	Full	2017-10-10	ASM250684v1	University of Queensland	na	na	ftp://ftp.ncbi.nlm.nih.gov/genomes/all/GCA/002/506/845/GCA_002506845.1_ASM250684v1	derived from metagenome
GCA_002498805.1	PRJNA348753	SAMN06027313	DAIZ00000000.1	na	1915658	1915658	Methanomassiliicoccaceae archaeon UBA399		UBA399	latest	Scaffold	Major	Full	2017-10-10	ASM249880v1	University of Queensland	na	na	ftp://ftp.ncbi.nlm.nih.gov/genomes/all/GCA/002/498/805/GCA_002498805.1_ASM249880v1	derived from metagenome
GCA_002498785.1	PRJNA348753	SAMN06027091	DAIX00000000.1	na	1915659	1915659	Methanomassiliicoccaceae archaeon UBA400		UBA400	latest	Scaffold	Major	Full	2017-10-10	ASM249878v1	University of Queensland	na	na	ftp://ftp.ncbi.nlm.nih.gov/genomes/all/GCA/002/498/785/GCA_002498785.1_ASM249878v1	derived from metagenome
GCA_002509625.1	PRJNA348753	SAMN06027092	DAEY00000000.1	na	1915484	1915484	Methanobrevibacter sp. UBA401		UBA401	latest	Scaffold	Major	Full	2017-10-11	ASM250962v1	University of Queensland	na	na	ftp://ftp.ncbi.nlm.nih.gov/genomes/all/GCA/002/509/625/GCA_002509625.1_ASM250962v1	derived from metagenome
GCA_002509325.1	PRJNA348753	SAMN06027093	DADO00000000.1	na	1915588	1915588	Methanosarcina sp. UBA402		UBA402	latest	Scaffold	Major	Full	2017-10-11	ASM250932v1	University of Queensland	na	na	ftp://ftp.ncbi.nlm.nih.gov/genomes/all/GCA/002/509/325/GCA_002509325.1_ASM250932v1	derived from metagenome
GCA_002508855.1	PRJNA348753	SAMN06027094	DAYX00000000.1	na	1915485	1915485	Methanobrevibacter sp. UBA403		UBA403	latest	Scaffold	Major	Full	2017-10-11	ASM250885v1	University of Queensland	na	na	ftp://ftp.ncbi.nlm.nih.gov/genomes/all/GCA/002/508/855/GCA_002508855.1_ASM250885v1	derived from metagenome
GCA_002498605.1	PRJNA348753	SAMN06027095	DAHY00000000.1	na	1915660	1915660	Methanomassiliicoccaceae archaeon UBA404		UBA404	latest	Scaffold	Major	Full	2017-10-10	ASM249860v1	University of Queensland	na	na	ftp://ftp.ncbi.nlm.nih.gov/genomes/all/GCA/002/498/605/GCA_002498605.1_ASM249860v1	derived from metagenome
GCA_002495365.1	PRJNA348753	SAMN06027096	DAES00000000.1	na	1915460	1915460	Methanobacterium sp. UBA405		UBA405	latest	Scaffold	Major	Full	2017-10-10	ASM249536v1	University of Queensland	na	na	ftp://ftp.ncbi.nlm.nih.gov/genomes/all/GCA/002/495/365/GCA_002495365.1_ASM249536v1	derived from metagenome
GCA_002496755.1	PRJNA348753	SAMN06027097	DALL00000000.1	na	1915508	1915508	Methanoculleus sp. UBA406		UBA406	latest	Scaffold	Major	Full	2017-10-10	ASM249675v1	University of Queensland	na	na	ftp://ftp.ncbi.nlm.nih.gov/genomes/all/GCA/002/496/755/GCA_002496755.1_ASM249675v1	derived from metagenome
GCA_002496785.1	PRJNA348753	SAMN06027098	DALM00000000.1	na	1915661	1915661	Methanomassiliicoccaceae archaeon UBA407		UBA407	latest	Scaffold	Major	Full	2017-10-10	ASM249678v1	University of Queensland	na	na	ftp://ftp.ncbi.nlm.nih.gov/genomes/all/GCA/002/496/785/GCA_002496785.1_ASM249678v1	derived from metagenome
GCA_002496945.1	PRJNA348753	SAMN06027099	DALY00000000.1	na	1915662	1915662	Methanomassiliicoccaceae archaeon UBA408		UBA408	latest	Scaffold	Major	Full	2017-10-10	ASM249694v1	University of Queensland	na	na	ftp://ftp.ncbi.nlm.nih.gov/genomes/all/GCA/002/496/945/GCA_002496945.1_ASM249694v1	derived from metagenome
GCA_002494585.1	PRJNA348753	SAMN06027100	DACF00000000.1	na	1915663	1915663	Methanomassiliicoccaceae archaeon UBA409		UBA409	latest	Scaffold	Major	Full	2017-10-10	ASM249458v1	University of Queensland	na	na	ftp://ftp.ncbi.nlm.nih.gov/genomes/all/GCA/002/494/585/GCA_002494585.1_ASM249458v1	derived from metagenome
GCA_002498385.1	PRJNA348753	SAMN06027289	DAHH00000000.1	na	1915461	1915461	Methanobacterium sp. UBA410		UBA410	latest	Scaffold	Major	Full	2017-10-10	ASM249838v1	University of Queensland	na	na	ftp://ftp.ncbi.nlm.nih.gov/genomes/all/GCA/002/498/385/GCA_002498385.1_ASM249838v1	derived from metagenome
GCA_002495725.1	PRJNA348753	SAMN06027374	DAGK00000000.1	na	1915589	1915589	Methanosarcina sp. UBA411		UBA411	latest	Scaffold	Major	Full	2017-10-10	ASM249572v1	University of Queensland	na	na	ftp://ftp.ncbi.nlm.nih.gov/genomes/all/GCA/002/495/725/GCA_002495725.1_ASM249572v1	derived from metagenome
GCA_002495685.1	PRJNA348753	SAMN06027510	DAGJ00000000.1	na	1915486	1915486	Methanobrevibacter sp. UBA412		UBA412	latest	Scaffold	Major	Full	2017-10-10	ASM249568v1	University of Queensland	na	na	ftp://ftp.ncbi.nlm.nih.gov/genomes/all/GCA/002/495/685/GCA_002495685.1_ASM249568v1	derived from metagenome
GCA_002502935.1	PRJNA348753	SAMN06027371	DAQR00000000.1	na	1915509	1915509	Methanoculleus sp. UBA413		UBA413	latest	Scaffold	Major	Full	2017-10-10	ASM250293v1	University of Queensland	na	na	ftp://ftp.ncbi.nlm.nih.gov/genomes/all/GCA/002/502/935/GCA_002502935.1_ASM250293v1	derived from metagenome
GCA_002502925.1	PRJNA348753	SAMN06027285	DAQO00000000.1	na	1915664	1915664	Methanomassiliicoccaceae archaeon UBA414		UBA414	latest	Scaffold	Major	Full	2017-10-10	ASM250292v1	University of Queensland	na	na	ftp://ftp.ncbi.nlm.nih.gov/genomes/all/GCA/002/502/925/GCA_002502925.1_ASM250292v1	derived from metagenome
GCA_002502545.1	PRJNA348753	SAMN06027284	DAPN00000000.1	na	1915665	1915665	Methanomassiliicoccaceae archaeon UBA415		UBA415	latest	Scaffold	Major	Full	2017-10-10	ASM250254v1	University of Queensland	na	na	ftp://ftp.ncbi.nlm.nih.gov/genomes/all/GCA/002/502/545/GCA_002502545.1_ASM250254v1	derived from metagenome
GCA_002508665.1	PRJNA348753	SAMN06027283	DAIY00000000.1	na	1915510	1915510	Methanoculleus sp. UBA416		UBA416	latest	Scaffold	Major	Full	2017-10-11	ASM250866v1	University of Queensland	na	na	ftp://ftp.ncbi.nlm.nih.gov/genomes/all/GCA/002/508/665/GCA_002508665.1_ASM250866v1	derived from metagenome
GCA_002508845.1	PRJNA348753	SAMN06027282	DAZC00000000.1	na	1915487	1915487	Methanobrevibacter sp. UBA417		UBA417	latest	Scaffold	Major	Full	2017-10-11	ASM250884v1	University of Queensland	na	na	ftp://ftp.ncbi.nlm.nih.gov/genomes/all/GCA/002/508/845/GCA_002508845.1_ASM250884v1	derived from metagenome
GCA_002503125.1	PRJNA348753	SAMN06027348	DARB00000000.1	na	1915462	1915462	Methanobacterium sp. UBA418		UBA418	latest	Scaffold	Major	Full	2017-10-10	ASM250312v1	University of Queensland	na	na	ftp://ftp.ncbi.nlm.nih.gov/genomes/all/GCA/002/503/125/GCA_002503125.1_ASM250312v1	derived from metagenome
GCA_002495805.1	PRJNA348753	SAMN06027342	DAGY00000000.1	na	1915463	1915463	Methanobacterium sp. UBA419		UBA419	latest	Scaffold	Major	Full	2017-10-10	ASM249580v1	University of Queensland	na	na	ftp://ftp.ncbi.nlm.nih.gov/genomes/all/GCA/002/495/805/GCA_002495805.1_ASM249580v1	derived from metagenome
GCA_002498315.1	PRJNA348753	SAMN06027382	DAGX00000000.1	na	1915514	1915514	Methanofollis sp. UBA420		UBA420	latest	Scaffold	Major	Full	2017-10-10	ASM249831v1	University of Queensland	na	na	ftp://ftp.ncbi.nlm.nih.gov/genomes/all/GCA/002/498/315/GCA_002498315.1_ASM249831v1	derived from metagenome
GCA_002498365.1	PRJNA348753	SAMN06027383	DAHB00000000.1	na	1915666	1915666	Methanomassiliicoccaceae archaeon UBA421		UBA421	latest	Scaffold	Major	Full	2017-10-10	ASM249836v1	University of Queensland	na	na	ftp://ftp.ncbi.nlm.nih.gov/genomes/all/GCA/002/498/365/GCA_002498365.1_ASM249836v1	derived from metagenome
GCA_002505245.1	PRJNA348753	SAMN06027380	DAUR00000000.1	na	1915667	1915667	Methanomassiliicoccaceae archaeon UBA422		UBA422	latest	Scaffold	Major	Full	2017-10-10	ASM250524v1	University of Queensland	na	na	ftp://ftp.ncbi.nlm.nih.gov/genomes/all/GCA/002/505/245/GCA_002505245.1_ASM250524v1	derived from metagenome
GCA_002506095.1	PRJNA348753	SAMN06027381	DAWW00000000.1	na	1915590	1915590	Methanosarcina sp. UBA423		UBA423	latest	Scaffold	Major	Full	2017-10-10	ASM250609v1	University of Queensland	na	na	ftp://ftp.ncbi.nlm.nih.gov/genomes/all/GCA/002/506/095/GCA_002506095.1_ASM250609v1	derived from metagenome
GCA_002498375.1	PRJNA348753	SAMN06027378	DAHC00000000.1	na	1915492	1915492	Methanocorpusculum sp. UBA424		UBA424	latest	Scaffold	Major	Full	2017-10-10	ASM249837v1	University of Queensland	na	na	ftp://ftp.ncbi.nlm.nih.gov/genomes/all/GCA/002/498/375/GCA_002498375.1_ASM249837v1	derived from metagenome
GCA_002506085.1	PRJNA348753	SAMN06027379	DAWV00000000.1	na	1915628	1915628	Methanocorpusculaceae archaeon UBA425		UBA425	latest	Scaffold	Major	Full	2017-10-10	ASM250608v1	University of Queensland	na	na	ftp://ftp.ncbi.nlm.nih.gov/genomes/all/GCA/002/506/085/GCA_002506085.1_ASM250608v1	derived from metagenome
GCA_002504485.1	PRJNA348753	SAMN06027376	DASZ00000000.1	na	1915465	1915465	Methanobacterium sp. UBA426		UBA426	latest	Scaffold	Major	Full	2017-10-10	ASM250448v1	University of Queensland	na	na	ftp://ftp.ncbi.nlm.nih.gov/genomes/all/GCA/002/504/485/GCA_002504485.1_ASM250448v1	derived from metagenome
GCA_002506995.1	PRJNA348753	SAMN06027377	DAYT00000000.1	na	1915668	1915668	Methanomassiliicoccaceae archaeon UBA427		UBA427	latest	Scaffold	Major	Full	2017-10-10	ASM250699v1	University of Queensland	na	na	ftp://ftp.ncbi.nlm.nih.gov/genomes/all/GCA/002/506/995/GCA_002506995.1_ASM250699v1	derived from metagenome
GCA_002497655.1	PRJNA348753	SAMN06027384	DAED00000000.1	na	1915466	1915466	Methanobacterium sp. UBA428		UBA428	latest	Scaffold	Major	Full	2017-10-10	ASM249765v1	University of Queensland	na	na	ftp://ftp.ncbi.nlm.nih.gov/genomes/all/GCA/002/497/655/GCA_002497655.1_ASM249765v1	derived from metagenome
GCA_002505225.1	PRJNA348753	SAMN06027385	DAUQ00000000.1	na	1915540	1915540	Methanomassiliicoccus sp. UBA429		UBA429	latest	Scaffold	Major	Full	2017-10-10	ASM250522v1	University of Queensland	na	na	ftp://ftp.ncbi.nlm.nih.gov/genomes/all/GCA/002/505/225/GCA_002505225.1_ASM250522v1	derived from metagenome
GCA_002506585.1	PRJNA348753	SAMN06027562	DAXW00000000.1	na	1915511	1915511	Methanoculleus sp. UBA430		UBA430	latest	Scaffold	Major	Full	2017-10-10	ASM250658v1	University of Queensland	na	na	ftp://ftp.ncbi.nlm.nih.gov/genomes/all/GCA/002/506/585/GCA_002506585.1_ASM250658v1	derived from metagenome
GCA_002505525.1	PRJNA348753	SAMN06027561	DAVJ00000000.1	na	1917428	1917428	archaeon UBA431		UBA431	latest	Scaffold	Major	Full	2017-10-10	ASM250552v1	University of Queensland	na	na	ftp://ftp.ncbi.nlm.nih.gov/genomes/all/GCA/002/505/525/GCA_002505525.1_ASM250552v1	derived from metagenome
GCA_002506415.1	PRJNA348753	SAMN06027564	DAXN00000000.1	na	2209	2209	Methanosarcina mazei		UBA432	latest	Scaffold	Major	Full	2017-10-10	ASM250641v1	University of Queensland	na	na	ftp://ftp.ncbi.nlm.nih.gov/genomes/all/GCA/002/506/415/GCA_002506415.1_ASM250641v1	derived from metagenome
GCA_002495535.1	PRJNA348753	SAMN06027563	DAFX00000000.1	na	1915885	1915885	Euryarchaeota archaeon UBA433		UBA433	latest	Scaffold	Major	Full	2017-10-10	ASM249553v1	University of Queensland	na	na	ftp://ftp.ncbi.nlm.nih.gov/genomes/all/GCA/002/495/535/GCA_002495535.1_ASM249553v1	derived from metagenome
GCA_002498295.1	PRJNA348753	SAMN06027558	DAGW00000000.1	na	1915549	1915549	Methanoregula sp. UBA434		UBA434	latest	Scaffold	Major	Full	2017-10-10	ASM249829v1	University of Queensland	na	na	ftp://ftp.ncbi.nlm.nih.gov/genomes/all/GCA/002/498/295/GCA_002498295.1_ASM249829v1	derived from metagenome
GCA_002503835.1	PRJNA348753	SAMN06027557	DASN00000000.1	na	301375	301375	Methanosaeta harundinacea		UBA435	latest	Scaffold	Major	Full	2017-10-10	ASM250383v1	University of Queensland	na	na	ftp://ftp.ncbi.nlm.nih.gov/genomes/all/GCA/002/503/835/GCA_002503835.1_ASM250383v1	derived from metagenome
GCA_002497965.1	PRJNA348753	SAMN06027560	DAFR00000000.1	na	1915692	1915692	Methanomicrobiaceae archaeon UBA436		UBA436	latest	Scaffold	Major	Full	2017-10-10	ASM249796v1	University of Queensland	na	na	ftp://ftp.ncbi.nlm.nih.gov/genomes/all/GCA/002/497/965/GCA_002497965.1_ASM249796v1	derived from metagenome
GCA_002498825.1	PRJNA348753	SAMN06027559	DAJA00000000.1	na	1915522	1915522	Methanolinea sp. UBA437		UBA437	latest	Scaffold	Major	Full	2017-10-10	ASM249882v1	University of Queensland	na	na	ftp://ftp.ncbi.nlm.nih.gov/genomes/all/GCA/002/498/825/GCA_002498825.1_ASM249882v1	derived from metagenome
GCA_002504435.1	PRJNA348753	SAMN06027566	DAQP00000000.1	na	1915886	1915886	Euryarchaeota archaeon UBA438		UBA438	latest	Scaffold	Major	Full	2017-10-10	ASM250443v1	University of Queensland	na	na	ftp://ftp.ncbi.nlm.nih.gov/genomes/all/GCA/002/504/435/GCA_002504435.1_ASM250443v1	derived from metagenome
GCA_002497245.1	PRJNA348753	SAMN06027565	DANB00000000.1	na	1915887	1915887	Euryarchaeota archaeon UBA439		UBA439	latest	Scaffold	Major	Full	2017-10-10	ASM249724v1	University of Queensland	na	na	ftp://ftp.ncbi.nlm.nih.gov/genomes/all/GCA/002/497/245/GCA_002497245.1_ASM249724v1	derived from metagenome
GCA_002509195.1	PRJNA348753	SAMN06027144	DAWQ00000000.1	na	1915774	1915774	Euryarchaeota archaeon UBA440		UBA440	latest	Scaffold	Major	Full	2017-10-11	ASM250919v1	University of Queensland	na	na	ftp://ftp.ncbi.nlm.nih.gov/genomes/all/GCA/002/509/195/GCA_002509195.1_ASM250919v1	derived from metagenome
GCA_002503295.1	PRJNA348753	SAMN06027145	DARJ00000000.1	na	1915888	1915888	Euryarchaeota archaeon UBA441		UBA441	latest	Scaffold	Major	Full	2017-10-10	ASM250329v1	University of Queensland	na	na	ftp://ftp.ncbi.nlm.nih.gov/genomes/all/GCA/002/503/295/GCA_002503295.1_ASM250329v1	derived from metagenome
GCA_002499205.1	PRJNA348753	SAMN06027146	DAKR00000000.1	na	1915889	1915889	Euryarchaeota archaeon UBA442		UBA442	latest	Scaffold	Major	Full	2017-10-10	ASM249920v1	University of Queensland	na	na	ftp://ftp.ncbi.nlm.nih.gov/genomes/all/GCA/002/499/205/GCA_002499205.1_ASM249920v1	derived from metagenome
GCA_002499195.1	PRJNA348753	SAMN06027147	DAKS00000000.1	na	1915890	1915890	Euryarchaeota archaeon UBA443		UBA443	latest	Scaffold	Major	Full	2017-10-10	ASM249919v1	University of Queensland	na	na	ftp://ftp.ncbi.nlm.nih.gov/genomes/all/GCA/002/499/195/GCA_002499195.1_ASM249919v1	derived from metagenome
GCA_002508335.1	PRJNA348753	SAMN06027140	DARK00000000.1	na	1915715	1915715	Thermoplasmatales archaeon UBA444		UBA444	latest	Scaffold	Major	Full	2017-10-11	ASM250833v1	University of Queensland	na	na	ftp://ftp.ncbi.nlm.nih.gov/genomes/all/GCA/002/508/335/GCA_002508335.1_ASM250833v1	derived from metagenome
GCA_002507555.1	PRJNA348753	SAMN06027141	DAZS00000000.1	na	1915716	1915716	Thermoplasmatales archaeon UBA445		UBA445	latest	Scaffold	Major	Full	2017-10-10	ASM250755v1	University of Queensland	na	na	ftp://ftp.ncbi.nlm.nih.gov/genomes/all/GCA/002/507/555/GCA_002507555.1_ASM250755v1	derived from metagenome
GCA_002503215.1	PRJNA348753	SAMN06027142	DARG00000000.1	na	1916010	1916010	Candidatus Parvarchaeota archaeon UBA446		UBA446	latest	Scaffold	Major	Full	2017-10-10	ASM250321v1	University of Queensland	na	na	ftp://ftp.ncbi.nlm.nih.gov/genomes/all/GCA/002/503/215/GCA_002503215.1_ASM250321v1	derived from metagenome
GCA_002503205.1	PRJNA348753	SAMN06027143	DARE00000000.1	na	1915717	1915717	Thermoplasmatales archaeon UBA447		UBA447	latest	Scaffold	Major	Full	2017-10-10	ASM250320v1	University of Queensland	na	na	ftp://ftp.ncbi.nlm.nih.gov/genomes/all/GCA/002/503/205/GCA_002503205.1_ASM250320v1	derived from metagenome
GCA_002503225.1	PRJNA348753	SAMN06027148	DARF00000000.1	na	1915994	1915994	Candidatus Micrarchaeota archaeon UBA448		UBA448	latest	Scaffold	Major	Full	2017-10-10	ASM250322v1	University of Queensland	na	na	ftp://ftp.ncbi.nlm.nih.gov/genomes/all/GCA/002/503/225/GCA_002503225.1_ASM250322v1	derived from metagenome
GCA_002503305.1	PRJNA348753	SAMN06027149	DARL00000000.1	na	1916011	1916011	Candidatus Parvarchaeota archaeon UBA449		UBA449	latest	Scaffold	Major	Full	2017-10-10	ASM250330v1	University of Queensland	na	na	ftp://ftp.ncbi.nlm.nih.gov/genomes/all/GCA/002/503/305/GCA_002503305.1_ASM250330v1	derived from metagenome
GCA_002497445.1	PRJNA348753	SAMN06027137	DADD00000000.1	na	1915550	1915550	Methanoregula sp. UBA450		UBA450	latest	Scaffold	Major	Full	2017-10-10	ASM249744v1	University of Queensland	na	na	ftp://ftp.ncbi.nlm.nih.gov/genomes/all/GCA/002/497/445/GCA_002497445.1_ASM249744v1	derived from metagenome
GCA_002502975.1	PRJNA348753	SAMN06027327	DAQT00000000.1	na	1915523	1915523	Methanolinea sp. UBA451		UBA451	latest	Scaffold	Major	Full	2017-10-10	ASM250297v1	University of Queensland	na	na	ftp://ftp.ncbi.nlm.nih.gov/genomes/all/GCA/002/502/975/GCA_002502975.1_ASM250297v1	derived from metagenome
GCA_002506785.1	PRJNA348753	SAMN06027326	DAYG00000000.1	na	1915551	1915551	Methanoregula sp. UBA452		UBA452	latest	Scaffold	Major	Full	2017-10-10	ASM250678v1	University of Queensland	na	na	ftp://ftp.ncbi.nlm.nih.gov/genomes/all/GCA/002/506/785/GCA_002506785.1_ASM250678v1	derived from metagenome
GCA_002496325.1	PRJNA348753	SAMN06027325	DAJM00000000.1	na	1915423	1915423	Candidatus Methanoperedens sp. UBA453		UBA453	latest	Scaffold	Major	Full	2017-10-10	ASM249632v1	University of Queensland	na	na	ftp://ftp.ncbi.nlm.nih.gov/genomes/all/GCA/002/496/325/GCA_002496325.1_ASM249632v1	derived from metagenome
GCA_002507065.1	PRJNA348753	SAMN06027332	DAYZ00000000.1	na	2209	2209	Methanosarcina mazei		UBA454	latest	Scaffold	Major	Full	2017-10-10	ASM250706v1	University of Queensland	na	na	ftp://ftp.ncbi.nlm.nih.gov/genomes/all/GCA/002/507/065/GCA_002507065.1_ASM250706v1	derived from metagenome
GCA_002507095.1	PRJNA348753	SAMN06027331	DAYY00000000.1	na	1915468	1915468	Methanobacterium sp. UBA455		UBA455	latest	Scaffold	Major	Full	2017-10-10	ASM250709v1	University of Queensland	na	na	ftp://ftp.ncbi.nlm.nih.gov/genomes/all/GCA/002/507/095/GCA_002507095.1_ASM250709v1	derived from metagenome
GCA_002496395.1	PRJNA348753	SAMN06027330	DAJQ00000000.1	na	1915629	1915629	Methanocorpusculaceae archaeon UBA456		UBA456	latest	Scaffold	Major	Full	2017-10-10	ASM249639v1	University of Queensland	na	na	ftp://ftp.ncbi.nlm.nih.gov/genomes/all/GCA/002/496/395/GCA_002496395.1_ASM249639v1	derived from metagenome
GCA_002496095.1	PRJNA348753	SAMN06027329	DAIL00000000.1	na	2209	2209	Methanosarcina mazei		UBA457	latest	Scaffold	Major	Full	2017-10-10	ASM249609v1	University of Queensland	na	na	ftp://ftp.ncbi.nlm.nih.gov/genomes/all/GCA/002/496/095/GCA_002496095.1_ASM249609v1	derived from metagenome
GCA_002496085.1	PRJNA348753	SAMN06027335	DAIK00000000.1	na	1915561	1915561	Methanosaeta sp. UBA458		UBA458	latest	Scaffold	Major	Full	2017-10-10	ASM249608v1	University of Queensland	na	na	ftp://ftp.ncbi.nlm.nih.gov/genomes/all/GCA/002/496/085/GCA_002496085.1_ASM249608v1	derived from metagenome
GCA_002498045.1	PRJNA348753	SAMN06027334	DAFV00000000.1	na	1915707	1915707	Nitrosopumilales archaeon UBA459		UBA459	latest	Scaffold	Major	Full	2017-10-10	ASM249804v1	University of Queensland	na	na	ftp://ftp.ncbi.nlm.nih.gov/genomes/all/GCA/002/498/045/GCA_002498045.1_ASM249804v1	derived from metagenome ; low contig N50
GCA_002505645.1	PRJNA348753	SAMN06027478	DAVS00000000.1	na	1917434	1917434	archaeon UBA460		UBA460	latest	Scaffold	Major	Full	2017-10-10	ASM250564v1	University of Queensland	na	na	ftp://ftp.ncbi.nlm.nih.gov/genomes/all/GCA/002/505/645/GCA_002505645.1_ASM250564v1	derived from metagenome
GCA_002503015.1	PRJNA348753	SAMN06027479	DAQV00000000.1	na	1915891	1915891	Euryarchaeota archaeon UBA461		UBA461	latest	Scaffold	Major	Full	2017-10-10	ASM250301v1	University of Queensland	na	na	ftp://ftp.ncbi.nlm.nih.gov/genomes/all/GCA/002/503/015/GCA_002503015.1_ASM250301v1	derived from metagenome
GCA_002506755.1	PRJNA348753	SAMN06027476	DAYD00000000.1	na	1915892	1915892	Euryarchaeota archaeon UBA462		UBA462	latest	Scaffold	Major	Full	2017-10-10	ASM250675v1	University of Queensland	na	na	ftp://ftp.ncbi.nlm.nih.gov/genomes/all/GCA/002/506/755/GCA_002506755.1_ASM250675v1	derived from metagenome
GCA_002501805.1	PRJNA348753	SAMN06027477	DAOI00000000.1	na	1915893	1915893	Euryarchaeota archaeon UBA463		UBA463	latest	Scaffold	Major	Full	2017-10-10	ASM250180v1	University of Queensland	na	na	ftp://ftp.ncbi.nlm.nih.gov/genomes/all/GCA/002/501/805/GCA_002501805.1_ASM250180v1	derived from metagenome
GCA_002498625.1	PRJNA348753	SAMN06027482	DAHX00000000.1	na	1915894	1915894	Euryarchaeota archaeon UBA464		UBA464	latest	Scaffold	Major	Full	2017-10-10	ASM249862v1	University of Queensland	na	na	ftp://ftp.ncbi.nlm.nih.gov/genomes/all/GCA/002/498/625/GCA_002498625.1_ASM249862v1	derived from metagenome
GCA_002498585.1	PRJNA348753	SAMN06027483	DAHV00000000.1	na	1915895	1915895	Euryarchaeota archaeon UBA465		UBA465	latest	Scaffold	Major	Full	2017-10-10	ASM249858v1	University of Queensland	na	na	ftp://ftp.ncbi.nlm.nih.gov/genomes/all/GCA/002/498/585/GCA_002498585.1_ASM249858v1	derived from metagenome
GCA_002498345.1	PRJNA348753	SAMN06027138	DAHA00000000.1	na	1915687	1915687	Nitrososphaeraceae archaeon UBA466		UBA466	latest	Scaffold	Major	Full	2017-10-10	ASM249834v1	University of Queensland	na	na	ftp://ftp.ncbi.nlm.nih.gov/genomes/all/GCA/002/498/345/GCA_002498345.1_ASM249834v1	derived from metagenome
GCA_002503825.1	PRJNA348753	SAMN06027139	DASP00000000.1	na	1915694	1915694	Methanoregulaceae archaeon UBA467		UBA467	latest	Scaffold	Major	Full	2017-10-10	ASM250382v1	University of Queensland	na	na	ftp://ftp.ncbi.nlm.nih.gov/genomes/all/GCA/002/503/825/GCA_002503825.1_ASM250382v1	derived from metagenome
GCA_002503885.1	PRJNA348753	SAMN06027135	DASQ00000000.1	na	2198	2198	Methanoculleus marisnigri		UBA468	latest	Scaffold	Major	Full	2017-10-10	ASM250388v1	University of Queensland	na	na	ftp://ftp.ncbi.nlm.nih.gov/genomes/all/GCA/002/503/885/GCA_002503885.1_ASM250388v1	derived from metagenome
GCA_002509345.1	PRJNA348753	SAMN06027136	DACM00000000.1	na	1915552	1915552	Methanoregula sp. UBA469		UBA469	latest	Scaffold	Major	Full	2017-10-11	ASM250934v1	University of Queensland	na	na	ftp://ftp.ncbi.nlm.nih.gov/genomes/all/GCA/002/509/345/GCA_002509345.1_ASM250934v1	derived from metagenome
GCA_002508425.1	PRJNA348753	SAMN06027602	DAKU00000000.1	na	1915682	1915682	Methanosarcinaceae archaeon UBA470		UBA470	latest	Scaffold	Major	Full	2017-10-11	ASM250842v1	University of Queensland	na	na	ftp://ftp.ncbi.nlm.nih.gov/genomes/all/GCA/002/508/425/GCA_002508425.1_ASM250842v1	derived from metagenome
GCA_002495065.1	PRJNA348753	SAMN06027617	DADT00000000.1	na	1915553	1915553	Methanoregula sp. UBA471		UBA471	latest	Scaffold	Major	Full	2017-10-10	ASM249506v1	University of Queensland	na	na	ftp://ftp.ncbi.nlm.nih.gov/genomes/all/GCA/002/495/065/GCA_002495065.1_ASM249506v1	derived from metagenome
GCA_002497075.1	PRJNA348753	SAMN06027620	DAML00000000.1	na	1915669	1915669	Methanomassiliicoccaceae archaeon UBA472		UBA472	latest	Scaffold	Major	Full	2017-10-10	ASM249707v1	University of Queensland	na	na	ftp://ftp.ncbi.nlm.nih.gov/genomes/all/GCA/002/497/075/GCA_002497075.1_ASM249707v1	derived from metagenome
GCA_002509495.1	PRJNA348753	SAMN06027619	DAEV00000000.1	na	1915524	1915524	Methanolinea sp. UBA473		UBA473	latest	Scaffold	Major	Full	2017-10-11	ASM250949v1	University of Queensland	na	na	ftp://ftp.ncbi.nlm.nih.gov/genomes/all/GCA/002/509/495/GCA_002509495.1_ASM250949v1	derived from metagenome
GCA_002501695.1	PRJNA348753	SAMN06027622	DANZ00000000.1	na	1915528	1915528	Methanolobus sp. UBA474		UBA474	latest	Scaffold	Major	Full	2017-10-10	ASM250169v1	University of Queensland	na	na	ftp://ftp.ncbi.nlm.nih.gov/genomes/all/GCA/002/501/695/GCA_002501695.1_ASM250169v1	derived from metagenome
GCA_002506535.1	PRJNA348753	SAMN06027621	DAXT00000000.1	na	301375	301375	Methanosaeta harundinacea		UBA475	latest	Scaffold	Major	Full	2017-10-10	ASM250653v1	University of Queensland	na	na	ftp://ftp.ncbi.nlm.nih.gov/genomes/all/GCA/002/506/535/GCA_002506535.1_ASM250653v1	derived from metagenome
GCA_002498505.1	PRJNA348753	SAMN06027604	DAHQ00000000.1	na	301375	301375	Methanosaeta harundinacea		UBA476	latest	Scaffold	Major	Full	2017-10-10	ASM249850v1	University of Queensland	na	na	ftp://ftp.ncbi.nlm.nih.gov/genomes/all/GCA/002/498/505/GCA_002498505.1_ASM249850v1	derived from metagenome
GCA_002509485.1	PRJNA348753	SAMN06027623	DAWO00000000.1	na	1915525	1915525	Methanolinea sp. UBA477		UBA477	latest	Scaffold	Major	Full	2017-10-11	ASM250948v1	University of Queensland	na	na	ftp://ftp.ncbi.nlm.nih.gov/genomes/all/GCA/002/509/485/GCA_002509485.1_ASM250948v1	derived from metagenome
GCA_002496255.1	PRJNA348753	SAMN06027610	DAJB00000000.1	na	2198	2198	Methanoculleus marisnigri		UBA478	latest	Scaffold	Major	Full	2017-10-10	ASM249625v1	University of Queensland	na	na	ftp://ftp.ncbi.nlm.nih.gov/genomes/all/GCA/002/496/255/GCA_002496255.1_ASM249625v1	derived from metagenome
GCA_002503345.1	PRJNA348753	SAMN06027609	DARM00000000.1	na	1915469	1915469	Methanobacterium sp. UBA479		UBA479	latest	Scaffold	Major	Full	2017-10-10	ASM250334v1	University of Queensland	na	na	ftp://ftp.ncbi.nlm.nih.gov/genomes/all/GCA/002/503/345/GCA_002503345.1_ASM250334v1	derived from metagenome
GCA_002506425.1	PRJNA348753	SAMN06027230	DAXO00000000.1	na	1915671	1915671	Methanomassiliicoccaceae archaeon UBA480		UBA480	latest	Scaffold	Major	Full	2017-10-10	ASM250642v1	University of Queensland	na	na	ftp://ftp.ncbi.nlm.nih.gov/genomes/all/GCA/002/506/425/GCA_002506425.1_ASM250642v1	derived from metagenome
GCA_002503925.1	PRJNA348753	SAMN06027231	DASR00000000.1	na	1915672	1915672	Methanomassiliicoccaceae archaeon UBA481		UBA481	latest	Scaffold	Major	Full	2017-10-10	ASM250392v1	University of Queensland	na	na	ftp://ftp.ncbi.nlm.nih.gov/genomes/all/GCA/002/503/925/GCA_002503925.1_ASM250392v1	derived from metagenome
GCA_002494805.1	PRJNA348753	SAMN06027219	DACR00000000.1	na	1915673	1915673	Methanomassiliicoccaceae archaeon UBA482		UBA482	latest	Scaffold	Major	Full	2017-10-10	ASM249480v1	University of Queensland	na	na	ftp://ftp.ncbi.nlm.nih.gov/genomes/all/GCA/002/494/805/GCA_002494805.1_ASM249480v1	derived from metagenome
GCA_002497475.1	PRJNA348753	SAMN06027216	DADG00000000.1	na	1915674	1915674	Methanomassiliicoccaceae archaeon UBA483		UBA483	latest	Scaffold	Major	Full	2017-10-10	ASM249747v1	University of Queensland	na	na	ftp://ftp.ncbi.nlm.nih.gov/genomes/all/GCA/002/497/475/GCA_002497475.1_ASM249747v1	derived from metagenome
GCA_002497745.1	PRJNA348753	SAMN06027234	DAEM00000000.1	na	1915896	1915896	Euryarchaeota archaeon UBA484		UBA484	latest	Scaffold	Major	Full	2017-10-10	ASM249774v1	University of Queensland	na	na	ftp://ftp.ncbi.nlm.nih.gov/genomes/all/GCA/002/497/745/GCA_002497745.1_ASM249774v1	derived from metagenome
GCA_002495285.1	PRJNA348753	SAMN06027235	DAEL00000000.1	na	1915897	1915897	Euryarchaeota archaeon UBA485		UBA485	latest	Scaffold	Major	Full	2017-10-10	ASM249528v1	University of Queensland	na	na	ftp://ftp.ncbi.nlm.nih.gov/genomes/all/GCA/002/495/285/GCA_002495285.1_ASM249528v1	derived from metagenome
GCA_002497765.1	PRJNA348753	SAMN06027236	DAET00000000.1	na	1915898	1915898	Euryarchaeota archaeon UBA486		UBA486	latest	Scaffold	Major	Full	2017-10-10	ASM249776v1	University of Queensland	na	na	ftp://ftp.ncbi.nlm.nih.gov/genomes/all/GCA/002/497/765/GCA_002497765.1_ASM249776v1	derived from metagenome
GCA_002505695.1	PRJNA348753	SAMN06027237	DAVU00000000.1	na	1915899	1915899	Euryarchaeota archaeon UBA487		UBA487	latest	Scaffold	Major	Full	2017-10-10	ASM250569v1	University of Queensland	na	na	ftp://ftp.ncbi.nlm.nih.gov/genomes/all/GCA/002/505/695/GCA_002505695.1_ASM250569v1	derived from metagenome
GCA_002509165.1	PRJNA348753	SAMN06027189	DAZP00000000.1	na	1915775	1915775	Euryarchaeota archaeon UBA488		UBA488	latest	Scaffold	Major	Full	2017-10-11	ASM250916v1	University of Queensland	na	na	ftp://ftp.ncbi.nlm.nih.gov/genomes/all/GCA/002/509/165/GCA_002509165.1_ASM250916v1	derived from metagenome
GCA_002505585.1	PRJNA348753	SAMN06027223	DAVM00000000.1	na	1916024	1916024	Candidatus Woesearchaeota archaeon UBA489		UBA489	latest	Scaffold	Major	Full	2017-10-10	ASM250558v1	University of Queensland	na	na	ftp://ftp.ncbi.nlm.nih.gov/genomes/all/GCA/002/505/585/GCA_002505585.1_ASM250558v1	derived from metagenome
GCA_002494525.1	PRJNA348753	SAMN06027431	DACC00000000.1	na	1917431	1917431	archaeon UBA490		UBA490	latest	Scaffold	Major	Full	2017-10-10	ASM249452v1	University of Queensland	na	na	ftp://ftp.ncbi.nlm.nih.gov/genomes/all/GCA/002/494/525/GCA_002494525.1_ASM249452v1	derived from metagenome
GCA_002501895.1	PRJNA348753	SAMN06027430	DAOO00000000.1	na	1915776	1915776	Euryarchaeota archaeon UBA491		UBA491	latest	Scaffold	Major	Full	2017-10-10	ASM250189v1	University of Queensland	na	na	ftp://ftp.ncbi.nlm.nih.gov/genomes/all/GCA/002/501/895/GCA_002501895.1_ASM250189v1	derived from metagenome
GCA_002503745.1	PRJNA348753	SAMN06027429	DASK00000000.1	na	1916025	1916025	Candidatus Woesearchaeota archaeon UBA492		UBA492	latest	Scaffold	Major	Full	2017-10-10	ASM250374v1	University of Queensland	na	na	ftp://ftp.ncbi.nlm.nih.gov/genomes/all/GCA/002/503/745/GCA_002503745.1_ASM250374v1	derived from metagenome
GCA_002499505.1	PRJNA348753	SAMN06027428	DAMB00000000.1	na	1915992	1915992	Candidatus Diapherotrites archaeon UBA493		UBA493	latest	Scaffold	Major	Full	2017-10-10	ASM249950v1	University of Queensland	na	na	ftp://ftp.ncbi.nlm.nih.gov/genomes/all/GCA/002/499/505/GCA_002499505.1_ASM249950v1	derived from metagenome
GCA_002499555.1	PRJNA348753	SAMN06027427	DAMD00000000.1	na	1915901	1915901	Euryarchaeota archaeon UBA494		UBA494	latest	Scaffold	Major	Full	2017-10-10	ASM249955v1	University of Queensland	na	na	ftp://ftp.ncbi.nlm.nih.gov/genomes/all/GCA/002/499/555/GCA_002499555.1_ASM249955v1	derived from metagenome
GCA_002496845.1	PRJNA348753	SAMN06027426	DALQ00000000.1	na	1915902	1915902	Euryarchaeota archaeon UBA495		UBA495	latest	Scaffold	Major	Full	2017-10-10	ASM249684v1	University of Queensland	na	na	ftp://ftp.ncbi.nlm.nih.gov/genomes/all/GCA/002/496/845/GCA_002496845.1_ASM249684v1	derived from metagenome
GCA_002503675.1	PRJNA348753	SAMN06027425	DASG00000000.1	na	1915903	1915903	Euryarchaeota archaeon UBA496		UBA496	latest	Scaffold	Major	Full	2017-10-10	ASM250367v1	University of Queensland	na	na	ftp://ftp.ncbi.nlm.nih.gov/genomes/all/GCA/002/503/675/GCA_002503675.1_ASM250367v1	derived from metagenome
GCA_002494965.1	PRJNA348753	SAMN06027424	DADE00000000.1	na	1915904	1915904	Euryarchaeota archaeon UBA497		UBA497	latest	Scaffold	Major	Full	2017-10-10	ASM249496v1	University of Queensland	na	na	ftp://ftp.ncbi.nlm.nih.gov/genomes/all/GCA/002/494/965/GCA_002494965.1_ASM249496v1	derived from metagenome
GCA_002494905.1	PRJNA348753	SAMN06027434	DADB00000000.1	na	1915905	1915905	Euryarchaeota archaeon UBA498		UBA498	latest	Scaffold	Major	Full	2017-10-10	ASM249490v1	University of Queensland	na	na	ftp://ftp.ncbi.nlm.nih.gov/genomes/all/GCA/002/494/905/GCA_002494905.1_ASM249490v1	derived from metagenome
GCA_002499595.1	PRJNA348753	SAMN06027433	DAMJ00000000.1	na	1915906	1915906	Euryarchaeota archaeon UBA499		UBA499	latest	Scaffold	Major	Full	2017-10-10	ASM249959v1	University of Queensland	na	na	ftp://ftp.ncbi.nlm.nih.gov/genomes/all/GCA/002/499/595/GCA_002499595.1_ASM249959v1	derived from metagenome
GCA_002506305.1	PRJNA348753	SAMN06027540	DAXH00000000.1	na	1915908	1915908	Euryarchaeota archaeon UBA500		UBA500	latest	Scaffold	Major	Full	2017-10-10	ASM250630v1	University of Queensland	na	na	ftp://ftp.ncbi.nlm.nih.gov/genomes/all/GCA/002/506/305/GCA_002506305.1_ASM250630v1	derived from metagenome
GCA_002505685.1	PRJNA348753	SAMN06027539	DAVT00000000.1	na	1915909	1915909	Euryarchaeota archaeon UBA501		UBA501	latest	Scaffold	Major	Full	2017-10-10	ASM250568v1	University of Queensland	na	na	ftp://ftp.ncbi.nlm.nih.gov/genomes/all/GCA/002/505/685/GCA_002505685.1_ASM250568v1	derived from metagenome
GCA_002502085.1	PRJNA348753	SAMN06027542	DAPG00000000.1	na	1915910	1915910	Euryarchaeota archaeon UBA502		UBA502	latest	Scaffold	Major	Full	2017-10-10	ASM250208v1	University of Queensland	na	na	ftp://ftp.ncbi.nlm.nih.gov/genomes/all/GCA/002/502/085/GCA_002502085.1_ASM250208v1	derived from metagenome
GCA_002495245.1	PRJNA348753	SAMN06027638	DAEJ00000000.1	na	1915911	1915911	Euryarchaeota archaeon UBA503		UBA503	latest	Scaffold	Major	Full	2017-10-10	ASM249524v1	University of Queensland	na	na	ftp://ftp.ncbi.nlm.nih.gov/genomes/all/GCA/002/495/245/GCA_002495245.1_ASM249524v1	derived from metagenome
GCA_002499625.1	PRJNA348753	SAMN06027544	DAMO00000000.1	na	1915718	1915718	Thermoplasmatales archaeon UBA504		UBA504	latest	Scaffold	Major	Full	2017-10-10	ASM249962v1	University of Queensland	na	na	ftp://ftp.ncbi.nlm.nih.gov/genomes/all/GCA/002/499/625/GCA_002499625.1_ASM249962v1	derived from metagenome
GCA_002504745.1	PRJNA348753	SAMN06027543	DATP00000000.1	na	1915719	1915719	Thermoplasmatales archaeon UBA505		UBA505	latest	Scaffold	Major	Full	2017-10-10	ASM250474v1	University of Queensland	na	na	ftp://ftp.ncbi.nlm.nih.gov/genomes/all/GCA/002/504/745/GCA_002504745.1_ASM250474v1	derived from metagenome
GCA_002499655.1	PRJNA348753	SAMN06027546	DAMR00000000.1	na	1916012	1916012	Candidatus Parvarchaeota archaeon UBA506		UBA506	latest	Scaffold	Major	Full	2017-10-10	ASM249965v1	University of Queensland	na	na	ftp://ftp.ncbi.nlm.nih.gov/genomes/all/GCA/002/499/655/GCA_002499655.1_ASM249965v1	derived from metagenome
GCA_002499685.1	PRJNA348753	SAMN06027545	DAMS00000000.1	na	1915720	1915720	Thermoplasmatales archaeon UBA507		UBA507	latest	Scaffold	Major	Full	2017-10-10	ASM249968v1	University of Queensland	na	na	ftp://ftp.ncbi.nlm.nih.gov/genomes/all/GCA/002/499/685/GCA_002499685.1_ASM249968v1	derived from metagenome
GCA_002498855.1	PRJNA348753	SAMN06027608	DAJD00000000.1	na	1915721	1915721	Thermoplasmatales archaeon UBA508		UBA508	latest	Scaffold	Major	Full	2017-10-10	ASM249885v1	University of Queensland	na	na	ftp://ftp.ncbi.nlm.nih.gov/genomes/all/GCA/002/498/855/GCA_002498855.1_ASM249885v1	derived from metagenome
GCA_002498845.1	PRJNA348753	SAMN06027607	DAJC00000000.1	na	1915722	1915722	Thermoplasmatales archaeon UBA509		UBA509	latest	Scaffold	Major	Full	2017-10-10	ASM249884v1	University of Queensland	na	na	ftp://ftp.ncbi.nlm.nih.gov/genomes/all/GCA/002/498/845/GCA_002498845.1_ASM249884v1	derived from metagenome
GCA_002505655.1	PRJNA348753	SAMN06027347	DAVQ00000000.1	na	1915995	1915995	Candidatus Micrarchaeota archaeon UBA510		UBA510	latest	Scaffold	Major	Full	2017-10-10	ASM250565v1	University of Queensland	na	na	ftp://ftp.ncbi.nlm.nih.gov/genomes/all/GCA/002/505/655/GCA_002505655.1_ASM250565v1	derived from metagenome
GCA_002495975.1	PRJNA348753	SAMN06027202	DAIA00000000.1	na	1915723	1915723	Thermoplasmatales archaeon UBA511		UBA511	latest	Scaffold	Major	Full	2017-10-10	ASM249597v1	University of Queensland	na	na	ftp://ftp.ncbi.nlm.nih.gov/genomes/all/GCA/002/495/975/GCA_002495975.1_ASM249597v1	derived from metagenome
GCA_002502885.1	PRJNA348753	SAMN06027345	DAQM00000000.1	na	1915724	1915724	Thermoplasmatales archaeon UBA512		UBA512	latest	Scaffold	Major	Full	2017-10-10	ASM250288v1	University of Queensland	na	na	ftp://ftp.ncbi.nlm.nih.gov/genomes/all/GCA/002/502/885/GCA_002502885.1_ASM250288v1	derived from metagenome
GCA_002498665.1	PRJNA348753	SAMN06027346	DAIC00000000.1	na	1915725	1915725	Thermoplasmatales archaeon UBA513		UBA513	latest	Scaffold	Major	Full	2017-10-10	ASM249866v1	University of Queensland	na	na	ftp://ftp.ncbi.nlm.nih.gov/genomes/all/GCA/002/498/665/GCA_002498665.1_ASM249866v1	derived from metagenome
GCA_002498635.1	PRJNA348753	SAMN06027351	DAIB00000000.1	na	1915996	1915996	Candidatus Micrarchaeota archaeon UBA514		UBA514	latest	Scaffold	Major	Full	2017-10-10	ASM249863v1	University of Queensland	na	na	ftp://ftp.ncbi.nlm.nih.gov/genomes/all/GCA/002/498/635/GCA_002498635.1_ASM249863v1	derived from metagenome
GCA_002498685.1	PRJNA348753	SAMN06027352	DAIE00000000.1	na	1916013	1916013	Candidatus Parvarchaeota archaeon UBA515		UBA515	latest	Scaffold	Major	Full	2017-10-10	ASM249868v1	University of Queensland	na	na	ftp://ftp.ncbi.nlm.nih.gov/genomes/all/GCA/002/498/685/GCA_002498685.1_ASM249868v1	derived from metagenome
GCA_002499275.1	PRJNA348753	SAMN06027204	DAKX00000000.1	na	1915726	1915726	Thermoplasmatales archaeon UBA516		UBA516	latest	Scaffold	Major	Full	2017-10-10	ASM249927v1	University of Queensland	na	na	ftp://ftp.ncbi.nlm.nih.gov/genomes/all/GCA/002/499/275/GCA_002499275.1_ASM249927v1	derived from metagenome
GCA_002499245.1	PRJNA348753	SAMN06027205	DAKW00000000.1	na	1915727	1915727	Thermoplasmatales archaeon UBA517		UBA517	latest	Scaffold	Major	Full	2017-10-10	ASM249924v1	University of Queensland	na	na	ftp://ftp.ncbi.nlm.nih.gov/genomes/all/GCA/002/499/245/GCA_002499245.1_ASM249924v1	derived from metagenome
GCA_002509305.1	PRJNA348753	SAMN06027300	DAKY00000000.1	na	1915728	1915728	Thermoplasmatales archaeon UBA518		UBA518	latest	Scaffold	Major	Full	2017-10-11	ASM250930v1	University of Queensland	na	na	ftp://ftp.ncbi.nlm.nih.gov/genomes/all/GCA/002/509/305/GCA_002509305.1_ASM250930v1	derived from metagenome
GCA_002496215.1	PRJNA348753	SAMN06027187	DAIT00000000.1	na	1916014	1916014	Candidatus Parvarchaeota archaeon UBA519		UBA519	latest	Scaffold	Major	Full	2017-10-10	ASM249621v1	University of Queensland	na	na	ftp://ftp.ncbi.nlm.nih.gov/genomes/all/GCA/002/496/215/GCA_002496215.1_ASM249621v1	derived from metagenome
GCA_002509265.1	PRJNA348753	SAMN06027225	DAOB00000000.1	na	1915729	1915729	Thermoplasmatales archaeon UBA520		UBA520	latest	Scaffold	Major	Full	2017-10-11	ASM250926v1	University of Queensland	na	na	ftp://ftp.ncbi.nlm.nih.gov/genomes/all/GCA/002/509/265/GCA_002509265.1_ASM250926v1	derived from metagenome
GCA_002501735.1	PRJNA348753	SAMN06027224	DAOE00000000.1	na	1915730	1915730	Thermoplasmatales archaeon UBA521		UBA521	latest	Scaffold	Major	Full	2017-10-10	ASM250173v1	University of Queensland	na	na	ftp://ftp.ncbi.nlm.nih.gov/genomes/all/GCA/002/501/735/GCA_002501735.1_ASM250173v1	derived from metagenome
GCA_002501725.1	PRJNA348753	SAMN06027190	DAOC00000000.1	na	1915731	1915731	Thermoplasmatales archaeon UBA522		UBA522	latest	Scaffold	Major	Full	2017-10-10	ASM250172v1	University of Queensland	na	na	ftp://ftp.ncbi.nlm.nih.gov/genomes/all/GCA/002/501/725/GCA_002501725.1_ASM250172v1	derived from metagenome
GCA_002501775.1	PRJNA348753	SAMN06027222	DAOH00000000.1	na	1915997	1915997	Candidatus Micrarchaeota archaeon UBA523		UBA523	latest	Contig	Major	Full	2017-10-10	ASM250177v1	University of Queensland	na	na	ftp://ftp.ncbi.nlm.nih.gov/genomes/all/GCA/002/501/775/GCA_002501775.1_ASM250177v1	derived from metagenome
GCA_002499095.1	PRJNA348753	SAMN06027229	DAKF00000000.1	na	1915998	1915998	Candidatus Micrarchaeota archaeon UBA524		UBA524	latest	Scaffold	Major	Full	2017-10-10	ASM249909v1	University of Queensland	na	na	ftp://ftp.ncbi.nlm.nih.gov/genomes/all/GCA/002/499/095/GCA_002499095.1_ASM249909v1	derived from metagenome
GCA_002498125.1	PRJNA348753	SAMN06027228	DAGG00000000.1	na	1916026	1916026	Candidatus Woesearchaeota archaeon UBA525		UBA525	latest	Scaffold	Major	Full	2017-10-10	ASM249812v1	University of Queensland	na	na	ftp://ftp.ncbi.nlm.nih.gov/genomes/all/GCA/002/498/125/GCA_002498125.1_ASM249812v1	derived from metagenome
GCA_002506665.1	PRJNA348753	SAMN06027227	DAXZ00000000.1	na	1915597	1915597	Nitrosopumilus sp. UBA526		UBA526	latest	Scaffold	Major	Full	2017-10-10	ASM250666v1	University of Queensland	na	na	ftp://ftp.ncbi.nlm.nih.gov/genomes/all/GCA/002/506/665/GCA_002506665.1_ASM250666v1	derived from metagenome
GCA_002494985.1	PRJNA348753	SAMN06027226	DADK00000000.1	na	1915598	1915598	Nitrosopumilus sp. UBA527		UBA527	latest	Scaffold	Major	Full	2017-10-10	ASM249498v1	University of Queensland	na	na	ftp://ftp.ncbi.nlm.nih.gov/genomes/all/GCA/002/494/985/GCA_002494985.1_ASM249498v1	derived from metagenome
GCA_002507125.1	PRJNA348753	SAMN06027233	DAZA00000000.1	na	1915914	1915914	Euryarchaeota archaeon UBA528		UBA528	latest	Scaffold	Major	Full	2017-10-10	ASM250712v1	University of Queensland	na	na	ftp://ftp.ncbi.nlm.nih.gov/genomes/all/GCA/002/507/125/GCA_002507125.1_ASM250712v1	derived from metagenome
GCA_002507305.1	PRJNA348753	SAMN06027232	DAZL00000000.1	na	1915915	1915915	Euryarchaeota archaeon UBA529		UBA529	latest	Scaffold	Major	Full	2017-10-10	ASM250730v1	University of Queensland	na	na	ftp://ftp.ncbi.nlm.nih.gov/genomes/all/GCA/002/507/305/GCA_002507305.1_ASM250730v1	derived from metagenome
GCA_002502335.1	PRJNA348753	SAMN06027055	DAOF00000000.1	na	1915917	1915917	Euryarchaeota archaeon UBA530		UBA530	latest	Scaffold	Major	Full	2017-10-10	ASM250233v1	University of Queensland	na	na	ftp://ftp.ncbi.nlm.nih.gov/genomes/all/GCA/002/502/335/GCA_002502335.1_ASM250233v1	derived from metagenome
GCA_002497125.1	PRJNA348753	SAMN06027056	DAMQ00000000.1	na	1915918	1915918	Euryarchaeota archaeon UBA531		UBA531	latest	Scaffold	Major	Full	2017-10-10	ASM249712v1	University of Queensland	na	na	ftp://ftp.ncbi.nlm.nih.gov/genomes/all/GCA/002/497/125/GCA_002497125.1_ASM249712v1	derived from metagenome
GCA_002497555.1	PRJNA348753	SAMN06027057	DADM00000000.1	na	301375	301375	Methanosaeta harundinacea		UBA532	latest	Scaffold	Major	Full	2017-10-10	ASM249755v1	University of Queensland	na	na	ftp://ftp.ncbi.nlm.nih.gov/genomes/all/GCA/002/497/555/GCA_002497555.1_ASM249755v1	derived from metagenome
GCA_002498745.1	PRJNA348753	SAMN06027058	DAIO00000000.1	na	1915562	1915562	Methanosaeta sp. UBA533		UBA533	latest	Scaffold	Major	Full	2017-10-10	ASM249874v1	University of Queensland	na	na	ftp://ftp.ncbi.nlm.nih.gov/genomes/all/GCA/002/498/745/GCA_002498745.1_ASM249874v1	derived from metagenome
GCA_002496165.1	PRJNA348753	SAMN06027051	DAIR00000000.1	na	301375	301375	Methanosaeta harundinacea		UBA534	latest	Scaffold	Major	Full	2017-10-10	ASM249616v1	University of Queensland	na	na	ftp://ftp.ncbi.nlm.nih.gov/genomes/all/GCA/002/496/165/GCA_002496165.1_ASM249616v1	derived from metagenome
GCA_002503525.1	PRJNA348753	SAMN06027052	DARX00000000.1	na	2198	2198	Methanoculleus marisnigri		UBA535	latest	Scaffold	Major	Full	2017-10-10	ASM250352v1	University of Queensland	na	na	ftp://ftp.ncbi.nlm.nih.gov/genomes/all/GCA/002/503/525/GCA_002503525.1_ASM250352v1	derived from metagenome
GCA_002496625.1	PRJNA348753	SAMN06027053	DAKM00000000.1	na	1915688	1915688	Nitrososphaeraceae archaeon UBA536		UBA536	latest	Scaffold	Major	Full	2017-10-10	ASM249662v1	University of Queensland	na	na	ftp://ftp.ncbi.nlm.nih.gov/genomes/all/GCA/002/496/625/GCA_002496625.1_ASM249662v1	derived from metagenome
GCA_002504495.1	PRJNA348753	SAMN06027054	DATC00000000.1	na	1915675	1915675	Methanomassiliicoccaceae archaeon UBA537		UBA537	latest	Scaffold	Major	Full	2017-10-10	ASM250449v1	University of Queensland	na	na	ftp://ftp.ncbi.nlm.nih.gov/genomes/all/GCA/002/504/495/GCA_002504495.1_ASM250449v1	derived from metagenome
GCA_002499325.1	PRJNA348753	SAMN06027059	DALC00000000.1	na	1915919	1915919	Euryarchaeota archaeon UBA538		UBA538	latest	Scaffold	Major	Full	2017-10-10	ASM249932v1	University of Queensland	na	na	ftp://ftp.ncbi.nlm.nih.gov/genomes/all/GCA/002/499/325/GCA_002499325.1_ASM249932v1	derived from metagenome
GCA_002505305.1	PRJNA348753	SAMN06027060	DAUU00000000.1	na	1915759	1915759	Thaumarchaeota archaeon UBA539		UBA539	latest	Scaffold	Major	Full	2017-10-10	ASM250530v1	University of Queensland	na	na	ftp://ftp.ncbi.nlm.nih.gov/genomes/all/GCA/002/505/305/GCA_002505305.1_ASM250530v1	derived from metagenome
GCA_002504835.1	PRJNA348753	SAMN06027473	DATV00000000.1	na	1915921	1915921	Euryarchaeota archaeon UBA540		UBA540	latest	Scaffold	Major	Full	2017-10-10	ASM250483v1	University of Queensland	na	na	ftp://ftp.ncbi.nlm.nih.gov/genomes/all/GCA/002/504/835/GCA_002504835.1_ASM250483v1	derived from metagenome
GCA_002509725.1	PRJNA348753	SAMN06027472	DALW00000000.1	na	1915623	1915623	Methanobacteriaceae archaeon UBA541		UBA541	latest	Scaffold	Major	Full	2017-10-11	ASM250972v1	University of Queensland	na	na	ftp://ftp.ncbi.nlm.nih.gov/genomes/all/GCA/002/509/725/GCA_002509725.1_ASM250972v1	derived from metagenome
GCA_002501685.1	PRJNA348753	SAMN06027475	DAOA00000000.1	na	1915922	1915922	Euryarchaeota archaeon UBA542		UBA542	latest	Scaffold	Major	Full	2017-10-10	ASM250168v1	University of Queensland	na	na	ftp://ftp.ncbi.nlm.nih.gov/genomes/all/GCA/002/501/685/GCA_002501685.1_ASM250168v1	derived from metagenome
GCA_002502135.1	PRJNA348753	SAMN06027474	DAPM00000000.1	na	1917432	1917432	archaeon UBA543		UBA543	latest	Scaffold	Major	Full	2017-10-10	ASM250213v1	University of Queensland	na	na	ftp://ftp.ncbi.nlm.nih.gov/genomes/all/GCA/002/502/135/GCA_002502135.1_ASM250213v1	derived from metagenome
GCA_002506165.1	PRJNA348753	SAMN06027469	DAWZ00000000.1	na	1916027	1916027	Candidatus Woesearchaeota archaeon UBA544		UBA544	latest	Scaffold	Major	Full	2017-10-10	ASM250616v1	University of Queensland	na	na	ftp://ftp.ncbi.nlm.nih.gov/genomes/all/GCA/002/506/165/GCA_002506165.1_ASM250616v1	derived from metagenome
GCA_002506725.1	PRJNA348753	SAMN06027468	DAYC00000000.1	na	1915923	1915923	Euryarchaeota archaeon UBA545		UBA545	latest	Scaffold	Major	Full	2017-10-10	ASM250672v1	University of Queensland	na	na	ftp://ftp.ncbi.nlm.nih.gov/genomes/all/GCA/002/506/725/GCA_002506725.1_ASM250672v1	derived from metagenome
GCA_002496285.1	PRJNA348753	SAMN06027471	DAJI00000000.1	na	1915924	1915924	Euryarchaeota archaeon UBA546		UBA546	latest	Scaffold	Major	Full	2017-10-10	ASM249628v1	University of Queensland	na	na	ftp://ftp.ncbi.nlm.nih.gov/genomes/all/GCA/002/496/285/GCA_002496285.1_ASM249628v1	derived from metagenome
GCA_002497385.1	PRJNA348753	SAMN06027470	DACW00000000.1	na	1915925	1915925	Euryarchaeota archaeon UBA547		UBA547	latest	Scaffold	Major	Full	2017-10-10	ASM249738v1	University of Queensland	na	na	ftp://ftp.ncbi.nlm.nih.gov/genomes/all/GCA/002/497/385/GCA_002497385.1_ASM249738v1	derived from metagenome
GCA_002494865.1	PRJNA348753	SAMN06027481	DACX00000000.1	na	1915926	1915926	Euryarchaeota archaeon UBA548		UBA548	latest	Scaffold	Major	Full	2017-10-10	ASM249486v1	University of Queensland	na	na	ftp://ftp.ncbi.nlm.nih.gov/genomes/all/GCA/002/494/865/GCA_002494865.1_ASM249486v1	derived from metagenome
GCA_002495645.1	PRJNA348753	SAMN06027480	DAGF00000000.1	na	1915927	1915927	Euryarchaeota archaeon UBA549		UBA549	latest	Scaffold	Major	Full	2017-10-10	ASM249564v1	University of Queensland	na	na	ftp://ftp.ncbi.nlm.nih.gov/genomes/all/GCA/002/495/645/GCA_002495645.1_ASM249564v1	derived from metagenome
GCA_002506705.1	PRJNA348753	SAMN06027280	DAYA00000000.1	na	1915928	1915928	Euryarchaeota archaeon UBA550		UBA550	latest	Scaffold	Major	Full	2017-10-10	ASM250670v1	University of Queensland	na	na	ftp://ftp.ncbi.nlm.nih.gov/genomes/all/GCA/002/506/705/GCA_002506705.1_ASM250670v1	derived from metagenome
GCA_002506675.1	PRJNA348753	SAMN06027281	DAYB00000000.1	na	1915929	1915929	Euryarchaeota archaeon UBA551		UBA551	latest	Scaffold	Major	Full	2017-10-10	ASM250667v1	University of Queensland	na	na	ftp://ftp.ncbi.nlm.nih.gov/genomes/all/GCA/002/506/675/GCA_002506675.1_ASM250667v1	derived from metagenome
GCA_002499585.1	PRJNA348753	SAMN06027278	DAMH00000000.1	na	1915930	1915930	Euryarchaeota archaeon UBA552		UBA552	latest	Scaffold	Major	Full	2017-10-10	ASM249958v1	University of Queensland	na	na	ftp://ftp.ncbi.nlm.nih.gov/genomes/all/GCA/002/499/585/GCA_002499585.1_ASM249958v1	derived from metagenome
GCA_002494605.1	PRJNA348753	SAMN06027336	DACD00000000.1	na	1915931	1915931	Euryarchaeota archaeon UBA553		UBA553	latest	Scaffold	Major	Full	2017-10-10	ASM249460v1	University of Queensland	na	na	ftp://ftp.ncbi.nlm.nih.gov/genomes/all/GCA/002/494/605/GCA_002494605.1_ASM249460v1	derived from metagenome
GCA_002499645.1	PRJNA348753	SAMN06027276	DAMP00000000.1	na	1915932	1915932	Euryarchaeota archaeon UBA554		UBA554	latest	Scaffold	Major	Full	2017-10-10	ASM249964v1	University of Queensland	na	na	ftp://ftp.ncbi.nlm.nih.gov/genomes/all/GCA/002/499/645/GCA_002499645.1_ASM249964v1	derived from metagenome
GCA_002504825.1	PRJNA348753	SAMN06027328	DATU00000000.1	na	1915933	1915933	Euryarchaeota archaeon UBA555		UBA555	latest	Scaffold	Major	Full	2017-10-10	ASM250482v1	University of Queensland	na	na	ftp://ftp.ncbi.nlm.nih.gov/genomes/all/GCA/002/504/825/GCA_002504825.1_ASM250482v1	derived from metagenome
GCA_002494975.1	PRJNA348753	SAMN06027274	DADI00000000.1	na	1915934	1915934	Euryarchaeota archaeon UBA556		UBA556	latest	Scaffold	Major	Full	2017-10-10	ASM249497v1	University of Queensland	na	na	ftp://ftp.ncbi.nlm.nih.gov/genomes/all/GCA/002/494/975/GCA_002494975.1_ASM249497v1	derived from metagenome
GCA_002503285.1	PRJNA348753	SAMN06027275	DARI00000000.1	na	1915935	1915935	Euryarchaeota archaeon UBA557		UBA557	latest	Scaffold	Major	Full	2017-10-10	ASM250328v1	University of Queensland	na	na	ftp://ftp.ncbi.nlm.nih.gov/genomes/all/GCA/002/503/285/GCA_002503285.1_ASM250328v1	derived from metagenome
GCA_002507175.1	PRJNA348753	SAMN06027288	DAZE00000000.1	na	1915936	1915936	Euryarchaeota archaeon UBA558		UBA558	latest	Scaffold	Major	Full	2017-10-10	ASM250717v1	University of Queensland	na	na	ftp://ftp.ncbi.nlm.nih.gov/genomes/all/GCA/002/507/175/GCA_002507175.1_ASM250717v1	derived from metagenome
GCA_002507165.1	PRJNA348753	SAMN06027375	DAZG00000000.1	na	1915937	1915937	Euryarchaeota archaeon UBA559		UBA559	latest	Scaffold	Major	Full	2017-10-10	ASM250716v1	University of Queensland	na	na	ftp://ftp.ncbi.nlm.nih.gov/genomes/all/GCA/002/507/165/GCA_002507165.1_ASM250716v1	derived from metagenome
GCA_002497315.1	PRJNA348753	SAMN06027159	DANQ00000000.1	na	1915939	1915939	Euryarchaeota archaeon UBA560		UBA560	latest	Scaffold	Major	Full	2017-10-10	ASM249731v1	University of Queensland	na	na	ftp://ftp.ncbi.nlm.nih.gov/genomes/all/GCA/002/497/315/GCA_002497315.1_ASM249731v1	derived from metagenome
GCA_002502295.1	PRJNA348753	SAMN06027158	DANX00000000.1	na	1915940	1915940	Euryarchaeota archaeon UBA561		UBA561	latest	Scaffold	Major	Full	2017-10-10	ASM250229v1	University of Queensland	na	na	ftp://ftp.ncbi.nlm.nih.gov/genomes/all/GCA/002/502/295/GCA_002502295.1_ASM250229v1	derived from metagenome
GCA_002503905.1	PRJNA348753	SAMN06027157	DAST00000000.1	na	1915941	1915941	Euryarchaeota archaeon UBA562		UBA562	latest	Scaffold	Major	Full	2017-10-10	ASM250390v1	University of Queensland	na	na	ftp://ftp.ncbi.nlm.nih.gov/genomes/all/GCA/002/503/905/GCA_002503905.1_ASM250390v1	derived from metagenome
GCA_002503385.1	PRJNA348753	SAMN06027156	DARR00000000.1	na	1915942	1915942	Euryarchaeota archaeon UBA563		UBA563	latest	Scaffold	Major	Full	2017-10-10	ASM250338v1	University of Queensland	na	na	ftp://ftp.ncbi.nlm.nih.gov/genomes/all/GCA/002/503/385/GCA_002503385.1_ASM250338v1	derived from metagenome
GCA_002506225.1	PRJNA348753	SAMN06027155	DAXD00000000.1	na	1915732	1915732	Thermoplasmatales archaeon UBA564		UBA564	latest	Scaffold	Major	Full	2017-10-10	ASM250622v1	University of Queensland	na	na	ftp://ftp.ncbi.nlm.nih.gov/genomes/all/GCA/002/506/225/GCA_002506225.1_ASM250622v1	derived from metagenome
GCA_002506245.1	PRJNA348753	SAMN06027154	DAXE00000000.1	na	1915733	1915733	Thermoplasmatales archaeon UBA565		UBA565	latest	Scaffold	Major	Full	2017-10-10	ASM250624v1	University of Queensland	na	na	ftp://ftp.ncbi.nlm.nih.gov/genomes/all/GCA/002/506/245/GCA_002506245.1_ASM250624v1	derived from metagenome
GCA_002505195.1	PRJNA348753	SAMN06027153	DAUO00000000.1	na	1915734	1915734	Thermoplasmatales archaeon UBA566		UBA566	latest	Scaffold	Major	Full	2017-10-10	ASM250519v1	University of Queensland	na	na	ftp://ftp.ncbi.nlm.nih.gov/genomes/all/GCA/002/505/195/GCA_002505195.1_ASM250519v1	derived from metagenome
GCA_002505185.1	PRJNA348753	SAMN06027152	DAUP00000000.1	na	1915618	1915618	Ferroplasmaceae archaeon UBA567		UBA567	latest	Scaffold	Major	Full	2017-10-10	ASM250518v1	University of Queensland	na	na	ftp://ftp.ncbi.nlm.nih.gov/genomes/all/GCA/002/505/185/GCA_002505185.1_ASM250518v1	derived from metagenome
GCA_002498865.1	PRJNA348753	SAMN06027151	DAJE00000000.1	na	1915735	1915735	Thermoplasmatales archaeon UBA568		UBA568	latest	Scaffold	Major	Full	2017-10-10	ASM249886v1	University of Queensland	na	na	ftp://ftp.ncbi.nlm.nih.gov/genomes/all/GCA/002/498/865/GCA_002498865.1_ASM249886v1	derived from metagenome
GCA_002505075.1	PRJNA348753	SAMN06027150	DAUI00000000.1	na	1916015	1916015	Candidatus Parvarchaeota archaeon UBA569		UBA569	latest	Scaffold	Major	Full	2017-10-10	ASM250507v1	University of Queensland	na	na	ftp://ftp.ncbi.nlm.nih.gov/genomes/all/GCA/002/505/075/GCA_002505075.1_ASM250507v1	derived from metagenome
GCA_002509255.1	PRJNA348753	SAMN06027589	DAYO00000000.1	na	1915736	1915736	Thermoplasmatales archaeon UBA570		UBA570	latest	Scaffold	Major	Full	2017-10-11	ASM250925v1	University of Queensland	na	na	ftp://ftp.ncbi.nlm.nih.gov/genomes/all/GCA/002/509/255/GCA_002509255.1_ASM250925v1	derived from metagenome
GCA_002506945.1	PRJNA348753	SAMN06027590	DAYP00000000.1	na	1915737	1915737	Thermoplasmatales archaeon UBA571		UBA571	latest	Scaffold	Major	Full	2017-10-10	ASM250694v1	University of Queensland	na	na	ftp://ftp.ncbi.nlm.nih.gov/genomes/all/GCA/002/506/945/GCA_002506945.1_ASM250694v1	derived from metagenome
GCA_002496705.1	PRJNA348753	SAMN06027611	DALE00000000.1	na	1915738	1915738	Thermoplasmatales archaeon UBA572		UBA572	latest	Scaffold	Major	Full	2017-10-10	ASM249670v1	University of Queensland	na	na	ftp://ftp.ncbi.nlm.nih.gov/genomes/all/GCA/002/496/705/GCA_002496705.1_ASM249670v1	derived from metagenome
GCA_002502045.1	PRJNA348753	SAMN06027612	DAPE00000000.1	na	1916016	1916016	Candidatus Parvarchaeota archaeon UBA573		UBA573	latest	Contig	Major	Full	2017-10-10	ASM250204v1	University of Queensland	na	na	ftp://ftp.ncbi.nlm.nih.gov/genomes/all/GCA/002/502/045/GCA_002502045.1_ASM250204v1	derived from metagenome
GCA_002497065.1	PRJNA348753	SAMN06027613	DAMK00000000.1	na	1915739	1915739	Thermoplasmatales archaeon UBA574		UBA574	latest	Scaffold	Major	Full	2017-10-10	ASM249706v1	University of Queensland	na	na	ftp://ftp.ncbi.nlm.nih.gov/genomes/all/GCA/002/497/065/GCA_002497065.1_ASM249706v1	derived from metagenome
GCA_002502525.1	PRJNA348753	SAMN06027614	DAPC00000000.1	na	1916017	1916017	Candidatus Parvarchaeota archaeon UBA575		UBA575	latest	Scaffold	Major	Full	2017-10-10	ASM250252v1	University of Queensland	na	na	ftp://ftp.ncbi.nlm.nih.gov/genomes/all/GCA/002/502/525/GCA_002502525.1_ASM250252v1	derived from metagenome
GCA_002496995.1	PRJNA348753	SAMN06027615	DAMF00000000.1	na	1915740	1915740	Thermoplasmatales archaeon UBA576		UBA576	latest	Scaffold	Major	Full	2017-10-10	ASM249699v1	University of Queensland	na	na	ftp://ftp.ncbi.nlm.nih.gov/genomes/all/GCA/002/496/995/GCA_002496995.1_ASM249699v1	derived from metagenome
GCA_002508325.1	PRJNA348753	SAMN06027616	DAYR00000000.1	na	1915741	1915741	Thermoplasmatales archaeon UBA577		UBA577	latest	Scaffold	Major	Full	2017-10-11	ASM250832v1	University of Queensland	na	na	ftp://ftp.ncbi.nlm.nih.gov/genomes/all/GCA/002/508/325/GCA_002508325.1_ASM250832v1	derived from metagenome
GCA_002506955.1	PRJNA348753	SAMN06027601	DAYQ00000000.1	na	1915742	1915742	Thermoplasmatales archaeon UBA578		UBA578	latest	Scaffold	Major	Full	2017-10-10	ASM250695v1	University of Queensland	na	na	ftp://ftp.ncbi.nlm.nih.gov/genomes/all/GCA/002/506/955/GCA_002506955.1_ASM250695v1	derived from metagenome
GCA_002497625.1	PRJNA348753	SAMN06027117	DADY00000000.1	na	1915743	1915743	Thermoplasmatales archaeon UBA579		UBA579	latest	Scaffold	Major	Full	2017-10-10	ASM249762v1	University of Queensland	na	na	ftp://ftp.ncbi.nlm.nih.gov/genomes/all/GCA/002/497/625/GCA_002497625.1_ASM249762v1	derived from metagenome
GCA_002497605.1	PRJNA348753	SAMN06027041	DADU00000000.1	na	1915744	1915744	Thermoplasmatales archaeon UBA580		UBA580	latest	Scaffold	Major	Full	2017-10-10	ASM249760v1	University of Queensland	na	na	ftp://ftp.ncbi.nlm.nih.gov/genomes/all/GCA/002/497/605/GCA_002497605.1_ASM249760v1	derived from metagenome
GCA_002502725.1	PRJNA348753	SAMN06027040	DAQD00000000.1	na	1915999	1915999	Candidatus Micrarchaeota archaeon UBA581		UBA581	latest	Scaffold	Major	Full	2017-10-10	ASM250272v1	University of Queensland	na	na	ftp://ftp.ncbi.nlm.nih.gov/genomes/all/GCA/002/502/725/GCA_002502725.1_ASM250272v1	derived from metagenome
GCA_002502705.1	PRJNA348753	SAMN06027043	DAQB00000000.1	na	1915745	1915745	Thermoplasmatales archaeon UBA582		UBA582	latest	Scaffold	Major	Full	2017-10-10	ASM250270v1	University of Queensland	na	na	ftp://ftp.ncbi.nlm.nih.gov/genomes/all/GCA/002/502/705/GCA_002502705.1_ASM250270v1	derived from metagenome
GCA_002506365.1	PRJNA348753	SAMN06027042	DAXK00000000.1	na	1917429	1917429	archaeon UBA583		UBA583	latest	Scaffold	Major	Full	2017-10-10	ASM250636v1	University of Queensland	na	na	ftp://ftp.ncbi.nlm.nih.gov/genomes/all/GCA/002/506/365/GCA_002506365.1_ASM250636v1	derived from metagenome
GCA_002504675.1	PRJNA348753	SAMN06027045	DATL00000000.1	na	1915944	1915944	Euryarchaeota archaeon UBA584		UBA584	latest	Scaffold	Major	Full	2017-10-10	ASM250467v1	University of Queensland	na	na	ftp://ftp.ncbi.nlm.nih.gov/genomes/all/GCA/002/504/675/GCA_002504675.1_ASM250467v1	derived from metagenome
GCA_002509175.1	PRJNA348753	SAMN06027044	DAWH00000000.1	na	1915777	1915777	Euryarchaeota archaeon UBA585		UBA585	latest	Scaffold	Major	Full	2017-10-11	ASM250917v1	University of Queensland	na	na	ftp://ftp.ncbi.nlm.nih.gov/genomes/all/GCA/002/509/175/GCA_002509175.1_ASM250917v1	derived from metagenome
GCA_002496065.1	PRJNA348753	SAMN06027047	DAII00000000.1	na	1915489	1915489	Methanobrevibacter sp. UBA586		UBA586	latest	Scaffold	Major	Full	2017-10-10	ASM249606v1	University of Queensland	na	na	ftp://ftp.ncbi.nlm.nih.gov/genomes/all/GCA/002/496/065/GCA_002496065.1_ASM249606v1	derived from metagenome
GCA_002504725.1	PRJNA348753	SAMN06027046	DATN00000000.1	na	1915624	1915624	Methanobacteriaceae archaeon UBA587		UBA587	latest	Scaffold	Major	Full	2017-10-10	ASM250472v1	University of Queensland	na	na	ftp://ftp.ncbi.nlm.nih.gov/genomes/all/GCA/002/504/725/GCA_002504725.1_ASM250472v1	derived from metagenome
GCA_002509085.1	PRJNA348753	SAMN06027049	DATS00000000.1	na	1915625	1915625	Methanobacteriaceae archaeon UBA588		UBA588	latest	Scaffold	Major	Full	2017-10-11	ASM250908v1	University of Queensland	na	na	ftp://ftp.ncbi.nlm.nih.gov/genomes/all/GCA/002/509/085/GCA_002509085.1_ASM250908v1	derived from metagenome
GCA_002509245.1	PRJNA348753	SAMN06027048	DAEP00000000.1	na	1915991	1915991	Candidatus Bathyarchaeota archaeon UBA589		UBA589	latest	Scaffold	Major	Full	2017-10-11	ASM250924v1	University of Queensland	na	na	ftp://ftp.ncbi.nlm.nih.gov/genomes/all/GCA/002/509/245/GCA_002509245.1_ASM250924v1	derived from metagenome
GCA_002509385.1	PRJNA348753	SAMN06027513	DAEI00000000.1	na	1915696	1915696	Methanomicrobia archaeon UBA590		UBA590	latest	Scaffold	Major	Full	2017-10-11	ASM250938v1	University of Queensland	na	na	ftp://ftp.ncbi.nlm.nih.gov/genomes/all/GCA/002/509/385/GCA_002509385.1_ASM250938v1	derived from metagenome
GCA_002503455.1	PRJNA348753	SAMN06027514	DARU00000000.1	na	1915594	1915594	Methanosarcina sp. UBA591		UBA591	latest	Scaffold	Major	Full	2017-10-10	ASM250345v1	University of Queensland	na	na	ftp://ftp.ncbi.nlm.nih.gov/genomes/all/GCA/002/503/455/GCA_002503455.1_ASM250345v1	derived from metagenome
GCA_002497725.1	PRJNA348753	SAMN06027511	DAER00000000.1	na	1915493	1915493	Methanocorpusculum sp. UBA592		UBA592	latest	Scaffold	Major	Full	2017-10-10	ASM249772v1	University of Queensland	na	na	ftp://ftp.ncbi.nlm.nih.gov/genomes/all/GCA/002/497/725/GCA_002497725.1_ASM249772v1	derived from metagenome
GCA_002495325.1	PRJNA348753	SAMN06027512	DAEQ00000000.1	na	1915676	1915676	Methanomassiliicoccaceae archaeon UBA593		UBA593	latest	Scaffold	Major	Full	2017-10-10	ASM249532v1	University of Queensland	na	na	ftp://ftp.ncbi.nlm.nih.gov/genomes/all/GCA/002/495/325/GCA_002495325.1_ASM249532v1	derived from metagenome
GCA_002509605.1	PRJNA348753	SAMN06027517	DAWX00000000.1	na	1915490	1915490	Methanobrevibacter sp. UBA594		UBA594	latest	Scaffold	Major	Full	2017-10-11	ASM250960v1	University of Queensland	na	na	ftp://ftp.ncbi.nlm.nih.gov/genomes/all/GCA/002/509/605/GCA_002509605.1_ASM250960v1	derived from metagenome
GCA_002495815.1	PRJNA348753	SAMN06027518	DAGZ00000000.1	na	1915946	1915946	Euryarchaeota archaeon UBA595		UBA595	latest	Scaffold	Major	Full	2017-10-10	ASM249581v1	University of Queensland	na	na	ftp://ftp.ncbi.nlm.nih.gov/genomes/all/GCA/002/495/815/GCA_002495815.1_ASM249581v1	derived from metagenome
GCA_002498205.1	PRJNA348753	SAMN06027515	DAGQ00000000.1	na	1915947	1915947	Euryarchaeota archaeon UBA596		UBA596	latest	Scaffold	Major	Full	2017-10-10	ASM249820v1	University of Queensland	na	na	ftp://ftp.ncbi.nlm.nih.gov/genomes/all/GCA/002/498/205/GCA_002498205.1_ASM249820v1	derived from metagenome
GCA_002502325.1	PRJNA348753	SAMN06027516	DAOD00000000.1	na	1915948	1915948	Euryarchaeota archaeon UBA597		UBA597	latest	Scaffold	Major	Full	2017-10-10	ASM250232v1	University of Queensland	na	na	ftp://ftp.ncbi.nlm.nih.gov/genomes/all/GCA/002/502/325/GCA_002502325.1_ASM250232v1	derived from metagenome
GCA_002507145.1	PRJNA348753	SAMN06027519	DAZD00000000.1	na	1915949	1915949	Euryarchaeota archaeon UBA598		UBA598	latest	Scaffold	Major	Full	2017-10-10	ASM250714v1	University of Queensland	na	na	ftp://ftp.ncbi.nlm.nih.gov/genomes/all/GCA/002/507/145/GCA_002507145.1_ASM250714v1	derived from metagenome
GCA_002497805.1	PRJNA348753	SAMN06027520	DAEX00000000.1	na	1915950	1915950	Euryarchaeota archaeon UBA599		UBA599	latest	Scaffold	Major	Full	2017-10-10	ASM249780v1	University of Queensland	na	na	ftp://ftp.ncbi.nlm.nih.gov/genomes/all/GCA/002/497/805/GCA_002497805.1_ASM249780v1	derived from metagenome
GCA_002504565.1	PRJNA348753	SAMN06027432	DATF00000000.1	na	1915952	1915952	Euryarchaeota archaeon UBA600		UBA600	latest	Scaffold	Major	Full	2017-10-10	ASM250456v1	University of Queensland	na	na	ftp://ftp.ncbi.nlm.nih.gov/genomes/all/GCA/002/504/565/GCA_002504565.1_ASM250456v1	derived from metagenome
GCA_002499265.1	PRJNA348753	SAMN06027405	DALB00000000.1	na	1915953	1915953	Euryarchaeota archaeon UBA601		UBA601	latest	Scaffold	Major	Full	2017-10-10	ASM249926v1	University of Queensland	na	na	ftp://ftp.ncbi.nlm.nih.gov/genomes/all/GCA/002/499/265/GCA_002499265.1_ASM249926v1	derived from metagenome
GCA_002498455.1	PRJNA348753	SAMN06027386	DAHO00000000.1	na	1915954	1915954	Euryarchaeota archaeon UBA602		UBA602	latest	Scaffold	Major	Full	2017-10-10	ASM249845v1	University of Queensland	na	na	ftp://ftp.ncbi.nlm.nih.gov/genomes/all/GCA/002/498/455/GCA_002498455.1_ASM249845v1	derived from metagenome
GCA_002497465.1	PRJNA348753	SAMN06027387	DADF00000000.1	na	1915955	1915955	Euryarchaeota archaeon UBA603		UBA603	latest	Scaffold	Major	Full	2017-10-10	ASM249746v1	University of Queensland	na	na	ftp://ftp.ncbi.nlm.nih.gov/genomes/all/GCA/002/497/465/GCA_002497465.1_ASM249746v1	derived from metagenome
GCA_002504935.1	PRJNA348753	SAMN06027392	DATZ00000000.1	na	1915956	1915956	Euryarchaeota archaeon UBA604		UBA604	latest	Scaffold	Major	Full	2017-10-10	ASM250493v1	University of Queensland	na	na	ftp://ftp.ncbi.nlm.nih.gov/genomes/all/GCA/002/504/935/GCA_002504935.1_ASM250493v1	derived from metagenome
GCA_002504905.1	PRJNA348753	SAMN06027393	DATY00000000.1	na	1915957	1915957	Euryarchaeota archaeon UBA605		UBA605	latest	Scaffold	Major	Full	2017-10-10	ASM250490v1	University of Queensland	na	na	ftp://ftp.ncbi.nlm.nih.gov/genomes/all/GCA/002/504/905/GCA_002504905.1_ASM250490v1	derived from metagenome
GCA_002502385.1	PRJNA348753	SAMN06027390	DAOP00000000.1	na	1915958	1915958	Euryarchaeota archaeon UBA606		UBA606	latest	Scaffold	Major	Full	2017-10-10	ASM250238v1	University of Queensland	na	na	ftp://ftp.ncbi.nlm.nih.gov/genomes/all/GCA/002/502/385/GCA_002502385.1_ASM250238v1	derived from metagenome
GCA_002499795.1	PRJNA348753	SAMN06027407	DANE00000000.1	na	1915959	1915959	Euryarchaeota archaeon UBA607		UBA607	latest	Scaffold	Major	Full	2017-10-10	ASM249979v1	University of Queensland	na	na	ftp://ftp.ncbi.nlm.nih.gov/genomes/all/GCA/002/499/795/GCA_002499795.1_ASM249979v1	derived from metagenome
GCA_002502205.1	PRJNA348753	SAMN06027396	DAPS00000000.1	na	1915960	1915960	Euryarchaeota archaeon UBA608		UBA608	latest	Scaffold	Major	Full	2017-10-10	ASM250220v1	University of Queensland	na	na	ftp://ftp.ncbi.nlm.nih.gov/genomes/all/GCA/002/502/205/GCA_002502205.1_ASM250220v1	derived from metagenome
GCA_002499835.1	PRJNA348753	SAMN06027397	DANK00000000.1	na	1915961	1915961	Euryarchaeota archaeon UBA609		UBA609	latest	Scaffold	Major	Full	2017-10-10	ASM249983v1	University of Queensland	na	na	ftp://ftp.ncbi.nlm.nih.gov/genomes/all/GCA/002/499/835/GCA_002499835.1_ASM249983v1	derived from metagenome
GCA_002502655.1	PRJNA348753	SAMN06027578	DAPY00000000.1	na	1915962	1915962	Euryarchaeota archaeon UBA610		UBA610	latest	Scaffold	Major	Full	2017-10-10	ASM250265v1	University of Queensland	na	na	ftp://ftp.ncbi.nlm.nih.gov/genomes/all/GCA/002/502/655/GCA_002502655.1_ASM250265v1	derived from metagenome
GCA_002505065.1	PRJNA348753	SAMN06027577	DAUH00000000.1	na	1915746	1915746	Thermoplasmatales archaeon UBA611		UBA611	latest	Scaffold	Major	Full	2017-10-10	ASM250506v1	University of Queensland	na	na	ftp://ftp.ncbi.nlm.nih.gov/genomes/all/GCA/002/505/065/GCA_002505065.1_ASM250506v1	derived from metagenome
GCA_002505105.1	PRJNA348753	SAMN06027580	DAUK00000000.1	na	1915747	1915747	Thermoplasmatales archaeon UBA612		UBA612	latest	Scaffold	Major	Full	2017-10-10	ASM250510v1	University of Queensland	na	na	ftp://ftp.ncbi.nlm.nih.gov/genomes/all/GCA/002/505/105/GCA_002505105.1_ASM250510v1	derived from metagenome
GCA_002504665.1	PRJNA348753	SAMN06027579	DATM00000000.1	na	1915748	1915748	Thermoplasmatales archaeon UBA613		UBA613	latest	Scaffold	Major	Full	2017-10-10	ASM250466v1	University of Queensland	na	na	ftp://ftp.ncbi.nlm.nih.gov/genomes/all/GCA/002/504/665/GCA_002504665.1_ASM250466v1	derived from metagenome
GCA_002505115.1	PRJNA348753	SAMN06027582	DAUL00000000.1	na	1916018	1916018	Candidatus Parvarchaeota archaeon UBA614		UBA614	latest	Scaffold	Major	Full	2017-10-10	ASM250511v1	University of Queensland	na	na	ftp://ftp.ncbi.nlm.nih.gov/genomes/all/GCA/002/505/115/GCA_002505115.1_ASM250511v1	derived from metagenome
GCA_002505145.1	PRJNA348753	SAMN06027581	DAUN00000000.1	na	1916000	1916000	Candidatus Micrarchaeota archaeon UBA615		UBA615	latest	Scaffold	Major	Full	2017-10-10	ASM250514v1	University of Queensland	na	na	ftp://ftp.ncbi.nlm.nih.gov/genomes/all/GCA/002/505/145/GCA_002505145.1_ASM250514v1	derived from metagenome
GCA_002503265.1	PRJNA348753	SAMN06027584	DARH00000000.1	na	1915749	1915749	Thermoplasmatales archaeon UBA616		UBA616	latest	Scaffold	Major	Full	2017-10-10	ASM250326v1	University of Queensland	na	na	ftp://ftp.ncbi.nlm.nih.gov/genomes/all/GCA/002/503/265/GCA_002503265.1_ASM250326v1	derived from metagenome
GCA_002507365.1	PRJNA348753	SAMN06027583	DAZO00000000.1	na	1915750	1915750	Thermoplasmatales archaeon UBA617		UBA617	latest	Scaffold	Major	Full	2017-10-10	ASM250736v1	University of Queensland	na	na	ftp://ftp.ncbi.nlm.nih.gov/genomes/all/GCA/002/507/365/GCA_002507365.1_ASM250736v1	derived from metagenome
GCA_002505415.1	PRJNA348753	SAMN06027586	DAVA00000000.1	na	1915963	1915963	Euryarchaeota archaeon UBA618		UBA618	latest	Scaffold	Major	Full	2017-10-10	ASM250541v1	University of Queensland	na	na	ftp://ftp.ncbi.nlm.nih.gov/genomes/all/GCA/002/505/415/GCA_002505415.1_ASM250541v1	derived from metagenome
GCA_002498935.1	PRJNA348753	SAMN06027585	DAJJ00000000.1	na	1915964	1915964	Euryarchaeota archaeon UBA619		UBA619	latest	Scaffold	Major	Full	2017-10-10	ASM249893v1	University of Queensland	na	na	ftp://ftp.ncbi.nlm.nih.gov/genomes/all/GCA/002/498/935/GCA_002498935.1_ASM249893v1	derived from metagenome
GCA_002497845.1	PRJNA348753	SAMN06027118	DAFA00000000.1	na	1915966	1915966	Euryarchaeota archaeon UBA620		UBA620	latest	Scaffold	Major	Full	2017-10-10	ASM249784v1	University of Queensland	na	na	ftp://ftp.ncbi.nlm.nih.gov/genomes/all/GCA/002/497/845/GCA_002497845.1_ASM249784v1	derived from metagenome
GCA_002496595.1	PRJNA348753	SAMN06027119	DAKL00000000.1	na	1915967	1915967	Euryarchaeota archaeon UBA621		UBA621	latest	Scaffold	Major	Full	2017-10-10	ASM249659v1	University of Queensland	na	na	ftp://ftp.ncbi.nlm.nih.gov/genomes/all/GCA/002/496/595/GCA_002496595.1_ASM249659v1	derived from metagenome
GCA_002497545.1	PRJNA348753	SAMN06027120	DADL00000000.1	na	1915968	1915968	Euryarchaeota archaeon UBA622		UBA622	latest	Scaffold	Major	Full	2017-10-10	ASM249754v1	University of Queensland	na	na	ftp://ftp.ncbi.nlm.nih.gov/genomes/all/GCA/002/497/545/GCA_002497545.1_ASM249754v1	derived from metagenome
GCA_002505325.1	PRJNA348753	SAMN06027121	DAUV00000000.1	na	1915969	1915969	Euryarchaeota archaeon UBA623		UBA623	latest	Scaffold	Major	Full	2017-10-10	ASM250532v1	University of Queensland	na	na	ftp://ftp.ncbi.nlm.nih.gov/genomes/all/GCA/002/505/325/GCA_002505325.1_ASM250532v1	derived from metagenome
GCA_002300105.1	PRJNA348753	SAMN06450714	DBPI00000000.1	na	1604	1604	Lactobacillus amylovorus		UBA624	latest	Scaffold	Major	Full	2017-09-12	ASM230010v1	University of Queensland	na	na	ftp://ftp.ncbi.nlm.nih.gov/genomes/all/GCA/002/300/105/GCA_002300105.1_ASM230010v1	derived from metagenome
GCA_002299755.1	PRJNA348753	SAMN06450715	DBPH00000000.1	na	1598	1598	Lactobacillus reuteri		UBA625	latest	Scaffold	Major	Full	2017-09-12	ASM229975v1	University of Queensland	na	na	ftp://ftp.ncbi.nlm.nih.gov/genomes/all/GCA/002/299/755/GCA_002299755.1_ASM229975v1	derived from metagenome ; genome length too small
GCA_002299385.1	PRJNA348753	SAMN06450716	DBPG00000000.1	na	1623	1623	Lactobacillus ruminis		UBA626	latest	Scaffold	Major	Full	2017-09-12	ASM229938v1	University of Queensland	na	na	ftp://ftp.ncbi.nlm.nih.gov/genomes/all/GCA/002/299/385/GCA_002299385.1_ASM229938v1	derived from metagenome
GCA_002299355.1	PRJNA348753	SAMN06450717	DBPF00000000.1	na	1946309	1946309	Catenibacterium sp. UBA627		UBA627	latest	Scaffold	Major	Full	2017-09-12	ASM229935v1	University of Queensland	na	na	ftp://ftp.ncbi.nlm.nih.gov/genomes/all/GCA/002/299/355/GCA_002299355.1_ASM229935v1	derived from metagenome
GCA_002299745.1	PRJNA348753	SAMN06450712	DBPE00000000.1	na	907	907	Megasphaera elsdenii		UBA628	latest	Scaffold	Major	Full	2017-09-12	ASM229974v1	University of Queensland	na	na	ftp://ftp.ncbi.nlm.nih.gov/genomes/all/GCA/002/299/745/GCA_002299745.1_ASM229974v1	derived from metagenome
GCA_002300065.1	PRJNA348753	SAMN06450713	DBPD00000000.1	na	1952108	1952108	Lachnospiraceae bacterium UBA629		UBA629	latest	Scaffold	Major	Full	2017-09-12	ASM230006v1	University of Queensland	na	na	ftp://ftp.ncbi.nlm.nih.gov/genomes/all/GCA/002/300/065/GCA_002300065.1_ASM230006v1	derived from metagenome
GCA_002300055.1	PRJNA348753	SAMN06455722	DBPC00000000.1	na	1947174	1947174	Prevotella sp. UBA630		UBA630	latest	Scaffold	Major	Full	2017-09-12	ASM230005v1	University of Queensland	na	na	ftp://ftp.ncbi.nlm.nih.gov/genomes/all/GCA/002/300/055/GCA_002300055.1_ASM230005v1	derived from metagenome
GCA_002299715.1	PRJNA348753	SAMN06455721	DBPB00000000.1	na	1947175	1947175	Prevotella sp. UBA631		UBA631	latest	Scaffold	Major	Full	2017-09-12	ASM229971v1	University of Queensland	na	na	ftp://ftp.ncbi.nlm.nih.gov/genomes/all/GCA/002/299/715/GCA_002299715.1_ASM229971v1	derived from metagenome
GCA_002300045.1	PRJNA348753	SAMN06455720	DBPA00000000.1	na	1947566	1947566	Streptococcus sp. UBA632		UBA632	latest	Scaffold	Major	Full	2017-09-12	ASM230004v1	University of Queensland	na	na	ftp://ftp.ncbi.nlm.nih.gov/genomes/all/GCA/002/300/045/GCA_002300045.1_ASM230004v1	derived from metagenome
GCA_002300025.1	PRJNA348753	SAMN06455719	DBOZ00000000.1	na	1947176	1947176	Prevotella sp. UBA633		UBA633	latest	Scaffold	Major	Full	2017-09-12	ASM230002v1	University of Queensland	na	na	ftp://ftp.ncbi.nlm.nih.gov/genomes/all/GCA/002/300/025/GCA_002300025.1_ASM230002v1	derived from metagenome
GCA_002299705.1	PRJNA348753	SAMN06452407	DBOY00000000.1	na	1947178	1947178	Prevotella sp. UBA634		UBA634	latest	Scaffold	Major	Full	2017-09-12	ASM229970v1	University of Queensland	na	na	ftp://ftp.ncbi.nlm.nih.gov/genomes/all/GCA/002/299/705/GCA_002299705.1_ASM229970v1	derived from metagenome ; low contig N50
GCA_002299345.1	PRJNA348753	SAMN06455725	DBOX00000000.1	na	626940	626940	Phascolarctobacterium succinatutens		UBA635	latest	Scaffold	Major	Full	2017-09-12	ASM229934v1	University of Queensland	na	na	ftp://ftp.ncbi.nlm.nih.gov/genomes/all/GCA/002/299/345/GCA_002299345.1_ASM229934v1	derived from metagenome
GCA_002299675.1	PRJNA348753	SAMN06455724	DBOW00000000.1	na	1947467	1947467	Solobacterium sp. UBA636		UBA636	latest	Scaffold	Major	Full	2017-09-12	ASM229967v1	University of Queensland	na	na	ftp://ftp.ncbi.nlm.nih.gov/genomes/all/GCA/002/299/675/GCA_002299675.1_ASM229967v1	derived from metagenome
GCA_002299315.1	PRJNA348753	SAMN06455723	DBOV00000000.1	na	1946520	1946520	Faecalitalea sp. UBA637		UBA637	latest	Scaffold	Major	Full	2017-09-12	ASM229931v1	University of Queensland	na	na	ftp://ftp.ncbi.nlm.nih.gov/genomes/all/GCA/002/299/315/GCA_002299315.1_ASM229931v1	derived from metagenome
GCA_002299665.1	PRJNA348753	SAMN06455714	DBOU00000000.1	na	1952109	1952109	Lachnospiraceae bacterium UBA638		UBA638	latest	Scaffold	Major	Full	2017-09-12	ASM229966v1	University of Queensland	na	na	ftp://ftp.ncbi.nlm.nih.gov/genomes/all/GCA/002/299/665/GCA_002299665.1_ASM229966v1	derived from metagenome
GCA_002299975.1	PRJNA348753	SAMN06455713	DBOT00000000.1	na	1952195	1952195	Lactobacillaceae bacterium UBA639		UBA639	latest	Scaffold	Major	Full	2017-09-12	ASM229997v1	University of Queensland	na	na	ftp://ftp.ncbi.nlm.nih.gov/genomes/all/GCA/002/299/975/GCA_002299975.1_ASM229997v1	derived from metagenome
GCA_002299275.1	PRJNA348753	SAMN06457572	DBOS00000000.1	na	1947184	1947184	Prevotella sp. UBA640		UBA640	latest	Scaffold	Major	Full	2017-09-12	ASM229927v1	University of Queensland	na	na	ftp://ftp.ncbi.nlm.nih.gov/genomes/all/GCA/002/299/275/GCA_002299275.1_ASM229927v1	derived from metagenome
GCA_002299635.1	PRJNA348753	SAMN06457573	DBOR00000000.1	na	1947185	1947185	Prevotella sp. UBA641		UBA641	latest	Scaffold	Major	Full	2017-09-12	ASM229963v1	University of Queensland	na	na	ftp://ftp.ncbi.nlm.nih.gov/genomes/all/GCA/002/299/635/GCA_002299635.1_ASM229963v1	derived from metagenome
GCA_002299305.1	PRJNA348753	SAMN06457570	DBOQ00000000.1	na	1952416	1952416	Ruminococcaceae bacterium UBA642		UBA642	latest	Scaffold	Major	Full	2017-09-12	ASM229930v1	University of Queensland	na	na	ftp://ftp.ncbi.nlm.nih.gov/genomes/all/GCA/002/299/305/GCA_002299305.1_ASM229930v1	derived from metagenome
GCA_002299625.1	PRJNA348753	SAMN06457571	DBOP00000000.1	na	1951596	1951596	Clostridiales bacterium UBA643		UBA643	latest	Scaffold	Major	Full	2017-09-12	ASM229962v1	University of Queensland	na	na	ftp://ftp.ncbi.nlm.nih.gov/genomes/all/GCA/002/299/625/GCA_002299625.1_ASM229962v1	derived from metagenome
GCA_002299265.1	PRJNA348753	SAMN06457568	DBOO00000000.1	na	1950915	1950915	Clostridiales bacterium UBA644		UBA644	latest	Scaffold	Major	Full	2017-09-12	ASM229926v1	University of Queensland	na	na	ftp://ftp.ncbi.nlm.nih.gov/genomes/all/GCA/002/299/265/GCA_002299265.1_ASM229926v1	derived from metagenome
GCA_002299995.1	PRJNA348753	SAMN06457569	DBON00000000.1	na	1952113	1952113	Lachnospiraceae bacterium UBA645		UBA645	latest	Scaffold	Major	Full	2017-09-12	ASM229999v1	University of Queensland	na	na	ftp://ftp.ncbi.nlm.nih.gov/genomes/all/GCA/002/299/995/GCA_002299995.1_ASM229999v1	derived from metagenome
GCA_002299965.1	PRJNA348753	SAMN06457566	DBOM00000000.1	na	1953183	1953183	Caldiserica bacterium UBA646		UBA646	latest	Scaffold	Major	Full	2017-09-12	ASM229996v1	University of Queensland	na	na	ftp://ftp.ncbi.nlm.nih.gov/genomes/all/GCA/002/299/965/GCA_002299965.1_ASM229996v1	derived from metagenome
GCA_002299555.1	PRJNA348753	SAMN06457567	DBOL00000000.1	na	1953198	1953198	Candidatus Aminicenantes bacterium UBA647		UBA647	latest	Scaffold	Major	Full	2017-09-12	ASM229955v1	University of Queensland	na	na	ftp://ftp.ncbi.nlm.nih.gov/genomes/all/GCA/002/299/555/GCA_002299555.1_ASM229955v1	derived from metagenome
GCA_002299595.1	PRJNA348753	SAMN06457564	DBOK00000000.1	na	1951710	1951710	Enterobacteriaceae bacterium UBA648		UBA648	latest	Scaffold	Major	Full	2017-09-12	ASM229959v1	University of Queensland	na	na	ftp://ftp.ncbi.nlm.nih.gov/genomes/all/GCA/002/299/595/GCA_002299595.1_ASM229959v1	derived from metagenome
GCA_002299545.1	PRJNA348753	SAMN06457565	DBOJ00000000.1	na	1947767	1947767	Tyzzerella sp. UBA649		UBA649	latest	Scaffold	Major	Full	2017-09-12	ASM229954v1	University of Queensland	na	na	ftp://ftp.ncbi.nlm.nih.gov/genomes/all/GCA/002/299/545/GCA_002299545.1_ASM229954v1	derived from metagenome
GCA_002299245.1	PRJNA348753	SAMN06455004	DBOI00000000.1	na	1946606	1946606	Hydrogenovibrio sp. UBA650		UBA650	latest	Scaffold	Major	Full	2017-09-12	ASM229924v1	University of Queensland	na	na	ftp://ftp.ncbi.nlm.nih.gov/genomes/all/GCA/002/299/245/GCA_002299245.1_ASM229924v1	derived from metagenome
GCA_002299945.1	PRJNA348753	SAMN06455003	DBOH00000000.1	na	1948194	1948194	Proteobacteria bacterium UBA651		UBA651	latest	Scaffold	Major	Full	2017-09-12	ASM229994v1	University of Queensland	na	na	ftp://ftp.ncbi.nlm.nih.gov/genomes/all/GCA/002/299/945/GCA_002299945.1_ASM229994v1	derived from metagenome
GCA_002299915.1	PRJNA348753	SAMN06455006	DBOG00000000.1	na	1948195	1948195	Proteobacteria bacterium UBA652		UBA652	latest	Scaffold	Major	Full	2017-09-12	ASM229991v1	University of Queensland	na	na	ftp://ftp.ncbi.nlm.nih.gov/genomes/all/GCA/002/299/915/GCA_002299915.1_ASM229991v1	derived from metagenome
GCA_002299205.1	PRJNA348753	SAMN06455005	DBOF00000000.1	na	1946607	1946607	Hydrogenovibrio sp. UBA653		UBA653	latest	Scaffold	Major	Full	2017-09-12	ASM229920v1	University of Queensland	na	na	ftp://ftp.ncbi.nlm.nih.gov/genomes/all/GCA/002/299/205/GCA_002299205.1_ASM229920v1	derived from metagenome
GCA_002299585.1	PRJNA348753	SAMN06455000	DBOE00000000.1	na	1946608	1946608	Hydrogenovibrio sp. UBA654		UBA654	latest	Scaffold	Major	Full	2017-09-12	ASM229958v1	University of Queensland	na	na	ftp://ftp.ncbi.nlm.nih.gov/genomes/all/GCA/002/299/585/GCA_002299585.1_ASM229958v1	derived from metagenome
GCA_002299505.1	PRJNA348753	SAMN06454999	DBOD00000000.1	na	1947078	1947078	Polynucleobacter sp. UBA655		UBA655	latest	Scaffold	Major	Full	2017-09-12	ASM229950v1	University of Queensland	na	na	ftp://ftp.ncbi.nlm.nih.gov/genomes/all/GCA/002/299/505/GCA_002299505.1_ASM229950v1	derived from metagenome
GCA_002299895.1	PRJNA348753	SAMN06455002	DBOC00000000.1	na	1951260	1951260	Sphingomonadales bacterium UBA656		UBA656	latest	Scaffold	Major	Full	2017-09-12	ASM229989v1	University of Queensland	na	na	ftp://ftp.ncbi.nlm.nih.gov/genomes/all/GCA/002/299/895/GCA_002299895.1_ASM229989v1	derived from metagenome
GCA_002299885.1	PRJNA348753	SAMN06455001	DBOB00000000.1	na	1947456	1947456	Sediminibacterium sp. UBA657		UBA657	latest	Scaffold	Major	Full	2017-09-12	ASM229988v1	University of Queensland	na	na	ftp://ftp.ncbi.nlm.nih.gov/genomes/all/GCA/002/299/885/GCA_002299885.1_ASM229988v1	derived from metagenome
GCA_002299195.1	PRJNA348753	SAMN06454998	DBOA00000000.1	na	1951261	1951261	Sphingomonadales bacterium UBA658		UBA658	latest	Scaffold	Major	Full	2017-09-12	ASM229919v1	University of Queensland	na	na	ftp://ftp.ncbi.nlm.nih.gov/genomes/all/GCA/002/299/195/GCA_002299195.1_ASM229919v1	derived from metagenome
GCA_002299495.1	PRJNA348753	SAMN06454997	DBNZ00000000.1	na	1952226	1952226	Methylococcaceae bacterium UBA659		UBA659	latest	Scaffold	Major	Full	2017-09-12	ASM229949v1	University of Queensland	na	na	ftp://ftp.ncbi.nlm.nih.gov/genomes/all/GCA/002/299/495/GCA_002299495.1_ASM229949v1	derived from metagenome
GCA_002299475.1	PRJNA348753	SAMN06457810	DBNY00000000.1	na	1950333	1950333	Bacillales bacterium UBA660		UBA660	latest	Scaffold	Major	Full	2017-09-12	ASM229947v1	University of Queensland	na	na	ftp://ftp.ncbi.nlm.nih.gov/genomes/all/GCA/002/299/475/GCA_002299475.1_ASM229947v1	derived from metagenome
GCA_002299465.1	PRJNA348753	SAMN06457811	DBNX00000000.1	na	1948859	1948859	Patescibacteria group bacterium UBA661		UBA661	latest	Scaffold	Major	Full	2017-09-12	ASM229946v1	University of Queensland	na	na	ftp://ftp.ncbi.nlm.nih.gov/genomes/all/GCA/002/299/465/GCA_002299465.1_ASM229946v1	derived from metagenome
GCA_002299425.1	PRJNA348753	SAMN06457812	DBNW00000000.1	na	1952227	1952227	Methylococcaceae bacterium UBA662		UBA662	latest	Scaffold	Major	Full	2017-09-12	ASM229942v1	University of Queensland	na	na	ftp://ftp.ncbi.nlm.nih.gov/genomes/all/GCA/002/299/425/GCA_002299425.1_ASM229942v1	derived from metagenome
GCA_002299865.1	PRJNA348753	SAMN06457813	DBNV00000000.1	na	1961560	1961560	Desulfonatronaceae bacterium UBA663		UBA663	latest	Scaffold	Major	Full	2017-09-12	ASM229986v1	University of Queensland	na	na	ftp://ftp.ncbi.nlm.nih.gov/genomes/all/GCA/002/299/865/GCA_002299865.1_ASM229986v1	derived from metagenome
GCA_002299125.1	PRJNA348753	SAMN06457814	DBNU00000000.1	na	1948198	1948198	Proteobacteria bacterium UBA664		UBA664	latest	Scaffold	Major	Full	2017-09-12	ASM229912v1	University of Queensland	na	na	ftp://ftp.ncbi.nlm.nih.gov/genomes/all/GCA/002/299/125/GCA_002299125.1_ASM229912v1	derived from metagenome
GCA_002299835.1	PRJNA348753	SAMN06457815	DBNT00000000.1	na	1952981	1952981	Nitrospiraceae bacterium UBA665		UBA665	latest	Scaffold	Major	Full	2017-09-12	ASM229983v1	University of Queensland	na	na	ftp://ftp.ncbi.nlm.nih.gov/genomes/all/GCA/002/299/835/GCA_002299835.1_ASM229983v1	derived from metagenome
GCA_002299825.1	PRJNA348753	SAMN06457816	DBNS00000000.1	na	1946043	1946043	Aquabacterium sp. UBA666		UBA666	latest	Scaffold	Major	Full	2017-09-12	ASM229982v1	University of Queensland	na	na	ftp://ftp.ncbi.nlm.nih.gov/genomes/all/GCA/002/299/825/GCA_002299825.1_ASM229982v1	derived from metagenome
GCA_002299405.1	PRJNA348753	SAMN06457817	DBNR00000000.1	na	1946994	1946994	Nitrospira sp. UBA667		UBA667	latest	Scaffold	Major	Full	2017-09-12	ASM229940v1	University of Queensland	na	na	ftp://ftp.ncbi.nlm.nih.gov/genomes/all/GCA/002/299/405/GCA_002299405.1_ASM229940v1	derived from metagenome
GCA_002299395.1	PRJNA348753	SAMN06457808	DBNQ00000000.1	na	1951340	1951340	Acidimicrobiaceae bacterium UBA668		UBA668	latest	Scaffold	Major	Full	2017-09-12	ASM229939v1	University of Queensland	na	na	ftp://ftp.ncbi.nlm.nih.gov/genomes/all/GCA/002/299/395/GCA_002299395.1_ASM229939v1	derived from metagenome
GCA_002299795.1	PRJNA348753	SAMN06457809	DBNP00000000.1	na	1953376	1953376	Candidatus Saccharibacteria bacterium UBA669		UBA669	latest	Scaffold	Major	Full	2017-09-12	ASM229979v1	University of Queensland	na	na	ftp://ftp.ncbi.nlm.nih.gov/genomes/all/GCA/002/299/795/GCA_002299795.1_ASM229979v1	derived from metagenome
GCA_002299185.1	PRJNA348753	SAMN06455251	DBNO00000000.1	na	1946196	1946196	Candidatus Microthrix sp. UBA670		UBA670	latest	Scaffold	Major	Full	2017-09-12	ASM229918v1	University of Queensland	na	na	ftp://ftp.ncbi.nlm.nih.gov/genomes/all/GCA/002/299/185/GCA_002299185.1_ASM229918v1	derived from metagenome
GCA_002299145.1	PRJNA348753	SAMN06455250	DBNN00000000.1	na	1946933	1946933	Micavibrio sp. UBA671		UBA671	latest	Scaffold	Major	Full	2017-09-12	ASM229914v1	University of Queensland	na	na	ftp://ftp.ncbi.nlm.nih.gov/genomes/all/GCA/002/299/145/GCA_002299145.1_ASM229914v1	derived from metagenome
GCA_002299135.1	PRJNA348753	SAMN06455249	DBNM00000000.1	na	1946197	1946197	Candidatus Microthrix sp. UBA672		UBA672	latest	Scaffold	Major	Full	2017-09-12	ASM229913v1	University of Queensland	na	na	ftp://ftp.ncbi.nlm.nih.gov/genomes/all/GCA/002/299/135/GCA_002299135.1_ASM229913v1	derived from metagenome
GCA_002299785.1	PRJNA348753	SAMN06455248	DBNL00000000.1	na	1948281	1948281	Verrucomicrobia bacterium UBA673		UBA673	latest	Scaffold	Major	Full	2017-09-12	ASM229978v1	University of Queensland	na	na	ftp://ftp.ncbi.nlm.nih.gov/genomes/all/GCA/002/299/785/GCA_002299785.1_ASM229978v1	derived from metagenome
GCA_002298335.1	PRJNA348753	SAMN06455247	DBNK00000000.1	na	1947666	1947666	Thalassolituus sp. UBA674		UBA674	latest	Scaffold	Major	Full	2017-09-12	ASM229833v1	University of Queensland	na	na	ftp://ftp.ncbi.nlm.nih.gov/genomes/all/GCA/002/298/335/GCA_002298335.1_ASM229833v1	derived from metagenome
GCA_002297765.1	PRJNA348753	SAMN06455246	DBNJ00000000.1	na	1947667	1947667	Thalassolituus sp. UBA675		UBA675	latest	Scaffold	Major	Full	2017-09-12	ASM229776v1	University of Queensland	na	na	ftp://ftp.ncbi.nlm.nih.gov/genomes/all/GCA/002/297/765/GCA_002297765.1_ASM229776v1	derived from metagenome
GCA_002297745.1	PRJNA348753	SAMN06455245	DBNI00000000.1	na	152297	152297	Pseudoalteromonas issachenkonii		UBA676	latest	Scaffold	Major	Full	2017-09-12	ASM229774v1	University of Queensland	na	na	ftp://ftp.ncbi.nlm.nih.gov/genomes/all/GCA/002/297/745/GCA_002297745.1_ASM229774v1	derived from metagenome
GCA_002299085.1	PRJNA348753	SAMN06455244	DBNH00000000.1	na	1951542	1951542	Cellvibrionaceae bacterium UBA677		UBA677	latest	Scaffold	Major	Full	2017-09-12	ASM229908v1	University of Queensland	na	na	ftp://ftp.ncbi.nlm.nih.gov/genomes/all/GCA/002/299/085/GCA_002299085.1_ASM229908v1	derived from metagenome
GCA_002299105.1	PRJNA348753	SAMN06455253	DBNG00000000.1	na	1946901	1946901	Methylophaga sp. UBA678		UBA678	latest	Scaffold	Major	Full	2017-09-12	ASM229910v1	University of Queensland	na	na	ftp://ftp.ncbi.nlm.nih.gov/genomes/all/GCA/002/299/105/GCA_002299105.1_ASM229910v1	derived from metagenome
GCA_002297715.1	PRJNA348753	SAMN06455252	DBNF00000000.1	na	1945998	1945998	Alcanivorax sp. UBA679		UBA679	latest	Scaffold	Major	Full	2017-09-12	ASM229771v1	University of Queensland	na	na	ftp://ftp.ncbi.nlm.nih.gov/genomes/all/GCA/002/297/715/GCA_002297715.1_ASM229771v1	derived from metagenome
GCA_002299055.1	PRJNA348753	SAMN06457069	DBNE00000000.1	na	1961520	1961520	Bdellovibrionaceae bacterium UBA680		UBA680	latest	Scaffold	Major	Full	2017-09-12	ASM229905v1	University of Queensland	na	na	ftp://ftp.ncbi.nlm.nih.gov/genomes/all/GCA/002/299/055/GCA_002299055.1_ASM229905v1	derived from metagenome
GCA_002298325.1	PRJNA348753	SAMN06457070	DBND00000000.1	na	1945960	1945960	Actibacterium sp. UBA681		UBA681	latest	Scaffold	Major	Full	2017-09-12	ASM229832v1	University of Queensland	na	na	ftp://ftp.ncbi.nlm.nih.gov/genomes/all/GCA/002/298/325/GCA_002298325.1_ASM229832v1	derived from metagenome
GCA_002297705.1	PRJNA348753	SAMN06457067	DBNC00000000.1	na	360293	360293	Leeuwenhoekiella blandensis		UBA682	latest	Scaffold	Major	Full	2017-09-12	ASM229770v1	University of Queensland	na	na	ftp://ftp.ncbi.nlm.nih.gov/genomes/all/GCA/002/297/705/GCA_002297705.1_ASM229770v1	derived from metagenome
GCA_002298295.1	PRJNA348753	SAMN06457068	DBNB00000000.1	na	1951227	1951227	Rhizobiales bacterium UBA683		UBA683	latest	Scaffold	Major	Full	2017-09-12	ASM229829v1	University of Queensland	na	na	ftp://ftp.ncbi.nlm.nih.gov/genomes/all/GCA/002/298/295/GCA_002298295.1_ASM229829v1	derived from metagenome
GCA_002299045.1	PRJNA348753	SAMN06457073	DBNA00000000.1	na	1951955	1951955	Hyphomonadaceae bacterium UBA684		UBA684	latest	Scaffold	Major	Full	2017-09-12	ASM229904v1	University of Queensland	na	na	ftp://ftp.ncbi.nlm.nih.gov/genomes/all/GCA/002/299/045/GCA_002299045.1_ASM229904v1	derived from metagenome
GCA_002299005.1	PRJNA348753	SAMN06457074	DBMZ00000000.1	na	1948434	1948434	Alphaproteobacteria bacterium UBA685		UBA685	latest	Scaffold	Major	Full	2017-09-12	ASM229900v1	University of Queensland	na	na	ftp://ftp.ncbi.nlm.nih.gov/genomes/all/GCA/002/299/005/GCA_002299005.1_ASM229900v1	derived from metagenome
GCA_002298285.1	PRJNA348753	SAMN06457071	DBMY00000000.1	na	40324	40324	Stenotrophomonas maltophilia		UBA686	latest	Scaffold	Major	Full	2017-09-12	ASM229828v1	University of Queensland	na	na	ftp://ftp.ncbi.nlm.nih.gov/genomes/all/GCA/002/298/285/GCA_002298285.1_ASM229828v1	derived from metagenome
GCA_002298265.1	PRJNA348753	SAMN06457072	DBMX00000000.1	na	83655	83655	Leclercia adecarboxylata		UBA687	latest	Scaffold	Major	Full	2017-09-12	ASM229826v1	University of Queensland	na	na	ftp://ftp.ncbi.nlm.nih.gov/genomes/all/GCA/002/298/265/GCA_002298265.1_ASM229826v1	derived from metagenome
GCA_002298235.1	PRJNA348753	SAMN06457064	DBMW00000000.1	na	1951529	1951529	Brucellaceae bacterium UBA688		UBA688	latest	Scaffold	Major	Full	2017-09-12	ASM229823v1	University of Queensland	na	na	ftp://ftp.ncbi.nlm.nih.gov/genomes/all/GCA/002/298/235/GCA_002298235.1_ASM229823v1	derived from metagenome
GCA_002298975.1	PRJNA348753	SAMN06457065	DBMV00000000.1	na	1947373	1947373	Ralstonia sp. UBA689		UBA689	latest	Scaffold	Major	Full	2017-09-12	ASM229897v1	University of Queensland	na	na	ftp://ftp.ncbi.nlm.nih.gov/genomes/all/GCA/002/298/975/GCA_002298975.1_ASM229897v1	derived from metagenome
GCA_002298225.1	PRJNA348753	SAMN06452251	DBMU00000000.1	na	1951244	1951244	Solibacterales bacterium UBA690		UBA690	latest	Scaffold	Major	Full	2017-09-12	ASM229822v1	University of Queensland	na	na	ftp://ftp.ncbi.nlm.nih.gov/genomes/all/GCA/002/298/225/GCA_002298225.1_ASM229822v1	derived from metagenome
GCA_002298205.1	PRJNA348753	SAMN06452250	DBMT00000000.1	na	1953067	1953067	Rhodanobacteraceae bacterium UBA691		UBA691	latest	Scaffold	Major	Full	2017-09-12	ASM229820v1	University of Queensland	na	na	ftp://ftp.ncbi.nlm.nih.gov/genomes/all/GCA/002/298/205/GCA_002298205.1_ASM229820v1	derived from metagenome
GCA_002297665.1	PRJNA348753	SAMN06452253	DBMS00000000.1	na	1951930	1951930	Holophagaceae bacterium UBA692		UBA692	latest	Scaffold	Major	Full	2017-09-12	ASM229766v1	University of Queensland	na	na	ftp://ftp.ncbi.nlm.nih.gov/genomes/all/GCA/002/297/665/GCA_002297665.1_ASM229766v1	derived from metagenome
GCA_002298785.1	PRJNA348753	SAMN06452252	DBMR00000000.1	na	1952932	1952932	Verrucomicrobia subdivision 3 bacterium UBA693		UBA693	latest	Scaffold	Major	Full	2017-09-12	ASM229878v1	University of Queensland	na	na	ftp://ftp.ncbi.nlm.nih.gov/genomes/all/GCA/002/298/785/GCA_002298785.1_ASM229878v1	derived from metagenome
GCA_002304815.1	PRJNA348753	SAMN06452255	DBMQ00000000.1	na	244366	244366	Klebsiella variicola		UBA694	latest	Scaffold	Major	Full	2017-09-12	ASM230481v1	University of Queensland	na	na	ftp://ftp.ncbi.nlm.nih.gov/genomes/all/GCA/002/304/815/GCA_002304815.1_ASM230481v1	derived from metagenome
GCA_002298145.1	PRJNA348753	SAMN06452254	DBMP00000000.1	na	1948752	1948752	Spartobacteria bacterium UBA695		UBA695	latest	Scaffold	Major	Full	2017-09-12	ASM229814v1	University of Queensland	na	na	ftp://ftp.ncbi.nlm.nih.gov/genomes/all/GCA/002/298/145/GCA_002298145.1_ASM229814v1	derived from metagenome
GCA_002298995.1	PRJNA348753	SAMN06452257	DBMO00000000.1	na	1961526	1961526	Desulfarculales bacterium UBA696		UBA696	latest	Scaffold	Major	Full	2017-09-12	ASM229899v1	University of Queensland	na	na	ftp://ftp.ncbi.nlm.nih.gov/genomes/all/GCA/002/298/995/GCA_002298995.1_ASM229899v1	derived from metagenome
GCA_002298965.1	PRJNA348753	SAMN06452256	DBMN00000000.1	na	1951228	1951228	Rhizobiales bacterium UBA697		UBA697	latest	Scaffold	Major	Full	2017-09-12	ASM229896v1	University of Queensland	na	na	ftp://ftp.ncbi.nlm.nih.gov/genomes/all/GCA/002/298/965/GCA_002298965.1_ASM229896v1	derived from metagenome
GCA_002298925.1	PRJNA348753	SAMN06452249	DBMM00000000.1	na	1961402	1961402	Geobacter sp. UBA698		UBA698	latest	Scaffold	Major	Full	2017-09-12	ASM229892v1	University of Queensland	na	na	ftp://ftp.ncbi.nlm.nih.gov/genomes/all/GCA/002/298/925/GCA_002298925.1_ASM229892v1	derived from metagenome
GCA_002298915.1	PRJNA348753	SAMN06452248	DBML00000000.1	na	1946374	1946374	Clostridium sp. UBA699		UBA699	latest	Scaffold	Major	Full	2017-09-12	ASM229891v1	University of Queensland	na	na	ftp://ftp.ncbi.nlm.nih.gov/genomes/all/GCA/002/298/915/GCA_002298915.1_ASM229891v1	derived from metagenome
GCA_002298885.1	PRJNA348753	SAMN06453165	DBMK00000000.1	na	1951444	1951444	Anaerolineaceae bacterium UBA700		UBA700	latest	Scaffold	Major	Full	2017-09-12	ASM229888v1	University of Queensland	na	na	ftp://ftp.ncbi.nlm.nih.gov/genomes/all/GCA/002/298/885/GCA_002298885.1_ASM229888v1	derived from metagenome
GCA_002298125.1	PRJNA348753	SAMN06453164	DBMJ00000000.1	na	1946375	1946375	Clostridium sp. UBA701		UBA701	latest	Scaffold	Major	Full	2017-09-12	ASM229812v1	University of Queensland	na	na	ftp://ftp.ncbi.nlm.nih.gov/genomes/all/GCA/002/298/125/GCA_002298125.1_ASM229812v1	derived from metagenome
GCA_002298165.1	PRJNA348753	SAMN06453163	DBMI00000000.1	na	1961527	1961527	Desulfarculales bacterium UBA702		UBA702	latest	Scaffold	Major	Full	2017-09-12	ASM229816v1	University of Queensland	na	na	ftp://ftp.ncbi.nlm.nih.gov/genomes/all/GCA/002/298/165/GCA_002298165.1_ASM229816v1	derived from metagenome
GCA_002297645.1	PRJNA348753	SAMN06453162	DBMH00000000.1	na	1953068	1953068	Rhodanobacteraceae bacterium UBA703		UBA703	latest	Scaffold	Major	Full	2017-09-12	ASM229764v1	University of Queensland	na	na	ftp://ftp.ncbi.nlm.nih.gov/genomes/all/GCA/002/297/645/GCA_002297645.1_ASM229764v1	derived from metagenome
GCA_002304785.1	PRJNA348753	SAMN06453169	DBMG00000000.1	na	1946150	1946150	Candidatus Accumulibacter sp. UBA704		UBA704	latest	Scaffold	Major	Full	2017-09-12	ASM230478v1	University of Queensland	na	na	ftp://ftp.ncbi.nlm.nih.gov/genomes/all/GCA/002/304/785/GCA_002304785.1_ASM230478v1	derived from metagenome
GCA_002297625.1	PRJNA348753	SAMN06453168	DBMF00000000.1	na	644	644	Aeromonas hydrophila		UBA705	latest	Scaffold	Major	Full	2017-09-12	ASM229762v1	University of Queensland	na	na	ftp://ftp.ncbi.nlm.nih.gov/genomes/all/GCA/002/297/625/GCA_002297625.1_ASM229762v1	derived from metagenome
GCA_002298155.1	PRJNA348753	SAMN06453167	DBME00000000.1	na	1951931	1951931	Holophagaceae bacterium UBA706		UBA706	latest	Scaffold	Major	Full	2017-09-12	ASM229815v1	University of Queensland	na	na	ftp://ftp.ncbi.nlm.nih.gov/genomes/all/GCA/002/298/155/GCA_002298155.1_ASM229815v1	derived from metagenome
GCA_002298105.1	PRJNA348753	SAMN06453166	DBMD00000000.1	na	1952933	1952933	Verrucomicrobia subdivision 3 bacterium UBA707		UBA707	latest	Scaffold	Major	Full	2017-09-12	ASM229810v1	University of Queensland	na	na	ftp://ftp.ncbi.nlm.nih.gov/genomes/all/GCA/002/298/105/GCA_002298105.1_ASM229810v1	derived from metagenome
GCA_002297595.1	PRJNA348753	SAMN06453161	DBMC00000000.1	na	1952527	1952527	Prevotellaceae bacterium UBA708		UBA708	latest	Scaffold	Major	Full	2017-09-12	ASM229759v1	University of Queensland	na	na	ftp://ftp.ncbi.nlm.nih.gov/genomes/all/GCA/002/297/595/GCA_002297595.1_ASM229759v1	derived from metagenome
GCA_002297585.1	PRJNA348753	SAMN06453160	DBMB00000000.1	na	76936	76936	Helicobacter typhlonius		UBA709	latest	Scaffold	Major	Full	2017-09-12	ASM229758v1	University of Queensland	na	na	ftp://ftp.ncbi.nlm.nih.gov/genomes/all/GCA/002/297/585/GCA_002297585.1_ASM229758v1	derived from metagenome
GCA_002298905.1	PRJNA348753	SAMN06453697	DBMA00000000.1	na	1946970	1946970	Mycoplasma sp. UBA710		UBA710	latest	Scaffold	Major	Full	2017-09-12	ASM229890v1	University of Queensland	na	na	ftp://ftp.ncbi.nlm.nih.gov/genomes/all/GCA/002/298/905/GCA_002298905.1_ASM229890v1	derived from metagenome
GCA_002297545.1	PRJNA348753	SAMN06453698	DBLZ00000000.1	na	1952528	1952528	Prevotellaceae bacterium UBA711		UBA711	latest	Scaffold	Major	Full	2017-09-12	ASM229754v1	University of Queensland	na	na	ftp://ftp.ncbi.nlm.nih.gov/genomes/all/GCA/002/297/545/GCA_002297545.1_ASM229754v1	derived from metagenome
GCA_002298865.1	PRJNA348753	SAMN06453699	DBLY00000000.1	na	387090	387090	Bacteroides coprophilus		UBA712	latest	Scaffold	Major	Full	2017-09-12	ASM229886v1	University of Queensland	na	na	ftp://ftp.ncbi.nlm.nih.gov/genomes/all/GCA/002/298/865/GCA_002298865.1_ASM229886v1	derived from metagenome
GCA_002298815.1	PRJNA348753	SAMN06453700	DBLX00000000.1	na	1952529	1952529	Prevotellaceae bacterium UBA713		UBA713	latest	Scaffold	Major	Full	2017-09-12	ASM229881v1	University of Queensland	na	na	ftp://ftp.ncbi.nlm.nih.gov/genomes/all/GCA/002/298/815/GCA_002298815.1_ASM229881v1	derived from metagenome
GCA_002298075.1	PRJNA348753	SAMN06453693	DBLW00000000.1	na	1950727	1950727	Bacteroidales bacterium UBA714		UBA714	latest	Scaffold	Major	Full	2017-09-12	ASM229807v1	University of Queensland	na	na	ftp://ftp.ncbi.nlm.nih.gov/genomes/all/GCA/002/298/075/GCA_002298075.1_ASM229807v1	derived from metagenome
GCA_002298065.1	PRJNA348753	SAMN06453694	DBLV00000000.1	na	1952530	1952530	Prevotellaceae bacterium UBA715		UBA715	latest	Scaffold	Major	Full	2017-09-12	ASM229806v1	University of Queensland	na	na	ftp://ftp.ncbi.nlm.nih.gov/genomes/all/GCA/002/298/065/GCA_002298065.1_ASM229806v1	derived from metagenome
GCA_002297555.1	PRJNA348753	SAMN06453695	DBLU00000000.1	na	1946589	1946589	Helicobacter sp. UBA716		UBA716	latest	Scaffold	Major	Full	2017-09-12	ASM229755v1	University of Queensland	na	na	ftp://ftp.ncbi.nlm.nih.gov/genomes/all/GCA/002/297/555/GCA_002297555.1_ASM229755v1	derived from metagenome
GCA_002298805.1	PRJNA348753	SAMN06453696	DBLT00000000.1	na	1951714	1951714	Enterobacteriaceae bacterium UBA717		UBA717	latest	Scaffold	Major	Full	2017-09-12	ASM229880v1	University of Queensland	na	na	ftp://ftp.ncbi.nlm.nih.gov/genomes/all/GCA/002/298/805/GCA_002298805.1_ASM229880v1	derived from metagenome
GCA_002298825.1	PRJNA348753	SAMN06453691	DBLS00000000.1	na	40216	40216	Acinetobacter radioresistens		UBA718	latest	Scaffold	Major	Full	2017-09-12	ASM229882v1	University of Queensland	na	na	ftp://ftp.ncbi.nlm.nih.gov/genomes/all/GCA/002/298/825/GCA_002298825.1_ASM229882v1	derived from metagenome
GCA_002297525.1	PRJNA348753	SAMN06451164	DBLR00000000.1	na	1953012	1953012	Staphylococcaceae bacterium UBA719		UBA719	latest	Scaffold	Major	Full	2017-09-12	ASM229752v1	University of Queensland	na	na	ftp://ftp.ncbi.nlm.nih.gov/genomes/all/GCA/002/297/525/GCA_002297525.1_ASM229752v1	derived from metagenome
GCA_002297505.1	PRJNA348753	SAMN06452890	DBLQ00000000.1	na	1951062	1951062	Flavobacteriales bacterium UBA720		UBA720	latest	Scaffold	Major	Full	2017-09-12	ASM229750v1	University of Queensland	na	na	ftp://ftp.ncbi.nlm.nih.gov/genomes/all/GCA/002/297/505/GCA_002297505.1_ASM229750v1	derived from metagenome
GCA_002297475.1	PRJNA348753	SAMN06452889	DBLP00000000.1	na	1952741	1952741	Planctomycetaceae bacterium UBA721		UBA721	latest	Scaffold	Major	Full	2017-09-12	ASM229747v1	University of Queensland	na	na	ftp://ftp.ncbi.nlm.nih.gov/genomes/all/GCA/002/297/475/GCA_002297475.1_ASM229747v1	derived from metagenome
GCA_002298755.1	PRJNA348753	SAMN06452892	DBLO00000000.1	na	1946201	1946201	Candidatus Microthrix sp. UBA722		UBA722	latest	Scaffold	Major	Full	2017-09-12	ASM229875v1	University of Queensland	na	na	ftp://ftp.ncbi.nlm.nih.gov/genomes/all/GCA/002/298/755/GCA_002298755.1_ASM229875v1	derived from metagenome
GCA_002298745.1	PRJNA348753	SAMN06452891	DBLN00000000.1	na	1948439	1948439	Alphaproteobacteria bacterium UBA723		UBA723	latest	Scaffold	Major	Full	2017-09-12	ASM229874v1	University of Queensland	na	na	ftp://ftp.ncbi.nlm.nih.gov/genomes/all/GCA/002/298/745/GCA_002298745.1_ASM229874v1	derived from metagenome
GCA_002297465.1	PRJNA348753	SAMN06452894	DBLM00000000.1	na	1951873	1951873	Flavobacteriaceae bacterium UBA724		UBA724	latest	Scaffold	Major	Full	2017-09-12	ASM229746v1	University of Queensland	na	na	ftp://ftp.ncbi.nlm.nih.gov/genomes/all/GCA/002/297/465/GCA_002297465.1_ASM229746v1	derived from metagenome
GCA_002298045.1	PRJNA348753	SAMN06452893	DBLL00000000.1	na	1948643	1948643	Gammaproteobacteria bacterium UBA725		UBA725	latest	Scaffold	Major	Full	2017-09-12	ASM229804v1	University of Queensland	na	na	ftp://ftp.ncbi.nlm.nih.gov/genomes/all/GCA/002/298/045/GCA_002298045.1_ASM229804v1	derived from metagenome
GCA_002297435.1	PRJNA348753	SAMN06452896	DBLK00000000.1	na	1952206	1952206	Leptospiraceae bacterium UBA726		UBA726	latest	Scaffold	Major	Full	2017-09-12	ASM229743v1	University of Queensland	na	na	ftp://ftp.ncbi.nlm.nih.gov/genomes/all/GCA/002/297/435/GCA_002297435.1_ASM229743v1	derived from metagenome
GCA_002298025.1	PRJNA348753	SAMN06452895	DBLJ00000000.1	na	1961470	1961470	Myxococcales bacterium UBA727		UBA727	latest	Scaffold	Major	Full	2017-09-12	ASM229802v1	University of Queensland	na	na	ftp://ftp.ncbi.nlm.nih.gov/genomes/all/GCA/002/298/025/GCA_002298025.1_ASM229802v1	derived from metagenome
GCA_002298725.1	PRJNA348753	SAMN06452898	DBLI00000000.1	na	1961410	1961410	Desulfovibrio sp. UBA728		UBA728	latest	Scaffold	Major	Full	2017-09-12	ASM229872v1	University of Queensland	na	na	ftp://ftp.ncbi.nlm.nih.gov/genomes/all/GCA/002/298/725/GCA_002298725.1_ASM229872v1	derived from metagenome
GCA_002297985.1	PRJNA348753	SAMN06452897	DBLH00000000.1	na	1948212	1948212	Proteobacteria bacterium UBA729		UBA729	latest	Scaffold	Major	Full	2017-09-12	ASM229798v1	University of Queensland	na	na	ftp://ftp.ncbi.nlm.nih.gov/genomes/all/GCA/002/297/985/GCA_002297985.1_ASM229798v1	derived from metagenome
GCA_002298005.1	PRJNA348753	SAMN06453414	DBLG00000000.1	na	1947214	1947214	Prevotella sp. UBA730		UBA730	latest	Scaffold	Major	Full	2017-09-12	ASM229800v1	University of Queensland	na	na	ftp://ftp.ncbi.nlm.nih.gov/genomes/all/GCA/002/298/005/GCA_002298005.1_ASM229800v1	derived from metagenome
GCA_002297965.1	PRJNA348753	SAMN06453415	DBLF00000000.1	na	1947215	1947215	Prevotella sp. UBA731		UBA731	latest	Scaffold	Major	Full	2017-09-12	ASM229796v1	University of Queensland	na	na	ftp://ftp.ncbi.nlm.nih.gov/genomes/all/GCA/002/297/965/GCA_002297965.1_ASM229796v1	derived from metagenome
GCA_002297405.1	PRJNA348753	SAMN06453412	DBLE00000000.1	na	1947787	1947787	bacterium UBA732		UBA732	latest	Scaffold	Major	Full	2017-09-12	ASM229740v1	University of Queensland	na	na	ftp://ftp.ncbi.nlm.nih.gov/genomes/all/GCA/002/297/405/GCA_002297405.1_ASM229740v1	derived from metagenome
GCA_002297925.1	PRJNA348753	SAMN06453413	DBLD00000000.1	na	1950346	1950346	Bacillales bacterium UBA733		UBA733	latest	Scaffold	Major	Full	2017-09-12	ASM229792v1	University of Queensland	na	na	ftp://ftp.ncbi.nlm.nih.gov/genomes/all/GCA/002/297/925/GCA_002297925.1_ASM229792v1	derived from metagenome
GCA_002297935.1	PRJNA348753	SAMN06453418	DBLC00000000.1	na	1946420	1946420	Dialister sp. UBA734		UBA734	latest	Scaffold	Major	Full	2017-09-12	ASM229793v1	University of Queensland	na	na	ftp://ftp.ncbi.nlm.nih.gov/genomes/all/GCA/002/297/935/GCA_002297935.1_ASM229793v1	derived from metagenome
GCA_002298695.1	PRJNA348753	SAMN06453419	DBLB00000000.1	na	1950930	1950930	Clostridiales bacterium UBA735		UBA735	latest	Scaffold	Major	Full	2017-09-12	ASM229869v1	University of Queensland	na	na	ftp://ftp.ncbi.nlm.nih.gov/genomes/all/GCA/002/298/695/GCA_002298695.1_ASM229869v1	derived from metagenome
GCA_002298685.1	PRJNA348753	SAMN06453416	DBLA00000000.1	na	1952445	1952445	Ruminococcaceae bacterium UBA736		UBA736	latest	Scaffold	Major	Full	2017-09-12	ASM229868v1	University of Queensland	na	na	ftp://ftp.ncbi.nlm.nih.gov/genomes/all/GCA/002/298/685/GCA_002298685.1_ASM229868v1	derived from metagenome
GCA_002297415.1	PRJNA348753	SAMN06453417	DBKZ00000000.1	na	1952446	1952446	Ruminococcaceae bacterium UBA737		UBA737	latest	Scaffold	Major	Full	2017-09-12	ASM229741v1	University of Queensland	na	na	ftp://ftp.ncbi.nlm.nih.gov/genomes/all/GCA/002/297/415/GCA_002297415.1_ASM229741v1	derived from metagenome
GCA_002297905.1	PRJNA348753	SAMN06453420	DBKY00000000.1	na	1950931	1950931	Clostridiales bacterium UBA738		UBA738	latest	Scaffold	Major	Full	2017-09-12	ASM229790v1	University of Queensland	na	na	ftp://ftp.ncbi.nlm.nih.gov/genomes/all/GCA/002/297/905/GCA_002297905.1_ASM229790v1	derived from metagenome
GCA_002297865.1	PRJNA348753	SAMN06453421	DBKX00000000.1	na	1946707	1946707	Lachnoclostridium sp. UBA739		UBA739	latest	Scaffold	Major	Full	2017-09-12	ASM229786v1	University of Queensland	na	na	ftp://ftp.ncbi.nlm.nih.gov/genomes/all/GCA/002/297/865/GCA_002297865.1_ASM229786v1	derived from metagenome
GCA_002298665.1	PRJNA348753	SAMN06452637	DBKW00000000.1	na	1948290	1948290	Verrucomicrobia bacterium UBA740		UBA740	latest	Scaffold	Major	Full	2017-09-12	ASM229866v1	University of Queensland	na	na	ftp://ftp.ncbi.nlm.nih.gov/genomes/all/GCA/002/298/665/GCA_002298665.1_ASM229866v1	derived from metagenome
GCA_002298645.1	PRJNA348753	SAMN06452636	DBKV00000000.1	na	1946111	1946111	Bifidobacterium sp. UBA741		UBA741	latest	Scaffold	Major	Full	2017-09-12	ASM229864v1	University of Queensland	na	na	ftp://ftp.ncbi.nlm.nih.gov/genomes/all/GCA/002/298/645/GCA_002298645.1_ASM229864v1	derived from metagenome
GCA_002298615.1	PRJNA348753	SAMN06452635	DBKU00000000.1	na	1950347	1950347	Bacillales bacterium UBA742		UBA742	latest	Scaffold	Major	Full	2017-09-12	ASM229861v1	University of Queensland	na	na	ftp://ftp.ncbi.nlm.nih.gov/genomes/all/GCA/002/298/615/GCA_002298615.1_ASM229861v1	derived from metagenome
GCA_002297365.1	PRJNA348753	SAMN06452634	DBKT00000000.1	na	1950348	1950348	Bacillales bacterium UBA743		UBA743	latest	Contig	Major	Full	2017-09-12	ASM229736v1	University of Queensland	na	na	ftp://ftp.ncbi.nlm.nih.gov/genomes/all/GCA/002/297/365/GCA_002297365.1_ASM229736v1	derived from metagenome
GCA_002298605.1	PRJNA348753	SAMN06452633	DBKS00000000.1	na	1946112	1946112	Bifidobacterium sp. UBA744		UBA744	latest	Scaffold	Major	Full	2017-09-12	ASM229860v1	University of Queensland	na	na	ftp://ftp.ncbi.nlm.nih.gov/genomes/all/GCA/002/298/605/GCA_002298605.1_ASM229860v1	derived from metagenome
GCA_002298585.1	PRJNA348753	SAMN06452632	DBKR00000000.1	na	1947216	1947216	Prevotella sp. UBA745		UBA745	latest	Scaffold	Major	Full	2017-09-12	ASM229858v1	University of Queensland	na	na	ftp://ftp.ncbi.nlm.nih.gov/genomes/all/GCA/002/298/585/GCA_002298585.1_ASM229858v1	derived from metagenome
GCA_002298545.1	PRJNA348753	SAMN06452631	DBKQ00000000.1	na	1947217	1947217	Prevotella sp. UBA746		UBA746	latest	Scaffold	Major	Full	2017-09-12	ASM229854v1	University of Queensland	na	na	ftp://ftp.ncbi.nlm.nih.gov/genomes/all/GCA/002/298/545/GCA_002298545.1_ASM229854v1	derived from metagenome
GCA_002297355.1	PRJNA348753	SAMN06452630	DBKP00000000.1	na	1950733	1950733	Bacteroidales bacterium UBA747		UBA747	latest	Scaffold	Major	Full	2017-09-12	ASM229735v1	University of Queensland	na	na	ftp://ftp.ncbi.nlm.nih.gov/genomes/all/GCA/002/297/355/GCA_002297355.1_ASM229735v1	derived from metagenome
GCA_002298555.1	PRJNA348753	SAMN06452639	DBKO00000000.1	na	1952531	1952531	Prevotellaceae bacterium UBA748		UBA748	latest	Scaffold	Major	Full	2017-09-12	ASM229855v1	University of Queensland	na	na	ftp://ftp.ncbi.nlm.nih.gov/genomes/all/GCA/002/298/555/GCA_002298555.1_ASM229855v1	derived from metagenome
GCA_002297875.1	PRJNA348753	SAMN06452638	DBKN00000000.1	na	1950932	1950932	Clostridiales bacterium UBA749		UBA749	latest	Scaffold	Major	Full	2017-09-12	ASM229787v1	University of Queensland	na	na	ftp://ftp.ncbi.nlm.nih.gov/genomes/all/GCA/002/297/875/GCA_002297875.1_ASM229787v1	derived from metagenome
GCA_002298495.1	PRJNA348753	SAMN06456435	DBKM00000000.1	na	1947746	1947746	Treponema sp. UBA750		UBA750	latest	Scaffold	Major	Full	2017-09-12	ASM229849v1	University of Queensland	na	na	ftp://ftp.ncbi.nlm.nih.gov/genomes/all/GCA/002/298/495/GCA_002298495.1_ASM229849v1	derived from metagenome
GCA_002297345.1	PRJNA348753	SAMN06456436	DBKL00000000.1	na	1952693	1952693	Porphyromonadaceae bacterium UBA751		UBA751	latest	Scaffold	Major	Full	2017-09-12	ASM229734v1	University of Queensland	na	na	ftp://ftp.ncbi.nlm.nih.gov/genomes/all/GCA/002/297/345/GCA_002297345.1_ASM229734v1	derived from metagenome
GCA_002297825.1	PRJNA348753	SAMN06456437	DBKK00000000.1	na	1947218	1947218	Prevotella sp. UBA752		UBA752	latest	Scaffold	Major	Full	2017-09-12	ASM229782v1	University of Queensland	na	na	ftp://ftp.ncbi.nlm.nih.gov/genomes/all/GCA/002/297/825/GCA_002297825.1_ASM229782v1	derived from metagenome
GCA_002297325.1	PRJNA348753	SAMN06456438	DBKJ00000000.1	na	1947747	1947747	Treponema sp. UBA753		UBA753	latest	Scaffold	Major	Full	2017-09-12	ASM229732v1	University of Queensland	na	na	ftp://ftp.ncbi.nlm.nih.gov/genomes/all/GCA/002/297/325/GCA_002297325.1_ASM229732v1	derived from metagenome
GCA_002297295.1	PRJNA348753	SAMN06456439	DBKI00000000.1	na	1950350	1950350	Bacillales bacterium UBA754		UBA754	latest	Scaffold	Major	Full	2017-09-12	ASM229729v1	University of Queensland	na	na	ftp://ftp.ncbi.nlm.nih.gov/genomes/all/GCA/002/297/295/GCA_002297295.1_ASM229729v1	derived from metagenome
GCA_002297815.1	PRJNA348753	SAMN06456440	DBKH00000000.1	na	1950735	1950735	Bacteroidales bacterium UBA755		UBA755	latest	Scaffold	Major	Full	2017-09-12	ASM229781v1	University of Queensland	na	na	ftp://ftp.ncbi.nlm.nih.gov/genomes/all/GCA/002/297/815/GCA_002297815.1_ASM229781v1	derived from metagenome
GCA_002298515.1	PRJNA348753	SAMN06456441	DBKG00000000.1	na	1948443	1948443	Alphaproteobacteria bacterium UBA756		UBA756	latest	Scaffold	Major	Full	2017-09-12	ASM229851v1	University of Queensland	na	na	ftp://ftp.ncbi.nlm.nih.gov/genomes/all/GCA/002/298/515/GCA_002298515.1_ASM229851v1	derived from metagenome
GCA_002298485.1	PRJNA348753	SAMN06456442	DBKF00000000.1	na	1952973	1952973	Oscillospiraceae bacterium UBA757		UBA757	latest	Scaffold	Major	Full	2017-09-12	ASM229848v1	University of Queensland	na	na	ftp://ftp.ncbi.nlm.nih.gov/genomes/all/GCA/002/298/485/GCA_002298485.1_ASM229848v1	derived from metagenome
GCA_002297285.1	PRJNA348753	SAMN06456433	DBKE00000000.1	na	1947222	1947222	Prevotella sp. UBA758		UBA758	latest	Scaffold	Major	Full	2017-09-12	ASM229728v1	University of Queensland	na	na	ftp://ftp.ncbi.nlm.nih.gov/genomes/all/GCA/002/297/285/GCA_002297285.1_ASM229728v1	derived from metagenome
GCA_002297255.1	PRJNA348753	SAMN06456434	DBKD00000000.1	na	1952698	1952698	Porphyromonadaceae bacterium UBA759		UBA759	latest	Scaffold	Major	Full	2017-09-12	ASM229725v1	University of Queensland	na	na	ftp://ftp.ncbi.nlm.nih.gov/genomes/all/GCA/002/297/255/GCA_002297255.1_ASM229725v1	derived from metagenome
GCA_002297225.1	PRJNA348753	SAMN06452389	DBKC00000000.1	na	1950745	1950745	Bacteroidales bacterium UBA760		UBA760	latest	Scaffold	Major	Full	2017-09-12	ASM229722v1	University of Queensland	na	na	ftp://ftp.ncbi.nlm.nih.gov/genomes/all/GCA/002/297/225/GCA_002297225.1_ASM229722v1	derived from metagenome
GCA_002298455.1	PRJNA348753	SAMN06452388	DBKB00000000.1	na	1947578	1947578	Succinatimonas sp. UBA761		UBA761	latest	Scaffold	Major	Full	2017-09-12	ASM229845v1	University of Queensland	na	na	ftp://ftp.ncbi.nlm.nih.gov/genomes/all/GCA/002/298/455/GCA_002298455.1_ASM229845v1	derived from metagenome
GCA_002297805.1	PRJNA348753	SAMN06452391	DBKA00000000.1	na	1946297	1946297	Catabacter sp. UBA762		UBA762	latest	Scaffold	Major	Full	2017-09-12	ASM229780v1	University of Queensland	na	na	ftp://ftp.ncbi.nlm.nih.gov/genomes/all/GCA/002/297/805/GCA_002297805.1_ASM229780v1	derived from metagenome
GCA_002297685.1	PRJNA348753	SAMN06452390	DBJZ00000000.1	na	1950746	1950746	Bacteroidales bacterium UBA763		UBA763	latest	Scaffold	Major	Full	2017-09-12	ASM229768v1	University of Queensland	na	na	ftp://ftp.ncbi.nlm.nih.gov/genomes/all/GCA/002/297/685/GCA_002297685.1_ASM229768v1	derived from metagenome
GCA_002297195.1	PRJNA348753	SAMN06452385	DBJY00000000.1	na	1947753	1947753	Treponema sp. UBA764		UBA764	latest	Scaffold	Major	Full	2017-09-12	ASM229719v1	University of Queensland	na	na	ftp://ftp.ncbi.nlm.nih.gov/genomes/all/GCA/002/297/195/GCA_002297195.1_ASM229719v1	derived from metagenome
GCA_002298445.1	PRJNA348753	SAMN06452384	DBJX00000000.1	na	1946298	1946298	Catabacter sp. UBA765		UBA765	latest	Scaffold	Major	Full	2017-09-12	ASM229844v1	University of Queensland	na	na	ftp://ftp.ncbi.nlm.nih.gov/genomes/all/GCA/002/298/445/GCA_002298445.1_ASM229844v1	derived from metagenome
GCA_002298425.1	PRJNA348753	SAMN06452387	DBJW00000000.1	na	1952535	1952535	Prevotellaceae bacterium UBA766		UBA766	latest	Scaffold	Major	Full	2017-09-12	ASM229842v1	University of Queensland	na	na	ftp://ftp.ncbi.nlm.nih.gov/genomes/all/GCA/002/298/425/GCA_002298425.1_ASM229842v1	derived from metagenome
GCA_002297185.1	PRJNA348753	SAMN06452386	DBJV00000000.1	na	1946299	1946299	Catabacter sp. UBA767		UBA767	latest	Scaffold	Major	Full	2017-09-12	ASM229718v1	University of Queensland	na	na	ftp://ftp.ncbi.nlm.nih.gov/genomes/all/GCA/002/297/185/GCA_002297185.1_ASM229718v1	derived from metagenome
GCA_002297245.1	PRJNA348753	SAMN06452383	DBJU00000000.1	na	1947754	1947754	Treponema sp. UBA768		UBA768	latest	Scaffold	Major	Full	2017-09-12	ASM229724v1	University of Queensland	na	na	ftp://ftp.ncbi.nlm.nih.gov/genomes/all/GCA/002/297/245/GCA_002297245.1_ASM229724v1	derived from metagenome
GCA_002298405.1	PRJNA348753	SAMN06452382	DBJT00000000.1	na	1950749	1950749	Bacteroidales bacterium UBA769		UBA769	latest	Scaffold	Major	Full	2017-09-12	ASM229840v1	University of Queensland	na	na	ftp://ftp.ncbi.nlm.nih.gov/genomes/all/GCA/002/298/405/GCA_002298405.1_ASM229840v1	derived from metagenome
GCA_002297775.1	PRJNA348753	SAMN06456214	DBJS00000000.1	na	1948295	1948295	Verrucomicrobia bacterium UBA770		UBA770	latest	Scaffold	Major	Full	2017-09-12	ASM229777v1	University of Queensland	na	na	ftp://ftp.ncbi.nlm.nih.gov/genomes/all/GCA/002/297/775/GCA_002297775.1_ASM229777v1	derived from metagenome
GCA_002304755.1	PRJNA348753	SAMN06456215	DBJR00000000.1	na	1952699	1952699	Porphyromonadaceae bacterium UBA771		UBA771	latest	Scaffold	Major	Full	2017-09-12	ASM230475v1	University of Queensland	na	na	ftp://ftp.ncbi.nlm.nih.gov/genomes/all/GCA/002/304/755/GCA_002304755.1_ASM230475v1	derived from metagenome
GCA_002298385.1	PRJNA348753	SAMN06456212	DBJQ00000000.1	na	1951286	1951286	Spirochaetales bacterium UBA772		UBA772	latest	Scaffold	Major	Full	2017-09-12	ASM229838v1	University of Queensland	na	na	ftp://ftp.ncbi.nlm.nih.gov/genomes/all/GCA/002/298/385/GCA_002298385.1_ASM229838v1	derived from metagenome
GCA_002298355.1	PRJNA348753	SAMN06456213	DBJP00000000.1	na	1946302	1946302	Catabacter sp. UBA773		UBA773	latest	Scaffold	Major	Full	2017-09-12	ASM229835v1	University of Queensland	na	na	ftp://ftp.ncbi.nlm.nih.gov/genomes/all/GCA/002/298/355/GCA_002298355.1_ASM229835v1	derived from metagenome
GCA_002297165.1	PRJNA348753	SAMN06456210	DBJO00000000.1	na	1950752	1950752	Bacteroidales bacterium UBA774		UBA774	latest	Scaffold	Major	Full	2017-09-12	ASM229716v1	University of Queensland	na	na	ftp://ftp.ncbi.nlm.nih.gov/genomes/all/GCA/002/297/165/GCA_002297165.1_ASM229716v1	derived from metagenome
GCA_002297145.1	PRJNA348753	SAMN06456211	DBJN00000000.1	na	1947755	1947755	Treponema sp. UBA775		UBA775	latest	Scaffold	Major	Full	2017-09-12	ASM229714v1	University of Queensland	na	na	ftp://ftp.ncbi.nlm.nih.gov/genomes/all/GCA/002/297/145/GCA_002297145.1_ASM229714v1	derived from metagenome
GCA_002296805.1	PRJNA348753	SAMN06456208	DBJM00000000.1	na	1952536	1952536	Prevotellaceae bacterium UBA776		UBA776	latest	Scaffold	Major	Full	2017-09-12	ASM229680v1	University of Queensland	na	na	ftp://ftp.ncbi.nlm.nih.gov/genomes/all/GCA/002/296/805/GCA_002296805.1_ASM229680v1	derived from metagenome
GCA_002297085.1	PRJNA348753	SAMN06456209	DBJL00000000.1	na	1950755	1950755	Bacteroidales bacterium UBA777		UBA777	latest	Scaffold	Major	Full	2017-09-12	ASM229708v1	University of Queensland	na	na	ftp://ftp.ncbi.nlm.nih.gov/genomes/all/GCA/002/297/085/GCA_002297085.1_ASM229708v1	derived from metagenome
GCA_002296785.1	PRJNA348753	SAMN06456206	DBJK00000000.1	na	1947756	1947756	Treponema sp. UBA778		UBA778	latest	Scaffold	Major	Full	2017-09-12	ASM229678v1	University of Queensland	na	na	ftp://ftp.ncbi.nlm.nih.gov/genomes/all/GCA/002/296/785/GCA_002296785.1_ASM229678v1	derived from metagenome
GCA_002296745.1	PRJNA348753	SAMN06456207	DBJJ00000000.1	na	1946303	1946303	Catabacter sp. UBA779		UBA779	latest	Scaffold	Major	Full	2017-09-12	ASM229674v1	University of Queensland	na	na	ftp://ftp.ncbi.nlm.nih.gov/genomes/all/GCA/002/296/745/GCA_002296745.1_ASM229674v1	derived from metagenome
GCA_002297115.1	PRJNA348753	SAMN06451157	DBJI00000000.1	na	1948446	1948446	Alphaproteobacteria bacterium UBA780		UBA780	latest	Scaffold	Major	Full	2017-09-12	ASM229711v1	University of Queensland	na	na	ftp://ftp.ncbi.nlm.nih.gov/genomes/all/GCA/002/297/115/GCA_002297115.1_ASM229711v1	derived from metagenome
GCA_002296475.1	PRJNA348753	SAMN06451156	DBJH00000000.1	na	1951287	1951287	Spirochaetales bacterium UBA781		UBA781	latest	Scaffold	Major	Full	2017-09-12	ASM229647v1	University of Queensland	na	na	ftp://ftp.ncbi.nlm.nih.gov/genomes/all/GCA/002/296/475/GCA_002296475.1_ASM229647v1	derived from metagenome
GCA_002296455.1	PRJNA348753	SAMN06451155	DBJG00000000.1	na	1950360	1950360	Bacillales bacterium UBA782		UBA782	latest	Scaffold	Major	Full	2017-09-12	ASM229645v1	University of Queensland	na	na	ftp://ftp.ncbi.nlm.nih.gov/genomes/all/GCA/002/296/455/GCA_002296455.1_ASM229645v1	derived from metagenome
GCA_002297105.1	PRJNA348753	SAMN06451154	DBJF00000000.1	na	1950361	1950361	Bacillales bacterium UBA783		UBA783	latest	Scaffold	Major	Full	2017-09-12	ASM229710v1	University of Queensland	na	na	ftp://ftp.ncbi.nlm.nih.gov/genomes/all/GCA/002/297/105/GCA_002297105.1_ASM229710v1	derived from metagenome
GCA_002297045.1	PRJNA348753	SAMN06451161	DBJE00000000.1	na	1950362	1950362	Bacillales bacterium UBA784		UBA784	latest	Scaffold	Major	Full	2017-09-12	ASM229704v1	University of Queensland	na	na	ftp://ftp.ncbi.nlm.nih.gov/genomes/all/GCA/002/297/045/GCA_002297045.1_ASM229704v1	derived from metagenome
GCA_002297065.1	PRJNA348753	SAMN06451160	DBJD00000000.1	na	1947757	1947757	Treponema sp. UBA785		UBA785	latest	Scaffold	Major	Full	2017-09-12	ASM229706v1	University of Queensland	na	na	ftp://ftp.ncbi.nlm.nih.gov/genomes/all/GCA/002/297/065/GCA_002297065.1_ASM229706v1	derived from metagenome
GCA_002296445.1	PRJNA348753	SAMN06451159	DBJC00000000.1	na	1950363	1950363	Bacillales bacterium UBA786		UBA786	latest	Scaffold	Major	Full	2017-09-12	ASM229644v1	University of Queensland	na	na	ftp://ftp.ncbi.nlm.nih.gov/genomes/all/GCA/002/296/445/GCA_002296445.1_ASM229644v1	derived from metagenome
GCA_002296735.1	PRJNA348753	SAMN06451158	DBJB00000000.1	na	1946116	1946116	Bifidobacterium sp. UBA787		UBA787	latest	Scaffold	Major	Full	2017-09-12	ASM229673v1	University of Queensland	na	na	ftp://ftp.ncbi.nlm.nih.gov/genomes/all/GCA/002/296/735/GCA_002296735.1_ASM229673v1	derived from metagenome
GCA_002297015.1	PRJNA348753	SAMN06451163	DBJA00000000.1	na	1952702	1952702	Porphyromonadaceae bacterium UBA788		UBA788	latest	Scaffold	Major	Full	2017-09-12	ASM229701v1	University of Queensland	na	na	ftp://ftp.ncbi.nlm.nih.gov/genomes/all/GCA/002/297/015/GCA_002297015.1_ASM229701v1	derived from metagenome
GCA_002296725.1	PRJNA348753	SAMN06451162	DBIZ00000000.1	na	1947241	1947241	Prevotella sp. UBA789		UBA789	latest	Scaffold	Major	Full	2017-09-12	ASM229672v1	University of Queensland	na	na	ftp://ftp.ncbi.nlm.nih.gov/genomes/all/GCA/002/296/725/GCA_002296725.1_ASM229672v1	derived from metagenome
GCA_002296425.1	PRJNA348753	SAMN06455913	DBIY00000000.1	na	1952974	1952974	Oscillospiraceae bacterium UBA790		UBA790	latest	Scaffold	Major	Full	2017-09-12	ASM229642v1	University of Queensland	na	na	ftp://ftp.ncbi.nlm.nih.gov/genomes/all/GCA/002/296/425/GCA_002296425.1_ASM229642v1	derived from metagenome
GCA_002297005.1	PRJNA348753	SAMN06455914	DBIX00000000.1	na	1947902	1947902	Cyanobacteria bacterium UBA791		UBA791	latest	Scaffold	Major	Full	2017-09-12	ASM229700v1	University of Queensland	na	na	ftp://ftp.ncbi.nlm.nih.gov/genomes/all/GCA/002/297/005/GCA_002297005.1_ASM229700v1	derived from metagenome
GCA_002296965.1	PRJNA348753	SAMN06455915	DBIW00000000.1	na	1947759	1947759	Treponema sp. UBA792		UBA792	latest	Scaffold	Major	Full	2017-09-12	ASM229696v1	University of Queensland	na	na	ftp://ftp.ncbi.nlm.nih.gov/genomes/all/GCA/002/296/965/GCA_002296965.1_ASM229696v1	derived from metagenome
GCA_002296705.1	PRJNA348753	SAMN06455916	DBIV00000000.1	na	1947760	1947760	Treponema sp. UBA793		UBA793	latest	Scaffold	Major	Full	2017-09-12	ASM229670v1	University of Queensland	na	na	ftp://ftp.ncbi.nlm.nih.gov/genomes/all/GCA/002/296/705/GCA_002296705.1_ASM229670v1	derived from metagenome
GCA_002304735.1	PRJNA348753	SAMN06455909	DBIU00000000.1	na	1952447	1952447	Ruminococcaceae bacterium UBA794		UBA794	latest	Scaffold	Major	Full	2017-09-12	ASM230473v1	University of Queensland	na	na	ftp://ftp.ncbi.nlm.nih.gov/genomes/all/GCA/002/304/735/GCA_002304735.1_ASM230473v1	derived from metagenome
GCA_002296405.1	PRJNA348753	SAMN06455910	DBIT00000000.1	na	1950365	1950365	Bacillales bacterium UBA795		UBA795	latest	Scaffold	Major	Full	2017-09-12	ASM229640v1	University of Queensland	na	na	ftp://ftp.ncbi.nlm.nih.gov/genomes/all/GCA/002/296/405/GCA_002296405.1_ASM229640v1	derived from metagenome
GCA_002296975.1	PRJNA348753	SAMN06455911	DBIS00000000.1	na	1948566	1948566	Deltaproteobacteria bacterium UBA796		UBA796	latest	Scaffold	Major	Full	2017-09-12	ASM229697v1	University of Queensland	na	na	ftp://ftp.ncbi.nlm.nih.gov/genomes/all/GCA/002/296/975/GCA_002296975.1_ASM229697v1	derived from metagenome
GCA_002296945.1	PRJNA348753	SAMN06455912	DBIR00000000.1	na	1945957	1945957	Acinetobacter sp. UBA797		UBA797	latest	Scaffold	Major	Full	2017-09-12	ASM229694v1	University of Queensland	na	na	ftp://ftp.ncbi.nlm.nih.gov/genomes/all/GCA/002/296/945/GCA_002296945.1_ASM229694v1	derived from metagenome
GCA_002296645.1	PRJNA348753	SAMN06455917	DBIQ00000000.1	na	128780	128780	Stenotrophomonas acidaminiphila		UBA798	latest	Scaffold	Major	Full	2017-09-12	ASM229664v1	University of Queensland	na	na	ftp://ftp.ncbi.nlm.nih.gov/genomes/all/GCA/002/296/645/GCA_002296645.1_ASM229664v1	derived from metagenome
GCA_002296665.1	PRJNA348753	SAMN06455918	DBIP00000000.1	na	1948222	1948222	Proteobacteria bacterium UBA799		UBA799	latest	Scaffold	Major	Full	2017-09-12	ASM229666v1	University of Queensland	na	na	ftp://ftp.ncbi.nlm.nih.gov/genomes/all/GCA/002/296/665/GCA_002296665.1_ASM229666v1	derived from metagenome
GCA_002296625.1	PRJNA348753	SAMN06451075	DBIO00000000.1	na	1947344	1947344	Pseudomonas sp. UBA800		UBA800	latest	Scaffold	Major	Full	2017-09-12	ASM229662v1	University of Queensland	na	na	ftp://ftp.ncbi.nlm.nih.gov/genomes/all/GCA/002/296/625/GCA_002296625.1_ASM229662v1	derived from metagenome
GCA_002296655.1	PRJNA348753	SAMN06451076	DBIN00000000.1	na	1945958	1945958	Acinetobacter sp. UBA801		UBA801	latest	Scaffold	Major	Full	2017-09-12	ASM229665v1	University of Queensland	na	na	ftp://ftp.ncbi.nlm.nih.gov/genomes/all/GCA/002/296/655/GCA_002296655.1_ASM229665v1	derived from metagenome
GCA_002296925.1	PRJNA348753	SAMN06451077	DBIM00000000.1	na	1947762	1947762	Trichococcus sp. UBA802		UBA802	latest	Scaffold	Major	Full	2017-09-12	ASM229692v1	University of Queensland	na	na	ftp://ftp.ncbi.nlm.nih.gov/genomes/all/GCA/002/296/925/GCA_002296925.1_ASM229692v1	derived from metagenome
GCA_002296385.1	PRJNA348753	SAMN06451078	DBIL00000000.1	na	316	316	Pseudomonas stutzeri		UBA803	latest	Scaffold	Major	Full	2017-09-12	ASM229638v1	University of Queensland	na	na	ftp://ftp.ncbi.nlm.nih.gov/genomes/all/GCA/002/296/385/GCA_002296385.1_ASM229638v1	derived from metagenome
GCA_002296355.1	PRJNA348753	SAMN06451071	DBIK00000000.1	na	40324	40324	Stenotrophomonas maltophilia		UBA804	latest	Scaffold	Major	Full	2017-09-12	ASM229635v1	University of Queensland	na	na	ftp://ftp.ncbi.nlm.nih.gov/genomes/all/GCA/002/296/355/GCA_002296355.1_ASM229635v1	derived from metagenome
GCA_002296325.1	PRJNA348753	SAMN06451072	DBIJ00000000.1	na	316	316	Pseudomonas stutzeri		UBA805	latest	Scaffold	Major	Full	2017-09-12	ASM229632v1	University of Queensland	na	na	ftp://ftp.ncbi.nlm.nih.gov/genomes/all/GCA/002/296/325/GCA_002296325.1_ASM229632v1	derived from metagenome
GCA_002296895.1	PRJNA348753	SAMN06451073	DBII00000000.1	na	1951567	1951567	Chitinophagaceae bacterium UBA806		UBA806	latest	Scaffold	Major	Full	2017-09-12	ASM229689v1	University of Queensland	na	na	ftp://ftp.ncbi.nlm.nih.gov/genomes/all/GCA/002/296/895/GCA_002296895.1_ASM229689v1	derived from metagenome
GCA_002296885.1	PRJNA348753	SAMN06451074	DBIH00000000.1	na	1946561	1946561	Flavobacterium sp. UBA807		UBA807	latest	Scaffold	Major	Full	2017-09-12	ASM229688v1	University of Queensland	na	na	ftp://ftp.ncbi.nlm.nih.gov/genomes/all/GCA/002/296/885/GCA_002296885.1_ASM229688v1	derived from metagenome
GCA_002296595.1	PRJNA348753	SAMN06451069	DBIG00000000.1	na	316	316	Pseudomonas stutzeri		UBA808	latest	Scaffold	Major	Full	2017-09-12	ASM229659v1	University of Queensland	na	na	ftp://ftp.ncbi.nlm.nih.gov/genomes/all/GCA/002/296/595/GCA_002296595.1_ASM229659v1	derived from metagenome
GCA_002296345.1	PRJNA348753	SAMN06451070	DBIF00000000.1	na	529	529	Ochrobactrum anthropi		UBA809	latest	Scaffold	Major	Full	2017-09-12	ASM229634v1	University of Queensland	na	na	ftp://ftp.ncbi.nlm.nih.gov/genomes/all/GCA/002/296/345/GCA_002296345.1_ASM229634v1	derived from metagenome
GCA_002296585.1	PRJNA348753	SAMN06456107	DBIE00000000.1	na	1951590	1951590	Clostridiaceae bacterium UBA810		UBA810	latest	Scaffold	Major	Full	2017-09-12	ASM229658v1	University of Queensland	na	na	ftp://ftp.ncbi.nlm.nih.gov/genomes/all/GCA/002/296/585/GCA_002296585.1_ASM229658v1	derived from metagenome
GCA_002296555.1	PRJNA348753	SAMN06456106	DBID00000000.1	na	1946453	1946453	Empedobacter sp. UBA811		UBA811	latest	Scaffold	Major	Full	2017-09-12	ASM229655v1	University of Queensland	na	na	ftp://ftp.ncbi.nlm.nih.gov/genomes/all/GCA/002/296/555/GCA_002296555.1_ASM229655v1	derived from metagenome
GCA_002296545.1	PRJNA348753	SAMN06456105	DBIC00000000.1	na	1946590	1946590	Herbaspirillum sp. UBA812		UBA812	latest	Scaffold	Major	Full	2017-09-12	ASM229654v1	University of Queensland	na	na	ftp://ftp.ncbi.nlm.nih.gov/genomes/all/GCA/002/296/545/GCA_002296545.1_ASM229654v1	derived from metagenome
GCA_002296305.1	PRJNA348753	SAMN06456104	DBIB00000000.1	na	1951520	1951520	Balneolaceae bacterium UBA813		UBA813	latest	Scaffold	Major	Full	2017-09-12	ASM229630v1	University of Queensland	na	na	ftp://ftp.ncbi.nlm.nih.gov/genomes/all/GCA/002/296/305/GCA_002296305.1_ASM229630v1	derived from metagenome
GCA_002296525.1	PRJNA348753	SAMN06456111	DBIA00000000.1	na	1946218	1946218	Candidatus Microthrix sp. UBA814		UBA814	latest	Scaffold	Major	Full	2017-09-12	ASM229652v1	University of Queensland	na	na	ftp://ftp.ncbi.nlm.nih.gov/genomes/all/GCA/002/296/525/GCA_002296525.1_ASM229652v1	derived from metagenome
GCA_002296855.1	PRJNA348753	SAMN06456110	DBHZ00000000.1	na	1948449	1948449	Alphaproteobacteria bacterium UBA815		UBA815	latest	Scaffold	Major	Full	2017-09-12	ASM229685v1	University of Queensland	na	na	ftp://ftp.ncbi.nlm.nih.gov/genomes/all/GCA/002/296/855/GCA_002296855.1_ASM229685v1	derived from metagenome
GCA_002296815.1	PRJNA348753	SAMN06456109	DBHY00000000.1	na	1948579	1948579	Fusobacteriia bacterium UBA816		UBA816	latest	Scaffold	Major	Full	2017-09-12	ASM229681v1	University of Queensland	na	na	ftp://ftp.ncbi.nlm.nih.gov/genomes/all/GCA/002/296/815/GCA_002296815.1_ASM229681v1	derived from metagenome
GCA_002296285.1	PRJNA348753	SAMN06456108	DBHX00000000.1	na	1953445	1953445	bacterium UBP8_UBA817		UBA817	latest	Scaffold	Major	Full	2017-09-12	ASM229628v1	University of Queensland	na	na	ftp://ftp.ncbi.nlm.nih.gov/genomes/all/GCA/002/296/285/GCA_002296285.1_ASM229628v1	derived from metagenome
GCA_002296845.1	PRJNA348753	SAMN06456103	DBHW00000000.1	na	1961523	1961523	Bdellovibrionaceae bacterium UBA818		UBA818	latest	Scaffold	Major	Full	2017-09-12	ASM229684v1	University of Queensland	na	na	ftp://ftp.ncbi.nlm.nih.gov/genomes/all/GCA/002/296/845/GCA_002296845.1_ASM229684v1	derived from metagenome
GCA_002296255.1	PRJNA348753	SAMN06456102	DBHV00000000.1	na	1951888	1951888	Flavobacteriaceae bacterium UBA819		UBA819	latest	Scaffold	Major	Full	2017-09-12	ASM229625v1	University of Queensland	na	na	ftp://ftp.ncbi.nlm.nih.gov/genomes/all/GCA/002/296/255/GCA_002296255.1_ASM229625v1	derived from metagenome
GCA_002296505.1	PRJNA348753	SAMN06450814	DBHU00000000.1	na	1951394	1951394	Alteromonadaceae bacterium UBA820		UBA820	latest	Scaffold	Major	Full	2017-09-12	ASM229650v1	University of Queensland	na	na	ftp://ftp.ncbi.nlm.nih.gov/genomes/all/GCA/002/296/505/GCA_002296505.1_ASM229650v1	derived from metagenome
GCA_002296205.1	PRJNA348753	SAMN06450815	DBHT00000000.1	na	316	316	Pseudomonas stutzeri		UBA821	latest	Scaffold	Major	Full	2017-09-12	ASM229620v1	University of Queensland	na	na	ftp://ftp.ncbi.nlm.nih.gov/genomes/all/GCA/002/296/205/GCA_002296205.1_ASM229620v1	derived from metagenome
GCA_002295725.1	PRJNA348753	SAMN06450812	DBHS00000000.1	na	1951132	1951132	Gemmatimonadales bacterium UBA822		UBA822	latest	Scaffold	Major	Full	2017-09-12	ASM229572v1	University of Queensland	na	na	ftp://ftp.ncbi.nlm.nih.gov/genomes/all/GCA/002/295/725/GCA_002295725.1_ASM229572v1	derived from metagenome
GCA_002296225.1	PRJNA348753	SAMN06450813	DBHR00000000.1	na	1953113	1953113	Acidobacteria bacterium UBA823		UBA823	latest	Scaffold	Major	Full	2017-09-12	ASM229622v1	University of Queensland	na	na	ftp://ftp.ncbi.nlm.nih.gov/genomes/all/GCA/002/296/225/GCA_002296225.1_ASM229622v1	derived from metagenome
GCA_002296235.1	PRJNA348753	SAMN06450818	DBHQ00000000.1	na	1947669	1947669	Thalassolituus sp. UBA824		UBA824	latest	Scaffold	Major	Full	2017-09-12	ASM229623v1	University of Queensland	na	na	ftp://ftp.ncbi.nlm.nih.gov/genomes/all/GCA/002/296/235/GCA_002296235.1_ASM229623v1	derived from metagenome
GCA_002295705.1	PRJNA348753	SAMN06450819	DBHP00000000.1	na	1946219	1946219	Candidatus Microthrix sp. UBA825		UBA825	latest	Scaffold	Major	Full	2017-09-12	ASM229570v1	University of Queensland	na	na	ftp://ftp.ncbi.nlm.nih.gov/genomes/all/GCA/002/295/705/GCA_002295705.1_ASM229570v1	derived from metagenome
GCA_002295675.1	PRJNA348753	SAMN06450816	DBHO00000000.1	na	1948534	1948534	Dehalococcoidia bacterium UBA826		UBA826	latest	Scaffold	Major	Full	2017-09-12	ASM229567v1	University of Queensland	na	na	ftp://ftp.ncbi.nlm.nih.gov/genomes/all/GCA/002/295/675/GCA_002295675.1_ASM229567v1	derived from metagenome
GCA_002295665.1	PRJNA348753	SAMN06450817	DBHN00000000.1	na	1953446	1953446	bacterium UBP8_UBA827		UBA827	latest	Scaffold	Major	Full	2017-09-12	ASM229566v1	University of Queensland	na	na	ftp://ftp.ncbi.nlm.nih.gov/genomes/all/GCA/002/295/665/GCA_002295665.1_ASM229566v1	derived from metagenome
GCA_002296185.1	PRJNA348753	SAMN06450820	DBHM00000000.1	na	1948450	1948450	Alphaproteobacteria bacterium UBA828		UBA828	latest	Scaffold	Major	Full	2017-09-12	ASM229618v1	University of Queensland	na	na	ftp://ftp.ncbi.nlm.nih.gov/genomes/all/GCA/002/296/185/GCA_002296185.1_ASM229618v1	derived from metagenome
GCA_002295625.1	PRJNA348753	SAMN06450821	DBHL00000000.1	na	1951133	1951133	Gemmatimonadales bacterium UBA829		UBA829	latest	Scaffold	Major	Full	2017-09-12	ASM229562v1	University of Queensland	na	na	ftp://ftp.ncbi.nlm.nih.gov/genomes/all/GCA/002/295/625/GCA_002295625.1_ASM229562v1	derived from metagenome
GCA_002295635.1	PRJNA348753	SAMN06455827	DBHK00000000.1	na	1948451	1948451	Alphaproteobacteria bacterium UBA830		UBA830	latest	Scaffold	Major	Full	2017-09-12	ASM229563v1	University of Queensland	na	na	ftp://ftp.ncbi.nlm.nih.gov/genomes/all/GCA/002/295/635/GCA_002295635.1_ASM229563v1	derived from metagenome
GCA_002296165.1	PRJNA348753	SAMN06455826	DBHJ00000000.1	na	1946220	1946220	Candidatus Microthrix sp. UBA831		UBA831	latest	Scaffold	Major	Full	2017-09-12	ASM229616v1	University of Queensland	na	na	ftp://ftp.ncbi.nlm.nih.gov/genomes/all/GCA/002/296/165/GCA_002296165.1_ASM229616v1	derived from metagenome
GCA_002296125.1	PRJNA348753	SAMN06455829	DBHI00000000.1	na	1950226	1950226	Anaerolineales bacterium UBA832		UBA832	latest	Scaffold	Major	Full	2017-09-12	ASM229612v1	University of Queensland	na	na	ftp://ftp.ncbi.nlm.nih.gov/genomes/all/GCA/002/296/125/GCA_002296125.1_ASM229612v1	derived from metagenome
GCA_002296115.1	PRJNA348753	SAMN06455828	DBHH00000000.1	na	1952794	1952794	Pseudomonadaceae bacterium UBA833		UBA833	latest	Scaffold	Major	Full	2017-09-12	ASM229611v1	University of Queensland	na	na	ftp://ftp.ncbi.nlm.nih.gov/genomes/all/GCA/002/296/115/GCA_002296115.1_ASM229611v1	derived from metagenome
GCA_002296105.1	PRJNA348753	SAMN06455831	DBHG00000000.1	na	589873	589873	Alteromonas australica		UBA834	latest	Scaffold	Major	Full	2017-09-12	ASM229610v1	University of Queensland	na	na	ftp://ftp.ncbi.nlm.nih.gov/genomes/all/GCA/002/296/105/GCA_002296105.1_ASM229610v1	derived from metagenome
GCA_002296085.1	PRJNA348753	SAMN06455830	DBHF00000000.1	na	1961524	1961524	Bdellovibrionaceae bacterium UBA835		UBA835	latest	Scaffold	Major	Full	2017-09-12	ASM229608v1	University of Queensland	na	na	ftp://ftp.ncbi.nlm.nih.gov/genomes/all/GCA/002/296/085/GCA_002296085.1_ASM229608v1	derived from metagenome
GCA_002296055.1	PRJNA348753	SAMN06455833	DBHE00000000.1	na	1952795	1952795	Pseudomonadaceae bacterium UBA836		UBA836	latest	Scaffold	Major	Full	2017-09-12	ASM229605v1	University of Queensland	na	na	ftp://ftp.ncbi.nlm.nih.gov/genomes/all/GCA/002/296/055/GCA_002296055.1_ASM229605v1	derived from metagenome
GCA_002296025.1	PRJNA348753	SAMN06455832	DBHD00000000.1	na	1946956	1946956	Microbacterium sp. UBA837		UBA837	latest	Scaffold	Major	Full	2017-09-12	ASM229602v1	University of Queensland	na	na	ftp://ftp.ncbi.nlm.nih.gov/genomes/all/GCA/002/296/025/GCA_002296025.1_ASM229602v1	derived from metagenome
GCA_002296035.1	PRJNA348753	SAMN06454051	DBHC00000000.1	na	1947393	1947393	Roseivirga sp. UBA838		UBA838	latest	Scaffold	Major	Full	2017-09-12	ASM229603v1	University of Queensland	na	na	ftp://ftp.ncbi.nlm.nih.gov/genomes/all/GCA/002/296/035/GCA_002296035.1_ASM229603v1	derived from metagenome
GCA_002295605.1	PRJNA348753	SAMN06455834	DBHB00000000.1	na	1952796	1952796	Pseudomonadaceae bacterium UBA839		UBA839	latest	Scaffold	Major	Full	2017-09-12	ASM229560v1	University of Queensland	na	na	ftp://ftp.ncbi.nlm.nih.gov/genomes/all/GCA/002/295/605/GCA_002295605.1_ASM229560v1	derived from metagenome
GCA_002295565.1	PRJNA348753	SAMN06450577	DBHA00000000.1	na	1961525	1961525	Bdellovibrionaceae bacterium UBA840		UBA840	latest	Scaffold	Major	Full	2017-09-12	ASM229556v1	University of Queensland	na	na	ftp://ftp.ncbi.nlm.nih.gov/genomes/all/GCA/002/295/565/GCA_002295565.1_ASM229556v1	derived from metagenome
GCA_002295585.1	PRJNA348753	SAMN06450578	DBGZ00000000.1	na	1948223	1948223	Proteobacteria bacterium UBA841		UBA841	latest	Scaffold	Major	Full	2017-09-12	ASM229558v1	University of Queensland	na	na	ftp://ftp.ncbi.nlm.nih.gov/genomes/all/GCA/002/295/585/GCA_002295585.1_ASM229558v1	derived from metagenome
GCA_002296005.1	PRJNA348753	SAMN06450579	DBGY00000000.1	na	589873	589873	Alteromonas australica		UBA842	latest	Scaffold	Major	Full	2017-09-12	ASM229600v1	University of Queensland	na	na	ftp://ftp.ncbi.nlm.nih.gov/genomes/all/GCA/002/296/005/GCA_002296005.1_ASM229600v1	derived from metagenome
GCA_002295965.1	PRJNA348753	SAMN06450580	DBGX00000000.1	na	1961499	1961499	Bacteriovoracaceae bacterium UBA843		UBA843	latest	Scaffold	Major	Full	2017-09-12	ASM229596v1	University of Queensland	na	na	ftp://ftp.ncbi.nlm.nih.gov/genomes/all/GCA/002/295/965/GCA_002295965.1_ASM229596v1	derived from metagenome
GCA_002295535.1	PRJNA348753	SAMN06450581	DBGW00000000.1	na	570156	570156	Pseudoalteromonas lipolytica		UBA844	latest	Scaffold	Major	Full	2017-09-12	ASM229553v1	University of Queensland	na	na	ftp://ftp.ncbi.nlm.nih.gov/genomes/all/GCA/002/295/535/GCA_002295535.1_ASM229553v1	derived from metagenome
GCA_002295955.1	PRJNA348753	SAMN06450582	DBGV00000000.1	na	1961500	1961500	Bacteriovoracaceae bacterium UBA845		UBA845	latest	Scaffold	Major	Full	2017-09-12	ASM229595v1	University of Queensland	na	na	ftp://ftp.ncbi.nlm.nih.gov/genomes/all/GCA/002/295/955/GCA_002295955.1_ASM229595v1	derived from metagenome
GCA_002295525.1	PRJNA348753	SAMN06450583	DBGU00000000.1	na	1947295	1947295	Pseudoalteromonas sp. UBA846		UBA846	latest	Scaffold	Major	Full	2017-09-12	ASM229552v1	University of Queensland	na	na	ftp://ftp.ncbi.nlm.nih.gov/genomes/all/GCA/002/295/525/GCA_002295525.1_ASM229552v1	derived from metagenome
GCA_002295945.1	PRJNA348753	SAMN06450584	DBGT00000000.1	na	1946977	1946977	Neptuniibacter sp. UBA847		UBA847	latest	Scaffold	Major	Full	2017-09-12	ASM229594v1	University of Queensland	na	na	ftp://ftp.ncbi.nlm.nih.gov/genomes/all/GCA/002/295/945/GCA_002295945.1_ASM229594v1	derived from metagenome
GCA_002295455.1	PRJNA348753	SAMN06450575	DBGS00000000.1	na	1947677	1947677	Thalassospira sp. UBA848		UBA848	latest	Scaffold	Major	Full	2017-09-12	ASM229545v1	University of Queensland	na	na	ftp://ftp.ncbi.nlm.nih.gov/genomes/all/GCA/002/295/455/GCA_002295455.1_ASM229545v1	derived from metagenome
GCA_002295505.1	PRJNA348753	SAMN06450576	DBGR00000000.1	na	1946806	1946806	Maribacter sp. UBA849		UBA849	latest	Scaffold	Major	Full	2017-09-12	ASM229550v1	University of Queensland	na	na	ftp://ftp.ncbi.nlm.nih.gov/genomes/all/GCA/002/295/505/GCA_002295505.1_ASM229550v1	derived from metagenome
GCA_002295445.1	PRJNA348753	SAMN06450329	DBGQ00000000.1	na	454602	454602	Spongiibacter tropicus		UBA850	latest	Scaffold	Major	Full	2017-09-12	ASM229544v1	University of Queensland	na	na	ftp://ftp.ncbi.nlm.nih.gov/genomes/all/GCA/002/295/445/GCA_002295445.1_ASM229544v1	derived from metagenome
GCA_002295485.1	PRJNA348753	SAMN06455553	DBGP00000000.1	na	1946940	1946940	Micavibrio sp. UBA851		UBA851	latest	Scaffold	Major	Full	2017-09-12	ASM229548v1	University of Queensland	na	na	ftp://ftp.ncbi.nlm.nih.gov/genomes/all/GCA/002/295/485/GCA_002295485.1_ASM229548v1	derived from metagenome
GCA_002295925.1	PRJNA348753	SAMN06455552	DBGO00000000.1	na	1951088	1951088	Flavobacteriales bacterium UBA852		UBA852	latest	Scaffold	Major	Full	2017-09-12	ASM229592v1	University of Queensland	na	na	ftp://ftp.ncbi.nlm.nih.gov/genomes/all/GCA/002/295/925/GCA_002295925.1_ASM229592v1	derived from metagenome
GCA_002295895.1	PRJNA348753	SAMN06455551	DBGN00000000.1	na	1952797	1952797	Pseudomonadaceae bacterium UBA853		UBA853	latest	Scaffold	Major	Full	2017-09-12	ASM229589v1	University of Queensland	na	na	ftp://ftp.ncbi.nlm.nih.gov/genomes/all/GCA/002/295/895/GCA_002295895.1_ASM229589v1	derived from metagenome
GCA_002295885.1	PRJNA348753	SAMN06455550	DBGM00000000.1	na	1951209	1951209	Phycisphaerales bacterium UBA854		UBA854	latest	Scaffold	Major	Full	2017-09-12	ASM229588v1	University of Queensland	na	na	ftp://ftp.ncbi.nlm.nih.gov/genomes/all/GCA/002/295/885/GCA_002295885.1_ASM229588v1	derived from metagenome
GCA_002295855.1	PRJNA348753	SAMN06455549	DBGL00000000.1	na	1948662	1948662	Gammaproteobacteria bacterium UBA855		UBA855	latest	Scaffold	Major	Full	2017-09-12	ASM229585v1	University of Queensland	na	na	ftp://ftp.ncbi.nlm.nih.gov/genomes/all/GCA/002/295/855/GCA_002295855.1_ASM229585v1	derived from metagenome
GCA_002295845.1	PRJNA348753	SAMN06455548	DBGK00000000.1	na	1946827	1946827	Marinobacter sp. UBA856		UBA856	latest	Scaffold	Major	Full	2017-09-12	ASM229584v1	University of Queensland	na	na	ftp://ftp.ncbi.nlm.nih.gov/genomes/all/GCA/002/295/845/GCA_002295845.1_ASM229584v1	derived from metagenome
GCA_002295815.1	PRJNA348753	SAMN06455547	DBGJ00000000.1	na	1946221	1946221	Candidatus Microthrix sp. UBA857		UBA857	latest	Scaffold	Major	Full	2017-09-12	ASM229581v1	University of Queensland	na	na	ftp://ftp.ncbi.nlm.nih.gov/genomes/all/GCA/002/295/815/GCA_002295815.1_ASM229581v1	derived from metagenome
GCA_002295415.1	PRJNA348753	SAMN06455558	DBGI00000000.1	na	1951395	1951395	Alteromonadaceae bacterium UBA858		UBA858	latest	Scaffold	Major	Full	2017-09-12	ASM229541v1	University of Queensland	na	na	ftp://ftp.ncbi.nlm.nih.gov/genomes/all/GCA/002/295/415/GCA_002295415.1_ASM229541v1	derived from metagenome
GCA_002295405.1	PRJNA348753	SAMN06455557	DBGH00000000.1	na	190892	190892	Idiomarina baltica		UBA859	latest	Scaffold	Major	Full	2017-09-12	ASM229540v1	University of Queensland	na	na	ftp://ftp.ncbi.nlm.nih.gov/genomes/all/GCA/002/295/405/GCA_002295405.1_ASM229540v1	derived from metagenome
GCA_002295795.1	PRJNA348753	SAMN06450327	DBGG00000000.1	na	1951210	1951210	Phycisphaerales bacterium UBA860		UBA860	latest	Scaffold	Major	Full	2017-09-12	ASM229579v1	University of Queensland	na	na	ftp://ftp.ncbi.nlm.nih.gov/genomes/all/GCA/002/295/795/GCA_002295795.1_ASM229579v1	derived from metagenome
GCA_002295785.1	PRJNA348753	SAMN06450328	DBGF00000000.1	na	316	316	Pseudomonas stutzeri		UBA861	latest	Scaffold	Major	Full	2017-09-12	ASM229578v1	University of Queensland	na	na	ftp://ftp.ncbi.nlm.nih.gov/genomes/all/GCA/002/295/785/GCA_002295785.1_ASM229578v1	derived from metagenome
GCA_002295375.1	PRJNA348753	SAMN06450325	DBGE00000000.1	na	83655	83655	Leclercia adecarboxylata		UBA862	latest	Scaffold	Major	Full	2017-09-12	ASM229537v1	University of Queensland	na	na	ftp://ftp.ncbi.nlm.nih.gov/genomes/all/GCA/002/295/375/GCA_002295375.1_ASM229537v1	derived from metagenome
GCA_002295365.1	PRJNA348753	SAMN06450326	DBGD00000000.1	na	316	316	Pseudomonas stutzeri		UBA863	latest	Scaffold	Major	Full	2017-09-12	ASM229536v1	University of Queensland	na	na	ftp://ftp.ncbi.nlm.nih.gov/genomes/all/GCA/002/295/365/GCA_002295365.1_ASM229536v1	derived from metagenome
GCA_002295335.1	PRJNA348753	SAMN06450323	DBGC00000000.1	na	1953032	1953032	Sporomusaceae bacterium UBA864		UBA864	latest	Scaffold	Major	Full	2017-09-12	ASM229533v1	University of Queensland	na	na	ftp://ftp.ncbi.nlm.nih.gov/genomes/all/GCA/002/295/335/GCA_002295335.1_ASM229533v1	derived from metagenome
GCA_002295765.1	PRJNA348753	SAMN06450324	DBGB00000000.1	na	1947527	1947527	Sphingobacterium sp. UBA865		UBA865	latest	Scaffold	Major	Full	2017-09-12	ASM229576v1	University of Queensland	na	na	ftp://ftp.ncbi.nlm.nih.gov/genomes/all/GCA/002/295/765/GCA_002295765.1_ASM229576v1	derived from metagenome
GCA_002295325.1	PRJNA348753	SAMN06450321	DBGA00000000.1	na	1952448	1952448	Ruminococcaceae bacterium UBA866		UBA866	latest	Scaffold	Major	Full	2017-09-12	ASM229532v1	University of Queensland	na	na	ftp://ftp.ncbi.nlm.nih.gov/genomes/all/GCA/002/295/325/GCA_002295325.1_ASM229532v1	derived from metagenome
GCA_002295295.1	PRJNA348753	SAMN06450322	DBFZ00000000.1	na	1946222	1946222	Candidatus Microthrix sp. UBA867		UBA867	latest	Scaffold	Major	Full	2017-09-12	ASM229529v1	University of Queensland	na	na	ftp://ftp.ncbi.nlm.nih.gov/genomes/all/GCA/002/295/295/GCA_002295295.1_ASM229529v1	derived from metagenome
GCA_002295285.1	PRJNA348753	SAMN06457893	DBFY00000000.1	na	1948224	1948224	Proteobacteria bacterium UBA868		UBA868	latest	Scaffold	Major	Full	2017-09-12	ASM229528v1	University of Queensland	na	na	ftp://ftp.ncbi.nlm.nih.gov/genomes/all/GCA/002/295/285/GCA_002295285.1_ASM229528v1	derived from metagenome
GCA_002295215.1	PRJNA348753	SAMN06450320	DBFX00000000.1	na	1951725	1951725	Enterobacteriaceae bacterium UBA869		UBA869	latest	Scaffold	Major	Full	2017-09-12	ASM229521v1	University of Queensland	na	na	ftp://ftp.ncbi.nlm.nih.gov/genomes/all/GCA/002/295/215/GCA_002295215.1_ASM229521v1	derived from metagenome
GCA_002295245.1	PRJNA348753	SAMN06455326	DBFW00000000.1	na	158836	158836	Enterobacter hormaechei		UBA870	latest	Scaffold	Major	Full	2017-09-12	ASM229524v1	University of Queensland	na	na	ftp://ftp.ncbi.nlm.nih.gov/genomes/all/GCA/002/295/245/GCA_002295245.1_ASM229524v1	derived from metagenome
GCA_002295255.1	PRJNA348753	SAMN06455325	DBFV00000000.1	na	1946380	1946380	Clostridium sp. UBA871		UBA871	latest	Scaffold	Major	Full	2017-09-12	ASM229525v1	University of Queensland	na	na	ftp://ftp.ncbi.nlm.nih.gov/genomes/all/GCA/002/295/255/GCA_002295255.1_ASM229525v1	derived from metagenome
GCA_002295205.1	PRJNA348753	SAMN06455328	DBFU00000000.1	na	316	316	Pseudomonas stutzeri		UBA872	latest	Scaffold	Major	Full	2017-09-12	ASM229520v1	University of Queensland	na	na	ftp://ftp.ncbi.nlm.nih.gov/genomes/all/GCA/002/295/205/GCA_002295205.1_ASM229520v1	derived from metagenome
GCA_002295745.1	PRJNA348753	SAMN06455327	DBFT00000000.1	na	106654	106654	Acinetobacter nosocomialis		UBA873	latest	Scaffold	Major	Full	2017-09-12	ASM229574v1	University of Queensland	na	na	ftp://ftp.ncbi.nlm.nih.gov/genomes/all/GCA/002/295/745/GCA_002295745.1_ASM229574v1	derived from metagenome
GCA_002294685.1	PRJNA348753	SAMN06455322	DBFS00000000.1	na	108980	108980	Acinetobacter ursingii		UBA874	latest	Scaffold	Major	Full	2017-09-12	ASM229468v1	University of Queensland	na	na	ftp://ftp.ncbi.nlm.nih.gov/genomes/all/GCA/002/294/685/GCA_002294685.1_ASM229468v1	derived from metagenome
GCA_002294365.1	PRJNA348753	SAMN06455321	DBFR00000000.1	na	1946143	1946143	Brevundimonas sp. UBA875		UBA875	latest	Scaffold	Major	Full	2017-09-12	ASM229436v1	University of Queensland	na	na	ftp://ftp.ncbi.nlm.nih.gov/genomes/all/GCA/002/294/365/GCA_002294365.1_ASM229436v1	derived from metagenome
GCA_002294665.1	PRJNA348753	SAMN06455324	DBFQ00000000.1	na	1953199	1953199	Candidatus Aminicenantes bacterium UBA876		UBA876	latest	Scaffold	Major	Full	2017-09-12	ASM229466v1	University of Queensland	na	na	ftp://ftp.ncbi.nlm.nih.gov/genomes/all/GCA/002/294/665/GCA_002294665.1_ASM229466v1	derived from metagenome
GCA_002294405.1	PRJNA348753	SAMN06455323	DBFP00000000.1	na	1950227	1950227	Anaerolineales bacterium UBA877		UBA877	latest	Scaffold	Major	Full	2017-09-12	ASM229440v1	University of Queensland	na	na	ftp://ftp.ncbi.nlm.nih.gov/genomes/all/GCA/002/294/405/GCA_002294405.1_ASM229440v1	derived from metagenome
GCA_002294385.1	PRJNA348753	SAMN06455320	DBFO00000000.1	na	1947561	1947561	Stenotrophomonas sp. UBA878		UBA878	latest	Scaffold	Major	Full	2017-09-12	ASM229438v1	University of Queensland	na	na	ftp://ftp.ncbi.nlm.nih.gov/genomes/all/GCA/002/294/385/GCA_002294385.1_ASM229438v1	derived from metagenome
GCA_002294345.1	PRJNA348753	SAMN06455319	DBFN00000000.1	na	294	294	Pseudomonas fluorescens		UBA879	latest	Scaffold	Major	Full	2017-09-12	ASM229434v1	University of Queensland	na	na	ftp://ftp.ncbi.nlm.nih.gov/genomes/all/GCA/002/294/345/GCA_002294345.1_ASM229434v1	derived from metagenome
GCA_002294305.1	PRJNA348753	SAMN06457645	DBFM00000000.1	na	1946006	1946006	Alicycliphilus sp. UBA880		UBA880	latest	Scaffold	Major	Full	2017-09-12	ASM229430v1	University of Queensland	na	na	ftp://ftp.ncbi.nlm.nih.gov/genomes/all/GCA/002/294/305/GCA_002294305.1_ASM229430v1	derived from metagenome
GCA_002294285.1	PRJNA348753	SAMN06457646	DBFL00000000.1	na	1946223	1946223	Candidatus Microthrix sp. UBA881		UBA881	latest	Scaffold	Major	Full	2017-09-12	ASM229428v1	University of Queensland	na	na	ftp://ftp.ncbi.nlm.nih.gov/genomes/all/GCA/002/294/285/GCA_002294285.1_ASM229428v1	derived from metagenome
GCA_002294265.1	PRJNA348753	SAMN06457647	DBFK00000000.1	na	1946764	1946764	Limnobacter sp. UBA882		UBA882	latest	Scaffold	Major	Full	2017-09-12	ASM229426v1	University of Queensland	na	na	ftp://ftp.ncbi.nlm.nih.gov/genomes/all/GCA/002/294/265/GCA_002294265.1_ASM229426v1	derived from metagenome
GCA_002294295.1	PRJNA348753	SAMN06457648	DBFJ00000000.1	na	1947670	1947670	Thalassolituus sp. UBA883		UBA883	latest	Scaffold	Major	Full	2017-09-12	ASM229429v1	University of Queensland	na	na	ftp://ftp.ncbi.nlm.nih.gov/genomes/all/GCA/002/294/295/GCA_002294295.1_ASM229429v1	derived from metagenome
GCA_002294645.1	PRJNA348753	SAMN06457641	DBFI00000000.1	na	1951396	1951396	Alteromonadaceae bacterium UBA884		UBA884	latest	Scaffold	Major	Full	2017-09-12	ASM229464v1	University of Queensland	na	na	ftp://ftp.ncbi.nlm.nih.gov/genomes/all/GCA/002/294/645/GCA_002294645.1_ASM229464v1	derived from metagenome
GCA_002294235.1	PRJNA348753	SAMN06457642	DBFH00000000.1	na	1947671	1947671	Thalassolituus sp. UBA885		UBA885	latest	Scaffold	Major	Full	2017-09-12	ASM229423v1	University of Queensland	na	na	ftp://ftp.ncbi.nlm.nih.gov/genomes/all/GCA/002/294/235/GCA_002294235.1_ASM229423v1	derived from metagenome
GCA_002294225.1	PRJNA348753	SAMN06457643	DBFG00000000.1	na	1946224	1946224	Candidatus Microthrix sp. UBA886		UBA886	latest	Scaffold	Major	Full	2017-09-12	ASM229422v1	University of Queensland	na	na	ftp://ftp.ncbi.nlm.nih.gov/genomes/all/GCA/002/294/225/GCA_002294225.1_ASM229422v1	derived from metagenome
GCA_002295045.1	PRJNA348753	SAMN06457644	DBFF00000000.1	na	1951134	1951134	Gemmatimonadales bacterium UBA887		UBA887	latest	Scaffold	Major	Full	2017-09-12	ASM229504v1	University of Queensland	na	na	ftp://ftp.ncbi.nlm.nih.gov/genomes/all/GCA/002/295/045/GCA_002295045.1_ASM229504v1	derived from metagenome
GCA_002294195.1	PRJNA348753	SAMN06457649	DBFE00000000.1	na	1946957	1946957	Microbacterium sp. UBA888		UBA888	latest	Scaffold	Major	Full	2017-09-12	ASM229419v1	University of Queensland	na	na	ftp://ftp.ncbi.nlm.nih.gov/genomes/all/GCA/002/294/195/GCA_002294195.1_ASM229419v1	derived from metagenome
GCA_002294185.1	PRJNA348753	SAMN06457650	DBFD00000000.1	na	1947056	1947056	Paracoccus sp. UBA889		UBA889	latest	Scaffold	Major	Full	2017-09-12	ASM229418v1	University of Queensland	na	na	ftp://ftp.ncbi.nlm.nih.gov/genomes/all/GCA/002/294/185/GCA_002294185.1_ASM229418v1	derived from metagenome
GCA_002295025.1	PRJNA348753	SAMN06455063	DBFC00000000.1	na	1953114	1953114	Acidobacteria bacterium UBA890		UBA890	latest	Scaffold	Major	Full	2017-09-12	ASM229502v1	University of Queensland	na	na	ftp://ftp.ncbi.nlm.nih.gov/genomes/all/GCA/002/295/025/GCA_002295025.1_ASM229502v1	derived from metagenome
GCA_002294145.1	PRJNA348753	SAMN06455062	DBFB00000000.1	na	1951889	1951889	Flavobacteriaceae bacterium UBA891		UBA891	latest	Scaffold	Major	Full	2017-09-12	ASM229414v1	University of Queensland	na	na	ftp://ftp.ncbi.nlm.nih.gov/genomes/all/GCA/002/294/145/GCA_002294145.1_ASM229414v1	derived from metagenome
GCA_002294615.1	PRJNA348753	SAMN06455061	DBFA00000000.1	na	1953379	1953379	Candidatus Saccharibacteria bacterium UBA892		UBA892	latest	Scaffold	Major	Full	2017-09-12	ASM229461v1	University of Queensland	na	na	ftp://ftp.ncbi.nlm.nih.gov/genomes/all/GCA/002/294/615/GCA_002294615.1_ASM229461v1	derived from metagenome
GCA_002304765.1	PRJNA348753	SAMN06455060	DBEZ00000000.1	na	1951890	1951890	Flavobacteriaceae bacterium UBA893		UBA893	latest	Scaffold	Major	Full	2017-09-12	ASM230476v1	University of Queensland	na	na	ftp://ftp.ncbi.nlm.nih.gov/genomes/all/GCA/002/304/765/GCA_002304765.1_ASM230476v1	derived from metagenome
GCA_002294605.1	PRJNA348753	SAMN06455067	DBEY00000000.1	na	1947528	1947528	Sphingobacterium sp. UBA894		UBA894	latest	Scaffold	Major	Full	2017-09-12	ASM229460v1	University of Queensland	na	na	ftp://ftp.ncbi.nlm.nih.gov/genomes/all/GCA/002/294/605/GCA_002294605.1_ASM229460v1	derived from metagenome
GCA_002294155.1	PRJNA348753	SAMN06455066	DBEX00000000.1	na	108980	108980	Acinetobacter ursingii		UBA895	latest	Scaffold	Major	Full	2017-09-12	ASM229415v1	University of Queensland	na	na	ftp://ftp.ncbi.nlm.nih.gov/genomes/all/GCA/002/294/155/GCA_002294155.1_ASM229415v1	derived from metagenome
GCA_002294105.1	PRJNA348753	SAMN06455065	DBEW00000000.1	na	1951089	1951089	Flavobacteriales bacterium UBA896		UBA896	latest	Scaffold	Major	Full	2017-09-12	ASM229410v1	University of Queensland	na	na	ftp://ftp.ncbi.nlm.nih.gov/genomes/all/GCA/002/294/105/GCA_002294105.1_ASM229410v1	derived from metagenome
GCA_002294115.1	PRJNA348753	SAMN06455064	DBEV00000000.1	na	316	316	Pseudomonas stutzeri		UBA897	latest	Scaffold	Major	Full	2017-09-12	ASM229411v1	University of Queensland	na	na	ftp://ftp.ncbi.nlm.nih.gov/genomes/all/GCA/002/294/115/GCA_002294115.1_ASM229411v1	derived from metagenome
GCA_002294575.1	PRJNA348753	SAMN06455069	DBEU00000000.1	na	1951726	1951726	Enterobacteriaceae bacterium UBA898		UBA898	latest	Scaffold	Major	Full	2017-09-12	ASM229457v1	University of Queensland	na	na	ftp://ftp.ncbi.nlm.nih.gov/genomes/all/GCA/002/294/575/GCA_002294575.1_ASM229457v1	derived from metagenome
GCA_002294545.1	PRJNA348753	SAMN06455068	DBET00000000.1	na	106654	106654	Acinetobacter nosocomialis		UBA899	latest	Scaffold	Major	Full	2017-09-12	ASM229454v1	University of Queensland	na	na	ftp://ftp.ncbi.nlm.nih.gov/genomes/all/GCA/002/294/545/GCA_002294545.1_ASM229454v1	derived from metagenome
GCA_002294525.1	PRJNA348753	SAMN06453945	DBES00000000.1	na	253	253	Chryseobacterium indologenes		UBA900	latest	Scaffold	Major	Full	2017-09-12	ASM229452v1	University of Queensland	na	na	ftp://ftp.ncbi.nlm.nih.gov/genomes/all/GCA/002/294/525/GCA_002294525.1_ASM229452v1	derived from metagenome
GCA_002294075.1	PRJNA348753	SAMN06453944	DBER00000000.1	na	85698	85698	Achromobacter xylosoxidans		UBA901	latest	Scaffold	Major	Full	2017-09-12	ASM229407v1	University of Queensland	na	na	ftp://ftp.ncbi.nlm.nih.gov/genomes/all/GCA/002/294/075/GCA_002294075.1_ASM229407v1	derived from metagenome
GCA_002294065.1	PRJNA348753	SAMN06453947	DBEQ00000000.1	na	83655	83655	Leclercia adecarboxylata		UBA902	latest	Scaffold	Major	Full	2017-09-12	ASM229406v1	University of Queensland	na	na	ftp://ftp.ncbi.nlm.nih.gov/genomes/all/GCA/002/294/065/GCA_002294065.1_ASM229406v1	derived from metagenome
GCA_002294045.1	PRJNA348753	SAMN06453946	DBEP00000000.1	na	1946709	1946709	Lachnoclostridium sp. UBA903		UBA903	latest	Scaffold	Major	Full	2017-09-12	ASM229404v1	University of Queensland	na	na	ftp://ftp.ncbi.nlm.nih.gov/genomes/all/GCA/002/294/045/GCA_002294045.1_ASM229404v1	derived from metagenome
GCA_002294535.1	PRJNA348753	SAMN06453941	DBEO00000000.1	na	316	316	Pseudomonas stutzeri		UBA904	latest	Scaffold	Major	Full	2017-09-12	ASM229453v1	University of Queensland	na	na	ftp://ftp.ncbi.nlm.nih.gov/genomes/all/GCA/002/294/535/GCA_002294535.1_ASM229453v1	derived from metagenome
GCA_002294505.1	PRJNA348753	SAMN06453940	DBEN00000000.1	na	40324	40324	Stenotrophomonas maltophilia		UBA905	latest	Scaffold	Major	Full	2017-09-12	ASM229450v1	University of Queensland	na	na	ftp://ftp.ncbi.nlm.nih.gov/genomes/all/GCA/002/294/505/GCA_002294505.1_ASM229450v1	derived from metagenome
GCA_002294475.1	PRJNA348753	SAMN06453943	DBEM00000000.1	na	83655	83655	Leclercia adecarboxylata		UBA906	latest	Scaffold	Major	Full	2017-09-12	ASM229447v1	University of Queensland	na	na	ftp://ftp.ncbi.nlm.nih.gov/genomes/all/GCA/002/294/475/GCA_002294475.1_ASM229447v1	derived from metagenome
GCA_002294465.1	PRJNA348753	SAMN06453942	DBEL00000000.1	na	238	238	Elizabethkingia meningoseptica		UBA907	latest	Scaffold	Major	Full	2017-09-12	ASM229446v1	University of Queensland	na	na	ftp://ftp.ncbi.nlm.nih.gov/genomes/all/GCA/002/294/465/GCA_002294465.1_ASM229446v1	derived from metagenome
GCA_002293995.1	PRJNA348753	SAMN06453949	DBEK00000000.1	na	287	287	Pseudomonas aeruginosa		UBA908	latest	Scaffold	Major	Full	2017-09-12	ASM229399v1	University of Queensland	na	na	ftp://ftp.ncbi.nlm.nih.gov/genomes/all/GCA/002/293/995/GCA_002293995.1_ASM229399v1	derived from metagenome
GCA_002293985.1	PRJNA348753	SAMN06453948	DBEJ00000000.1	na	1946454	1946454	Empedobacter sp. UBA909		UBA909	latest	Scaffold	Major	Full	2017-09-12	ASM229398v1	University of Queensland	na	na	ftp://ftp.ncbi.nlm.nih.gov/genomes/all/GCA/002/293/985/GCA_002293985.1_ASM229398v1	derived from metagenome
GCA_002294445.1	PRJNA348753	SAMN06453154	DBEI00000000.1	na	1948866	1948866	Patescibacteria group bacterium UBA910		UBA910	latest	Scaffold	Major	Full	2017-09-12	ASM229444v1	University of Queensland	na	na	ftp://ftp.ncbi.nlm.nih.gov/genomes/all/GCA/002/294/445/GCA_002294445.1_ASM229444v1	derived from metagenome
GCA_002294005.1	PRJNA348753	SAMN06453155	DBEH00000000.1	na	1948108	1948108	Firmicutes bacterium UBA911		UBA911	latest	Scaffold	Major	Full	2017-09-12	ASM229400v1	University of Queensland	na	na	ftp://ftp.ncbi.nlm.nih.gov/genomes/all/GCA/002/294/005/GCA_002294005.1_ASM229400v1	derived from metagenome
GCA_002293965.1	PRJNA348753	SAMN06453152	DBEG00000000.1	na	1953130	1953130	Actinobacteria bacterium UBA912		UBA912	latest	Scaffold	Major	Full	2017-09-12	ASM229396v1	University of Queensland	na	na	ftp://ftp.ncbi.nlm.nih.gov/genomes/all/GCA/002/293/965/GCA_002293965.1_ASM229396v1	derived from metagenome
GCA_002294395.1	PRJNA348753	SAMN06453153	DBEF00000000.1	na	28141	28141	Cronobacter sakazakii		UBA913	latest	Scaffold	Major	Full	2017-09-12	ASM229439v1	University of Queensland	na	na	ftp://ftp.ncbi.nlm.nih.gov/genomes/all/GCA/002/294/395/GCA_002294395.1_ASM229439v1	derived from metagenome
GCA_002293915.1	PRJNA348753	SAMN06453150	DBEE00000000.1	na	1951727	1951727	Enterobacteriaceae bacterium UBA914		UBA914	latest	Scaffold	Major	Full	2017-09-12	ASM229391v1	University of Queensland	na	na	ftp://ftp.ncbi.nlm.nih.gov/genomes/all/GCA/002/293/915/GCA_002293915.1_ASM229391v1	derived from metagenome
GCA_002293905.1	PRJNA348753	SAMN06453151	DBED00000000.1	na	316	316	Pseudomonas stutzeri		UBA915	latest	Scaffold	Major	Full	2017-09-12	ASM229390v1	University of Queensland	na	na	ftp://ftp.ncbi.nlm.nih.gov/genomes/all/GCA/002/293/905/GCA_002293905.1_ASM229390v1	derived from metagenome
GCA_002293925.1	PRJNA348753	SAMN06453148	DBEC00000000.1	na	189381	189381	Bacillus marisflavi		UBA916	latest	Scaffold	Major	Full	2017-09-12	ASM229392v1	University of Queensland	na	na	ftp://ftp.ncbi.nlm.nih.gov/genomes/all/GCA/002/293/925/GCA_002293925.1_ASM229392v1	derived from metagenome
GCA_002293855.1	PRJNA348753	SAMN06453149	DBEB00000000.1	na	1953281	1953281	Candidatus Falkowbacteria bacterium UBA917		UBA917	latest	Scaffold	Major	Full	2017-09-12	ASM229385v1	University of Queensland	na	na	ftp://ftp.ncbi.nlm.nih.gov/genomes/all/GCA/002/293/855/GCA_002293855.1_ASM229385v1	derived from metagenome
GCA_002293845.1	PRJNA348753	SAMN06453157	DBEA00000000.1	na	1948867	1948867	Patescibacteria group bacterium UBA918		UBA918	latest	Scaffold	Major	Full	2017-09-12	ASM229384v1	University of Queensland	na	na	ftp://ftp.ncbi.nlm.nih.gov/genomes/all/GCA/002/293/845/GCA_002293845.1_ASM229384v1	derived from metagenome
GCA_002293885.1	PRJNA348753	SAMN06453158	DBDZ00000000.1	na	1953282	1953282	Candidatus Falkowbacteria bacterium UBA919		UBA919	latest	Scaffold	Major	Full	2017-09-12	ASM229388v1	University of Queensland	na	na	ftp://ftp.ncbi.nlm.nih.gov/genomes/all/GCA/002/293/885/GCA_002293885.1_ASM229388v1	derived from metagenome
GCA_002293795.1	PRJNA348753	SAMN06454188	DBDY00000000.1	na	1948868	1948868	Patescibacteria group bacterium UBA920		UBA920	latest	Scaffold	Major	Full	2017-09-12	ASM229379v1	University of Queensland	na	na	ftp://ftp.ncbi.nlm.nih.gov/genomes/all/GCA/002/293/795/GCA_002293795.1_ASM229379v1	derived from metagenome
GCA_002293775.1	PRJNA348753	SAMN06454187	DBDX00000000.1	na	1948869	1948869	Patescibacteria group bacterium UBA921		UBA921	latest	Scaffold	Major	Full	2017-09-12	ASM229377v1	University of Queensland	na	na	ftp://ftp.ncbi.nlm.nih.gov/genomes/all/GCA/002/293/775/GCA_002293775.1_ASM229377v1	derived from metagenome
GCA_002293825.1	PRJNA348753	SAMN06454186	DBDW00000000.1	na	1953295	1953295	Candidatus Magasanikbacteria bacterium UBA922		UBA922	latest	Contig	Major	Full	2017-09-12	ASM229382v1	University of Queensland	na	na	ftp://ftp.ncbi.nlm.nih.gov/genomes/all/GCA/002/293/825/GCA_002293825.1_ASM229382v1	derived from metagenome
GCA_002293765.1	PRJNA348753	SAMN06454185	DBDV00000000.1	na	1961501	1961501	Bacteriovoracaceae bacterium UBA923		UBA923	latest	Scaffold	Major	Full	2017-09-12	ASM229376v1	University of Queensland	na	na	ftp://ftp.ncbi.nlm.nih.gov/genomes/all/GCA/002/293/765/GCA_002293765.1_ASM229376v1	derived from metagenome
GCA_002293725.1	PRJNA348753	SAMN06454184	DBDU00000000.1	na	1948870	1948870	Patescibacteria group bacterium UBA924		UBA924	latest	Scaffold	Major	Full	2017-09-12	ASM229372v1	University of Queensland	na	na	ftp://ftp.ncbi.nlm.nih.gov/genomes/all/GCA/002/293/725/GCA_002293725.1_ASM229372v1	derived from metagenome
GCA_002293705.1	PRJNA348753	SAMN06454183	DBDT00000000.1	na	1953391	1953391	Candidatus Woesebacteria bacterium UBA925		UBA925	latest	Scaffold	Major	Full	2017-09-12	ASM229370v1	University of Queensland	na	na	ftp://ftp.ncbi.nlm.nih.gov/genomes/all/GCA/002/293/705/GCA_002293705.1_ASM229370v1	derived from metagenome
GCA_002293685.1	PRJNA348753	SAMN06454182	DBDS00000000.1	na	1948871	1948871	Patescibacteria group bacterium UBA926		UBA926	latest	Scaffold	Major	Full	2017-09-12	ASM229368v1	University of Queensland	na	na	ftp://ftp.ncbi.nlm.nih.gov/genomes/all/GCA/002/293/685/GCA_002293685.1_ASM229368v1	derived from metagenome
GCA_002293715.1	PRJNA348753	SAMN06454181	DBDR00000000.1	na	1953292	1953292	Candidatus Gottesmanbacteria bacterium UBA927		UBA927	latest	Scaffold	Major	Full	2017-09-12	ASM229371v1	University of Queensland	na	na	ftp://ftp.ncbi.nlm.nih.gov/genomes/all/GCA/002/293/715/GCA_002293715.1_ASM229371v1	derived from metagenome
GCA_002293665.1	PRJNA348753	SAMN06454180	DBDQ00000000.1	na	1946014	1946014	Alistipes sp. UBA928		UBA928	latest	Scaffold	Major	Full	2017-09-12	ASM229366v1	University of Queensland	na	na	ftp://ftp.ncbi.nlm.nih.gov/genomes/all/GCA/002/293/665/GCA_002293665.1_ASM229366v1	derived from metagenome
GCA_002293625.1	PRJNA348753	SAMN06454179	DBDP00000000.1	na	1950936	1950936	Clostridiales bacterium UBA929		UBA929	latest	Scaffold	Major	Full	2017-09-12	ASM229362v1	University of Queensland	na	na	ftp://ftp.ncbi.nlm.nih.gov/genomes/all/GCA/002/293/625/GCA_002293625.1_ASM229362v1	derived from metagenome
GCA_002293605.1	PRJNA348753	SAMN06451385	DBDO00000000.1	na	1961568	1961568	Desulfovibrionaceae bacterium UBA930		UBA930	latest	Scaffold	Major	Full	2017-09-12	ASM229360v1	University of Queensland	na	na	ftp://ftp.ncbi.nlm.nih.gov/genomes/all/GCA/002/293/605/GCA_002293605.1_ASM229360v1	derived from metagenome
GCA_002293615.1	PRJNA348753	SAMN06451386	DBDN00000000.1	na	1948464	1948464	Betaproteobacteria bacterium UBA931		UBA931	latest	Scaffold	Major	Full	2017-09-12	ASM229361v1	University of Queensland	na	na	ftp://ftp.ncbi.nlm.nih.gov/genomes/all/GCA/002/293/615/GCA_002293615.1_ASM229361v1	derived from metagenome
GCA_002293585.1	PRJNA348753	SAMN06451387	DBDM00000000.1	na	1950758	1950758	Bacteroidales bacterium UBA932		UBA932	latest	Scaffold	Major	Full	2017-09-12	ASM229358v1	University of Queensland	na	na	ftp://ftp.ncbi.nlm.nih.gov/genomes/all/GCA/002/293/585/GCA_002293585.1_ASM229358v1	derived from metagenome
GCA_002293545.1	PRJNA348753	SAMN06451388	DBDL00000000.1	na	1946710	1946710	Lachnoclostridium sp. UBA933		UBA933	latest	Scaffold	Major	Full	2017-09-12	ASM229354v1	University of Queensland	na	na	ftp://ftp.ncbi.nlm.nih.gov/genomes/all/GCA/002/293/545/GCA_002293545.1_ASM229354v1	derived from metagenome
GCA_002293535.1	PRJNA348753	SAMN06451389	DBDK00000000.1	na	1946015	1946015	Alistipes sp. UBA934		UBA934	latest	Scaffold	Major	Full	2017-09-12	ASM229353v1	University of Queensland	na	na	ftp://ftp.ncbi.nlm.nih.gov/genomes/all/GCA/002/293/535/GCA_002293535.1_ASM229353v1	derived from metagenome
GCA_002293525.1	PRJNA348753	SAMN06451390	DBDJ00000000.1	na	1952190	1952190	Lachnospiraceae bacterium UBA935		UBA935	latest	Scaffold	Major	Full	2017-09-12	ASM229352v1	University of Queensland	na	na	ftp://ftp.ncbi.nlm.nih.gov/genomes/all/GCA/002/293/525/GCA_002293525.1_ASM229352v1	derived from metagenome
GCA_002293505.1	PRJNA348753	SAMN06451391	DBDI00000000.1	na	1946016	1946016	Alistipes sp. UBA936		UBA936	latest	Scaffold	Major	Full	2017-09-12	ASM229350v1	University of Queensland	na	na	ftp://ftp.ncbi.nlm.nih.gov/genomes/all/GCA/002/293/505/GCA_002293505.1_ASM229350v1	derived from metagenome
GCA_002293455.1	PRJNA348753	SAMN06451392	DBDH00000000.1	na	1947761	1947761	Treponema sp. UBA937		UBA937	latest	Scaffold	Major	Full	2017-09-12	ASM229345v1	University of Queensland	na	na	ftp://ftp.ncbi.nlm.nih.gov/genomes/all/GCA/002/293/455/GCA_002293455.1_ASM229345v1	derived from metagenome
GCA_002293475.1	PRJNA348753	SAMN06451393	DBDG00000000.1	na	1952191	1952191	Lachnospiraceae bacterium UBA938		UBA938	latest	Scaffold	Major	Full	2017-09-12	ASM229347v1	University of Queensland	na	na	ftp://ftp.ncbi.nlm.nih.gov/genomes/all/GCA/002/293/475/GCA_002293475.1_ASM229347v1	derived from metagenome
GCA_002293435.1	PRJNA348753	SAMN06451394	DBDF00000000.1	na	1946092	1946092	Bacteroides sp. UBA939		UBA939	latest	Scaffold	Major	Full	2017-09-12	ASM229343v1	University of Queensland	na	na	ftp://ftp.ncbi.nlm.nih.gov/genomes/all/GCA/002/293/435/GCA_002293435.1_ASM229343v1	derived from metagenome
GCA_002293425.1	PRJNA348753	SAMN06454456	DBDE00000000.1	na	1946017	1946017	Alistipes sp. UBA940		UBA940	latest	Scaffold	Major	Full	2017-09-12	ASM229342v1	University of Queensland	na	na	ftp://ftp.ncbi.nlm.nih.gov/genomes/all/GCA/002/293/425/GCA_002293425.1_ASM229342v1	derived from metagenome
GCA_002293365.1	PRJNA348753	SAMN06454455	DBDD00000000.1	na	1946308	1946308	Catabacter sp. UBA941		UBA941	latest	Scaffold	Major	Full	2017-09-12	ASM229336v1	University of Queensland	na	na	ftp://ftp.ncbi.nlm.nih.gov/genomes/all/GCA/002/293/365/GCA_002293365.1_ASM229336v1	derived from metagenome
GCA_002293385.1	PRJNA348753	SAMN06454458	DBDC00000000.1	na	1948465	1948465	Betaproteobacteria bacterium UBA942		UBA942	latest	Scaffold	Major	Full	2017-09-12	ASM229338v1	University of Queensland	na	na	ftp://ftp.ncbi.nlm.nih.gov/genomes/all/GCA/002/293/385/GCA_002293385.1_ASM229338v1	derived from metagenome
GCA_002293345.1	PRJNA348753	SAMN06454457	DBDB00000000.1	na	1946018	1946018	Alistipes sp. UBA943		UBA943	latest	Scaffold	Major	Full	2017-09-12	ASM229334v1	University of Queensland	na	na	ftp://ftp.ncbi.nlm.nih.gov/genomes/all/GCA/002/293/345/GCA_002293345.1_ASM229334v1	derived from metagenome
GCA_002293375.1	PRJNA348753	SAMN06454460	DBDA00000000.1	na	1947012	1947012	Odoribacter sp. UBA944		UBA944	latest	Scaffold	Major	Full	2017-09-12	ASM229337v1	University of Queensland	na	na	ftp://ftp.ncbi.nlm.nih.gov/genomes/all/GCA/002/293/375/GCA_002293375.1_ASM229337v1	derived from metagenome
GCA_002293315.1	PRJNA348753	SAMN06454459	DBCZ00000000.1	na	1952449	1952449	Ruminococcaceae bacterium UBA945		UBA945	latest	Scaffold	Major	Full	2017-09-12	ASM229331v1	University of Queensland	na	na	ftp://ftp.ncbi.nlm.nih.gov/genomes/all/GCA/002/293/315/GCA_002293315.1_ASM229331v1	derived from metagenome
GCA_002293295.1	PRJNA348753	SAMN06454462	DBCY00000000.1	na	1947442	1947442	Ruminococcus sp. UBA946		UBA946	latest	Scaffold	Major	Full	2017-09-12	ASM229329v1	University of Queensland	na	na	ftp://ftp.ncbi.nlm.nih.gov/genomes/all/GCA/002/293/295/GCA_002293295.1_ASM229329v1	derived from metagenome
GCA_002293275.1	PRJNA348753	SAMN06454461	DBCX00000000.1	na	1947903	1947903	Cyanobacteria bacterium UBA947		UBA947	latest	Scaffold	Major	Full	2017-09-12	ASM229327v1	University of Queensland	na	na	ftp://ftp.ncbi.nlm.nih.gov/genomes/all/GCA/002/293/275/GCA_002293275.1_ASM229327v1	derived from metagenome
GCA_002293265.1	PRJNA348753	SAMN06454454	DBCW00000000.1	na	1950945	1950945	Eggerthellales bacterium UBA948		UBA948	latest	Scaffold	Major	Full	2017-09-12	ASM229326v1	University of Queensland	na	na	ftp://ftp.ncbi.nlm.nih.gov/genomes/all/GCA/002/293/265/GCA_002293265.1_ASM229326v1	derived from metagenome
GCA_002293245.1	PRJNA348753	SAMN06454453	DBCV00000000.1	na	1953380	1953380	Candidatus Saccharibacteria bacterium UBA949		UBA949	latest	Scaffold	Major	Full	2017-09-12	ASM229324v1	University of Queensland	na	na	ftp://ftp.ncbi.nlm.nih.gov/genomes/all/GCA/002/293/245/GCA_002293245.1_ASM229324v1	derived from metagenome
GCA_002293225.1	PRJNA348753	SAMN06451663	DBCU00000000.1	na	1423	1423	Bacillus subtilis		UBA950	latest	Contig	Major	Full	2017-09-12	ASM229322v1	University of Queensland	na	na	ftp://ftp.ncbi.nlm.nih.gov/genomes/all/GCA/002/293/225/GCA_002293225.1_ASM229322v1	derived from metagenome
GCA_002293205.1	PRJNA348753	SAMN06451664	DBCT00000000.1	na	1947788	1947788	bacterium UBA951		UBA951	latest	Scaffold	Major	Full	2017-09-12	ASM229320v1	University of Queensland	na	na	ftp://ftp.ncbi.nlm.nih.gov/genomes/all/GCA/002/293/205/GCA_002293205.1_ASM229320v1	derived from metagenome ; low contig N50
GCA_002293185.1	PRJNA348753	SAMN06451661	DBCS00000000.1	na	1951090	1951090	Flavobacteriales bacterium UBA952		UBA952	latest	Scaffold	Major	Full	2017-09-12	ASM229318v1	University of Queensland	na	na	ftp://ftp.ncbi.nlm.nih.gov/genomes/all/GCA/002/293/185/GCA_002293185.1_ASM229318v1	derived from metagenome
GCA_002293125.1	PRJNA348753	SAMN06451662	DBCR00000000.1	na	1948744	1948744	Opitutae bacterium UBA953		UBA953	latest	Scaffold	Major	Full	2017-09-12	ASM229312v1	University of Queensland	na	na	ftp://ftp.ncbi.nlm.nih.gov/genomes/all/GCA/002/293/125/GCA_002293125.1_ASM229312v1	derived from metagenome
GCA_002293155.1	PRJNA348753	SAMN06451667	DBCQ00000000.1	na	1950782	1950782	Burkholderiales bacterium UBA954		UBA954	latest	Scaffold	Major	Full	2017-09-12	ASM229315v1	University of Queensland	na	na	ftp://ftp.ncbi.nlm.nih.gov/genomes/all/GCA/002/293/155/GCA_002293155.1_ASM229315v1	derived from metagenome
GCA_002293105.1	PRJNA348753	SAMN06451668	DBCP00000000.1	na	1953175	1953175	Bacteroidetes bacterium UBA955		UBA955	latest	Scaffold	Major	Full	2017-09-12	ASM229310v1	University of Queensland	na	na	ftp://ftp.ncbi.nlm.nih.gov/genomes/all/GCA/002/293/105/GCA_002293105.1_ASM229310v1	derived from metagenome
GCA_002293145.1	PRJNA348753	SAMN06451665	DBCO00000000.1	na	1951375	1951375	Akkermansiaceae bacterium UBA956		UBA956	latest	Scaffold	Major	Full	2017-09-12	ASM229314v1	University of Queensland	na	na	ftp://ftp.ncbi.nlm.nih.gov/genomes/all/GCA/002/293/145/GCA_002293145.1_ASM229314v1	derived from metagenome
GCA_002293065.1	PRJNA348753	SAMN06451666	DBCN00000000.1	na	1948745	1948745	Opitutae bacterium UBA957		UBA957	latest	Scaffold	Major	Full	2017-09-12	ASM229306v1	University of Queensland	na	na	ftp://ftp.ncbi.nlm.nih.gov/genomes/all/GCA/002/293/065/GCA_002293065.1_ASM229306v1	derived from metagenome
GCA_002293045.1	PRJNA348753	SAMN06451659	DBCM00000000.1	na	1951091	1951091	Flavobacteriales bacterium UBA958		UBA958	latest	Scaffold	Major	Full	2017-09-12	ASM229304v1	University of Queensland	na	na	ftp://ftp.ncbi.nlm.nih.gov/genomes/all/GCA/002/293/045/GCA_002293045.1_ASM229304v1	derived from metagenome
GCA_002293025.1	PRJNA348753	SAMN06451660	DBCL00000000.1	na	1948349	1948349	Actinobacteria bacterium UBA959		UBA959	latest	Scaffold	Major	Full	2017-09-12	ASM229302v1	University of Queensland	na	na	ftp://ftp.ncbi.nlm.nih.gov/genomes/all/GCA/002/293/025/GCA_002293025.1_ASM229302v1	derived from metagenome
GCA_002293055.1	PRJNA348753	SAMN06456956	DBCK00000000.1	na	1952254	1952254	Microbacteriaceae bacterium UBA960		UBA960	latest	Scaffold	Major	Full	2017-09-12	ASM229305v1	University of Queensland	na	na	ftp://ftp.ncbi.nlm.nih.gov/genomes/all/GCA/002/293/055/GCA_002293055.1_ASM229305v1	derived from metagenome
GCA_002293005.1	PRJNA348753	SAMN06456955	DBCJ00000000.1	na	1948688	1948688	Ignavibacteria bacterium UBA961		UBA961	latest	Scaffold	Major	Full	2017-09-12	ASM229300v1	University of Queensland	na	na	ftp://ftp.ncbi.nlm.nih.gov/genomes/all/GCA/002/293/005/GCA_002293005.1_ASM229300v1	derived from metagenome
GCA_002292975.1	PRJNA348753	SAMN06456954	DBCI00000000.1	na	1947079	1947079	Polynucleobacter sp. UBA962		UBA962	latest	Scaffold	Major	Full	2017-09-12	ASM229297v1	University of Queensland	na	na	ftp://ftp.ncbi.nlm.nih.gov/genomes/all/GCA/002/292/975/GCA_002292975.1_ASM229297v1	derived from metagenome
GCA_002292955.1	PRJNA348753	SAMN06456953	DBCH00000000.1	na	1952255	1952255	Microbacteriaceae bacterium UBA963		UBA963	latest	Scaffold	Major	Full	2017-09-12	ASM229295v1	University of Queensland	na	na	ftp://ftp.ncbi.nlm.nih.gov/genomes/all/GCA/002/292/955/GCA_002292955.1_ASM229295v1	derived from metagenome
GCA_002292945.1	PRJNA348753	SAMN06456960	DBCG00000000.1	na	1948225	1948225	Proteobacteria bacterium UBA964		UBA964	latest	Scaffold	Major	Full	2017-09-12	ASM229294v1	University of Queensland	na	na	ftp://ftp.ncbi.nlm.nih.gov/genomes/all/GCA/002/292/945/GCA_002292945.1_ASM229294v1	derived from metagenome
GCA_002292925.1	PRJNA348753	SAMN06456959	DBCF00000000.1	na	1953071	1953071	Roseiflexaceae bacterium UBA965		UBA965	latest	Scaffold	Major	Full	2017-09-12	ASM229292v1	University of Queensland	na	na	ftp://ftp.ncbi.nlm.nih.gov/genomes/all/GCA/002/292/925/GCA_002292925.1_ASM229292v1	derived from metagenome
GCA_002292895.1	PRJNA348753	SAMN06456958	DBCE00000000.1	na	1951211	1951211	Phycisphaerales bacterium UBA966		UBA966	latest	Scaffold	Major	Full	2017-09-12	ASM229289v1	University of Queensland	na	na	ftp://ftp.ncbi.nlm.nih.gov/genomes/all/GCA/002/292/895/GCA_002292895.1_ASM229289v1	derived from metagenome
GCA_002303775.1	PRJNA348753	SAMN06456957	DBCD00000000.1	na	1948753	1948753	Spartobacteria bacterium UBA967		UBA967	latest	Scaffold	Major	Full	2017-09-14	ASM230377v1	University of Queensland	na	na	ftp://ftp.ncbi.nlm.nih.gov/genomes/all/GCA/002/303/775/GCA_002303775.1_ASM230377v1	derived from metagenome
GCA_002292885.1	PRJNA348753	SAMN06456962	DBCC00000000.1	na	146919	146919	Salinibacter ruber		UBA968	latest	Scaffold	Major	Full	2017-09-12	ASM229288v1	University of Queensland	na	na	ftp://ftp.ncbi.nlm.nih.gov/genomes/all/GCA/002/292/885/GCA_002292885.1_ASM229288v1	derived from metagenome
GCA_002303765.1	PRJNA348753	SAMN06456961	DBCB00000000.1	na	1952747	1952747	Planctomycetaceae bacterium UBA969		UBA969	latest	Scaffold	Major	Full	2017-09-14	ASM230376v1	University of Queensland	na	na	ftp://ftp.ncbi.nlm.nih.gov/genomes/all/GCA/002/303/765/GCA_002303765.1_ASM230376v1	derived from metagenome
GCA_002292805.1	PRJNA348753	SAMN06451937	DBCA00000000.1	na	1950366	1950366	Bacillales bacterium UBA970		UBA970	latest	Scaffold	Major	Full	2017-09-12	ASM229280v1	University of Queensland	na	na	ftp://ftp.ncbi.nlm.nih.gov/genomes/all/GCA/002/292/805/GCA_002292805.1_ASM229280v1	derived from metagenome
GCA_002292845.1	PRJNA348753	SAMN06451938	DBBZ00000000.1	na	1951378	1951378	Alcaligenaceae bacterium UBA971		UBA971	latest	Scaffold	Major	Full	2017-09-12	ASM229284v1	University of Queensland	na	na	ftp://ftp.ncbi.nlm.nih.gov/genomes/all/GCA/002/292/845/GCA_002292845.1_ASM229284v1	derived from metagenome
GCA_002292855.1	PRJNA348753	SAMN06451939	DBBY00000000.1	na	1951092	1951092	Flavobacteriales bacterium UBA972		UBA972	latest	Scaffold	Major	Full	2017-09-12	ASM229285v1	University of Queensland	na	na	ftp://ftp.ncbi.nlm.nih.gov/genomes/all/GCA/002/292/855/GCA_002292855.1_ASM229285v1	derived from metagenome
GCA_002292815.1	PRJNA348753	SAMN06451940	DBBX00000000.1	na	1953018	1953018	Thiotrichaceae bacterium UBA973		UBA973	latest	Scaffold	Major	Full	2017-09-12	ASM229281v1	University of Queensland	na	na	ftp://ftp.ncbi.nlm.nih.gov/genomes/all/GCA/002/292/815/GCA_002292815.1_ASM229281v1	derived from metagenome
GCA_002292405.1	PRJNA348753	SAMN06451933	DBBW00000000.1	na	1951093	1951093	Flavobacteriales bacterium UBA974		UBA974	latest	Scaffold	Major	Full	2017-09-12	ASM229240v1	University of Queensland	na	na	ftp://ftp.ncbi.nlm.nih.gov/genomes/all/GCA/002/292/405/GCA_002292405.1_ASM229240v1	derived from metagenome
GCA_002292375.1	PRJNA348753	SAMN06451934	DBBV00000000.1	na	1952229	1952229	Methylococcaceae bacterium UBA975		UBA975	latest	Scaffold	Major	Full	2017-09-12	ASM229237v1	University of Queensland	na	na	ftp://ftp.ncbi.nlm.nih.gov/genomes/all/GCA/002/292/375/GCA_002292375.1_ASM229237v1	derived from metagenome
GCA_002292365.1	PRJNA348753	SAMN06451935	DBBU00000000.1	na	1951795	1951795	Flammeovirgaceae bacterium UBA976		UBA976	latest	Scaffold	Major	Full	2017-09-12	ASM229236v1	University of Queensland	na	na	ftp://ftp.ncbi.nlm.nih.gov/genomes/all/GCA/002/292/365/GCA_002292365.1_ASM229236v1	derived from metagenome
GCA_002292345.1	PRJNA348753	SAMN06451936	DBBT00000000.1	na	1948746	1948746	Opitutae bacterium UBA977		UBA977	latest	Scaffold	Major	Full	2017-09-12	ASM229234v1	University of Queensland	na	na	ftp://ftp.ncbi.nlm.nih.gov/genomes/all/GCA/002/292/345/GCA_002292345.1_ASM229234v1	derived from metagenome
GCA_002292295.1	PRJNA348753	SAMN06451941	DBBS00000000.1	na	1947536	1947536	Sphingomonas sp. UBA978		UBA978	latest	Scaffold	Major	Full	2017-09-12	ASM229229v1	University of Queensland	na	na	ftp://ftp.ncbi.nlm.nih.gov/genomes/all/GCA/002/292/295/GCA_002292295.1_ASM229229v1	derived from metagenome
GCA_002292325.1	PRJNA348753	SAMN06451942	DBBR00000000.1	na	1951094	1951094	Flavobacteriales bacterium UBA979		UBA979	latest	Scaffold	Major	Full	2017-09-12	ASM229232v1	University of Queensland	na	na	ftp://ftp.ncbi.nlm.nih.gov/genomes/all/GCA/002/292/325/GCA_002292325.1_ASM229232v1	derived from metagenome
GCA_002292265.1	PRJNA348753	SAMN06457237	DBBQ00000000.1	na	1951891	1951891	Flavobacteriaceae bacterium UBA980		UBA980	latest	Scaffold	Major	Full	2017-09-12	ASM229226v1	University of Queensland	na	na	ftp://ftp.ncbi.nlm.nih.gov/genomes/all/GCA/002/292/265/GCA_002292265.1_ASM229226v1	derived from metagenome
GCA_002292285.1	PRJNA348753	SAMN06457236	DBBP00000000.1	na	1948226	1948226	Proteobacteria bacterium UBA981		UBA981	latest	Scaffold	Major	Full	2017-09-12	ASM229228v1	University of Queensland	na	na	ftp://ftp.ncbi.nlm.nih.gov/genomes/all/GCA/002/292/285/GCA_002292285.1_ASM229228v1	derived from metagenome
GCA_002292245.1	PRJNA348753	SAMN06457239	DBBO00000000.1	na	1951892	1951892	Flavobacteriaceae bacterium UBA982		UBA982	latest	Scaffold	Major	Full	2017-09-12	ASM229224v1	University of Queensland	na	na	ftp://ftp.ncbi.nlm.nih.gov/genomes/all/GCA/002/292/245/GCA_002292245.1_ASM229224v1	derived from metagenome
GCA_002292215.1	PRJNA348753	SAMN06457238	DBBN00000000.1	na	1946573	1946573	Glaciecola sp. UBA983		UBA983	latest	Scaffold	Major	Full	2017-09-12	ASM229221v1	University of Queensland	na	na	ftp://ftp.ncbi.nlm.nih.gov/genomes/all/GCA/002/292/215/GCA_002292215.1_ASM229221v1	derived from metagenome
GCA_002292205.1	PRJNA348753	SAMN06457233	DBBM00000000.1	na	1950801	1950801	Cellvibrionales bacterium UBA984		UBA984	latest	Scaffold	Major	Full	2017-09-12	ASM229220v1	University of Queensland	na	na	ftp://ftp.ncbi.nlm.nih.gov/genomes/all/GCA/002/292/205/GCA_002292205.1_ASM229220v1	derived from metagenome
GCA_002292185.1	PRJNA348753	SAMN06457232	DBBL00000000.1	na	1951376	1951376	Akkermansiaceae bacterium UBA985		UBA985	latest	Scaffold	Major	Full	2017-09-12	ASM229218v1	University of Queensland	na	na	ftp://ftp.ncbi.nlm.nih.gov/genomes/all/GCA/002/292/185/GCA_002292185.1_ASM229218v1	derived from metagenome
GCA_002292165.1	PRJNA348753	SAMN06457235	DBBK00000000.1	na	1946144	1946144	Brevundimonas sp. UBA986		UBA986	latest	Scaffold	Major	Full	2017-09-12	ASM229216v1	University of Queensland	na	na	ftp://ftp.ncbi.nlm.nih.gov/genomes/all/GCA/002/292/165/GCA_002292165.1_ASM229216v1	derived from metagenome
GCA_002292105.1	PRJNA348753	SAMN06457234	DBBJ00000000.1	na	1953176	1953176	Bacteroidetes bacterium UBA987		UBA987	latest	Scaffold	Major	Full	2017-09-12	ASM229210v1	University of Queensland	na	na	ftp://ftp.ncbi.nlm.nih.gov/genomes/all/GCA/002/292/105/GCA_002292105.1_ASM229210v1	derived from metagenome
GCA_002292085.1	PRJNA348753	SAMN06457231	DBBI00000000.1	na	316	316	Pseudomonas stutzeri		UBA988	latest	Scaffold	Major	Full	2017-09-12	ASM229208v1	University of Queensland	na	na	ftp://ftp.ncbi.nlm.nih.gov/genomes/all/GCA/002/292/085/GCA_002292085.1_ASM229208v1	derived from metagenome
GCA_002292135.1	PRJNA348753	SAMN06457230	DBBH00000000.1	na	83655	83655	Leclercia adecarboxylata		UBA989	latest	Scaffold	Major	Full	2017-09-12	ASM229213v1	University of Queensland	na	na	ftp://ftp.ncbi.nlm.nih.gov/genomes/all/GCA/002/292/135/GCA_002292135.1_ASM229213v1	derived from metagenome
GCA_002292125.1	PRJNA348753	SAMN06452152	DBBG00000000.1	na	316	316	Pseudomonas stutzeri		UBA990	latest	Scaffold	Major	Full	2017-09-12	ASM229212v1	University of Queensland	na	na	ftp://ftp.ncbi.nlm.nih.gov/genomes/all/GCA/002/292/125/GCA_002292125.1_ASM229212v1	derived from metagenome
GCA_002292065.1	PRJNA348753	SAMN06452153	DBBF00000000.1	na	1945959	1945959	Acinetobacter sp. UBA991		UBA991	latest	Scaffold	Major	Full	2017-09-12	ASM229206v1	University of Queensland	na	na	ftp://ftp.ncbi.nlm.nih.gov/genomes/all/GCA/002/292/065/GCA_002292065.1_ASM229206v1	derived from metagenome
GCA_002292005.1	PRJNA348753	SAMN06452150	DBBE00000000.1	na	1946145	1946145	Brevundimonas sp. UBA992		UBA992	latest	Scaffold	Major	Full	2017-09-12	ASM229200v1	University of Queensland	na	na	ftp://ftp.ncbi.nlm.nih.gov/genomes/all/GCA/002/292/005/GCA_002292005.1_ASM229200v1	derived from metagenome
GCA_002292015.1	PRJNA348753	SAMN06452151	DBBD00000000.1	na	1948109	1948109	Firmicutes bacterium UBA993		UBA993	latest	Scaffold	Major	Full	2017-09-12	ASM229201v1	University of Queensland	na	na	ftp://ftp.ncbi.nlm.nih.gov/genomes/all/GCA/002/292/015/GCA_002292015.1_ASM229201v1	derived from metagenome
GCA_002292025.1	PRJNA348753	SAMN06452148	DBBC00000000.1	na	1948110	1948110	Firmicutes bacterium UBA994		UBA994	latest	Scaffold	Major	Full	2017-09-12	ASM229202v1	University of Queensland	na	na	ftp://ftp.ncbi.nlm.nih.gov/genomes/all/GCA/002/292/025/GCA_002292025.1_ASM229202v1	derived from metagenome
GCA_002291985.1	PRJNA348753	SAMN06452149	DBBB00000000.1	na	1948111	1948111	Firmicutes bacterium UBA995		UBA995	latest	Scaffold	Major	Full	2017-09-12	ASM229198v1	University of Queensland	na	na	ftp://ftp.ncbi.nlm.nih.gov/genomes/all/GCA/002/291/985/GCA_002291985.1_ASM229198v1	derived from metagenome
GCA_002291955.1	PRJNA348753	SAMN06452146	DBBA00000000.1	na	1952817	1952817	Rhodobacteraceae bacterium UBA996		UBA996	latest	Scaffold	Major	Full	2017-09-12	ASM229195v1	University of Queensland	na	na	ftp://ftp.ncbi.nlm.nih.gov/genomes/all/GCA/002/291/955/GCA_002291955.1_ASM229195v1	derived from metagenome
GCA_002291945.1	PRJNA348753	SAMN06452147	DBAZ00000000.1	na	1947650	1947650	Tepidimonas sp. UBA997		UBA997	latest	Scaffold	Major	Full	2017-09-12	ASM229194v1	University of Queensland	na	na	ftp://ftp.ncbi.nlm.nih.gov/genomes/all/GCA/002/291/945/GCA_002291945.1_ASM229194v1	derived from metagenome
GCA_002291925.1	PRJNA348753	SAMN06452144	DBAY00000000.1	na	1948452	1948452	Alphaproteobacteria bacterium UBA998		UBA998	latest	Scaffold	Major	Full	2017-09-12	ASM229192v1	University of Queensland	na	na	ftp://ftp.ncbi.nlm.nih.gov/genomes/all/GCA/002/291/925/GCA_002291925.1_ASM229192v1	derived from metagenome
GCA_002291895.1	PRJNA348753	SAMN06452145	DBAX00000000.1	na	1947904	1947904	Cyanobacteria bacterium UBA999		UBA999	latest	Scaffold	Major	Full	2017-09-12	ASM229189v1	University of Queensland	na	na	ftp://ftp.ncbi.nlm.nih.gov/genomes/all/GCA/002/291/895/GCA_002291895.1_ASM229189v1	derived from metagenome
GCA_002291855.1	PRJNA348753	SAMN06457503	DBAW00000000.1	na	1947531	1947531	Sphingomonas sp. UBA1000		UBA1000	latest	Scaffold	Major	Full	2017-09-12	ASM229185v1	University of Queensland	na	na	ftp://ftp.ncbi.nlm.nih.gov/genomes/all/GCA/002/291/855/GCA_002291855.1_ASM229185v1	derived from metagenome
GCA_002291875.1	PRJNA348753	SAMN06455469	DBAV00000000.1	na	1951943	1951943	Hyphomonadaceae bacterium UBA1001		UBA1001	latest	Scaffold	Major	Full	2017-09-12	ASM229187v1	University of Queensland	na	na	ftp://ftp.ncbi.nlm.nih.gov/genomes/all/GCA/002/291/875/GCA_002291875.1_ASM229187v1	derived from metagenome
GCA_002291845.1	PRJNA348753	SAMN06455466	DBAU00000000.1	na	1948350	1948350	Alphaproteobacteria bacterium UBA1002		UBA1002	latest	Scaffold	Major	Full	2017-09-12	ASM229184v1	University of Queensland	na	na	ftp://ftp.ncbi.nlm.nih.gov/genomes/all/GCA/002/291/845/GCA_002291845.1_ASM229184v1	derived from metagenome
GCA_002291795.1	PRJNA348753	SAMN06455467	DBAT00000000.1	na	1946744	1946744	Leeuwenhoekiella sp. UBA1003		UBA1003	latest	Scaffold	Major	Full	2017-09-12	ASM229179v1	University of Queensland	na	na	ftp://ftp.ncbi.nlm.nih.gov/genomes/all/GCA/002/291/795/GCA_002291795.1_ASM229179v1	derived from metagenome
GCA_002291785.1	PRJNA348753	SAMN06457499	DBAS00000000.1	na	42565	42565	Halomonas salina		UBA1004	latest	Scaffold	Major	Full	2017-09-12	ASM229178v1	University of Queensland	na	na	ftp://ftp.ncbi.nlm.nih.gov/genomes/all/GCA/002/291/785/GCA_002291785.1_ASM229178v1	derived from metagenome
GCA_002291765.1	PRJNA348753	SAMN06455465	DBAR00000000.1	na	1951796	1951796	Flavobacteriaceae bacterium UBA1005		UBA1005	latest	Scaffold	Major	Full	2017-09-12	ASM229176v1	University of Queensland	na	na	ftp://ftp.ncbi.nlm.nih.gov/genomes/all/GCA/002/291/765/GCA_002291765.1_ASM229176v1	derived from metagenome
GCA_002291735.1	PRJNA348753	SAMN06457496	DBAQ00000000.1	na	1948767	1948767	Patescibacteria group bacterium UBA1006		UBA1006	latest	Scaffold	Major	Full	2017-09-12	ASM229173v1	University of Queensland	na	na	ftp://ftp.ncbi.nlm.nih.gov/genomes/all/GCA/002/291/735/GCA_002291735.1_ASM229173v1	derived from metagenome
GCA_002291775.1	PRJNA348753	SAMN06455463	DBAP00000000.1	na	1951098	1951098	Gemmatimonadales bacterium UBA1007		UBA1007	latest	Scaffold	Major	Full	2017-09-12	ASM229177v1	University of Queensland	na	na	ftp://ftp.ncbi.nlm.nih.gov/genomes/all/GCA/002/291/775/GCA_002291775.1_ASM229177v1	derived from metagenome
GCA_002291725.1	PRJNA348753	SAMN06455473	DBAO00000000.1	na	1951797	1951797	Flavobacteriaceae bacterium UBA1008		UBA1008	latest	Scaffold	Major	Full	2017-09-12	ASM229172v1	University of Queensland	na	na	ftp://ftp.ncbi.nlm.nih.gov/genomes/all/GCA/002/291/725/GCA_002291725.1_ASM229172v1	derived from metagenome
GCA_002291675.1	PRJNA348753	SAMN06455474	DBAN00000000.1	na	1951347	1951347	Akkermansiaceae bacterium UBA1009		UBA1009	latest	Scaffold	Major	Full	2017-09-12	ASM229167v1	University of Queensland	na	na	ftp://ftp.ncbi.nlm.nih.gov/genomes/all/GCA/002/291/675/GCA_002291675.1_ASM229167v1	derived from metagenome
GCA_002291655.1	PRJNA348753	SAMN06450467	DBAM00000000.1	na	28108	28108	Alteromonas macleodii		UBA1010	latest	Scaffold	Major	Full	2017-09-12	ASM229165v1	University of Queensland	na	na	ftp://ftp.ncbi.nlm.nih.gov/genomes/all/GCA/002/291/655/GCA_002291655.1_ASM229165v1	derived from metagenome
GCA_002291645.1	PRJNA348753	SAMN06450466	DBAL00000000.1	na	1951348	1951348	Akkermansiaceae bacterium UBA1011		UBA1011	latest	Scaffold	Major	Full	2017-09-12	ASM229164v1	University of Queensland	na	na	ftp://ftp.ncbi.nlm.nih.gov/genomes/all/GCA/002/291/645/GCA_002291645.1_ASM229164v1	derived from metagenome
GCA_002291665.1	PRJNA348753	SAMN06450469	DBAK00000000.1	na	1948580	1948580	Gammaproteobacteria bacterium UBA1012		UBA1012	latest	Scaffold	Major	Full	2017-09-12	ASM229166v1	University of Queensland	na	na	ftp://ftp.ncbi.nlm.nih.gov/genomes/all/GCA/002/291/665/GCA_002291665.1_ASM229166v1	derived from metagenome
GCA_002291595.1	PRJNA348753	SAMN06450468	DBAJ00000000.1	na	1946153	1946153	Candidatus Microthrix sp. UBA1013		UBA1013	latest	Scaffold	Major	Full	2017-09-12	ASM229159v1	University of Queensland	na	na	ftp://ftp.ncbi.nlm.nih.gov/genomes/all/GCA/002/291/595/GCA_002291595.1_ASM229159v1	derived from metagenome
GCA_002291585.1	PRJNA348753	SAMN06450471	DBAI00000000.1	na	1948535	1948535	Deltaproteobacteria bacterium UBA1014		UBA1014	latest	Scaffold	Major	Full	2017-09-12	ASM229158v1	University of Queensland	na	na	ftp://ftp.ncbi.nlm.nih.gov/genomes/all/GCA/002/291/585/GCA_002291585.1_ASM229158v1	derived from metagenome
GCA_002291575.1	PRJNA348753	SAMN06450470	DBAH00000000.1	na	398743	398743	Zunongwangia profunda		UBA1015	latest	Scaffold	Major	Full	2017-09-12	ASM229157v1	University of Queensland	na	na	ftp://ftp.ncbi.nlm.nih.gov/genomes/all/GCA/002/291/575/GCA_002291575.1_ASM229157v1	derived from metagenome
GCA_002291565.1	PRJNA348753	SAMN06450473	DBAG00000000.1	na	1947453	1947453	Salinisphaera sp. UBA1016		UBA1016	latest	Scaffold	Major	Full	2017-09-12	ASM229156v1	University of Queensland	na	na	ftp://ftp.ncbi.nlm.nih.gov/genomes/all/GCA/002/291/565/GCA_002291565.1_ASM229156v1	derived from metagenome
GCA_002291485.1	PRJNA348753	SAMN06450472	DBAF00000000.1	na	1952767	1952767	Pseudomonadaceae bacterium UBA1017		UBA1017	latest	Scaffold	Major	Full	2017-09-12	ASM229148v1	University of Queensland	na	na	ftp://ftp.ncbi.nlm.nih.gov/genomes/all/GCA/002/291/485/GCA_002291485.1_ASM229148v1	derived from metagenome
GCA_002291495.1	PRJNA348753	SAMN06450464	DBAE00000000.1	na	1961475	1961475	Bacteriovoracaceae bacterium UBA1018		UBA1018	latest	Scaffold	Major	Full	2017-09-12	ASM229149v1	University of Queensland	na	na	ftp://ftp.ncbi.nlm.nih.gov/genomes/all/GCA/002/291/495/GCA_002291495.1_ASM229149v1	derived from metagenome
GCA_002291515.1	PRJNA348753	SAMN06450463	DBAD00000000.1	na	329	329	Ralstonia pickettii		UBA1019	latest	Scaffold	Major	Full	2017-09-12	ASM229151v1	University of Queensland	na	na	ftp://ftp.ncbi.nlm.nih.gov/genomes/all/GCA/002/291/515/GCA_002291515.1_ASM229151v1	derived from metagenome
GCA_002291505.1	PRJNA348753	SAMN06453559	DBAC00000000.1	na	1953310	1953310	Candidatus Saccharibacteria bacterium UBA1020		UBA1020	latest	Scaffold	Major	Full	2017-09-12	ASM229150v1	University of Queensland	na	na	ftp://ftp.ncbi.nlm.nih.gov/genomes/all/GCA/002/291/505/GCA_002291505.1_ASM229150v1	derived from metagenome
GCA_002304675.1	PRJNA348753	SAMN06453560	DBAB00000000.1	na	1953311	1953311	Candidatus Saccharibacteria bacterium UBA1021		UBA1021	latest	Scaffold	Major	Full	2017-09-12	ASM230467v1	University of Queensland	na	na	ftp://ftp.ncbi.nlm.nih.gov/genomes/all/GCA/002/304/675/GCA_002304675.1_ASM230467v1	derived from metagenome
GCA_002304695.1	PRJNA348753	SAMN06453566	DBAA00000000.1	na	1953312	1953312	Candidatus Saccharibacteria bacterium UBA1022		UBA1022	latest	Scaffold	Major	Full	2017-09-12	ASM230469v1	University of Queensland	na	na	ftp://ftp.ncbi.nlm.nih.gov/genomes/all/GCA/002/304/695/GCA_002304695.1_ASM230469v1	derived from metagenome
GCA_002304705.1	PRJNA348753	SAMN06457563	DAZZ00000000.1	na	1951569	1951569	Clostridiaceae bacterium UBA1023		UBA1023	latest	Scaffold	Major	Full	2017-09-12	ASM230470v1	University of Queensland	na	na	ftp://ftp.ncbi.nlm.nih.gov/genomes/all/GCA/002/304/705/GCA_002304705.1_ASM230470v1	derived from metagenome
GCA_002311995.1	PRJNA348753	SAMN06453553	DCER00000000.1	na	1951401	1951401	Anaerolineaceae bacterium UBA1024		UBA1024	latest	Scaffold	Major	Full	2017-09-19	ASM231199v1	University of Queensland	na	na	ftp://ftp.ncbi.nlm.nih.gov/genomes/all/GCA/002/311/995/GCA_002311995.1_ASM231199v1	derived from metagenome
GCA_002312035.1	PRJNA348753	SAMN06457497	DCEQ00000000.1	na	1951451	1951451	Atopobiaceae bacterium UBA1025		UBA1025	latest	Scaffold	Major	Full	2017-09-19	ASM231203v1	University of Queensland	na	na	ftp://ftp.ncbi.nlm.nih.gov/genomes/all/GCA/002/312/035/GCA_002312035.1_ASM231203v1	derived from metagenome
GCA_002311945.1	PRJNA348753	SAMN06453557	DCEP00000000.1	na	1952268	1952268	Ruminococcaceae bacterium UBA1026		UBA1026	latest	Scaffold	Major	Full	2017-09-19	ASM231194v1	University of Queensland	na	na	ftp://ftp.ncbi.nlm.nih.gov/genomes/all/GCA/002/311/945/GCA_002311945.1_ASM231194v1	derived from metagenome
GCA_002316995.1	PRJNA348753	SAMN06457515	DCEO00000000.1	na	1947250	1947250	Proteiniphilum sp. UBA1027		UBA1027	latest	Scaffold	Major	Full	2017-09-20	ASM231699v1	University of Queensland	na	na	ftp://ftp.ncbi.nlm.nih.gov/genomes/all/GCA/002/316/995/GCA_002316995.1_ASM231699v1	derived from metagenome
GCA_002316955.1	PRJNA348753	SAMN06455214	DCEN00000000.1	na	1947251	1947251	Proteiniphilum sp. UBA1028		UBA1028	latest	Scaffold	Major	Full	2017-09-20	ASM231695v1	University of Queensland	na	na	ftp://ftp.ncbi.nlm.nih.gov/genomes/all/GCA/002/316/955/GCA_002316955.1_ASM231695v1	derived from metagenome
GCA_002316965.1	PRJNA348753	SAMN06455215	DCEM00000000.1	na	1600	1600	Lactobacillus acetotolerans		UBA1029	latest	Scaffold	Major	Full	2017-09-20	ASM231696v1	University of Queensland	na	na	ftp://ftp.ncbi.nlm.nih.gov/genomes/all/GCA/002/316/965/GCA_002316965.1_ASM231696v1	derived from metagenome
GCA_002316925.1	PRJNA348753	SAMN06456022	DCEL00000000.1	na	1947929	1947929	Firmicutes bacterium UBA1030		UBA1030	latest	Scaffold	Major	Full	2017-09-20	ASM231692v1	University of Queensland	na	na	ftp://ftp.ncbi.nlm.nih.gov/genomes/all/GCA/002/316/925/GCA_002316925.1_ASM231692v1	derived from metagenome
GCA_002316915.1	PRJNA348753	SAMN06457779	DCEK00000000.1	na	1946021	1946021	Aminobacterium sp. UBA1031		UBA1031	latest	Scaffold	Major	Full	2017-09-20	ASM231691v1	University of Queensland	na	na	ftp://ftp.ncbi.nlm.nih.gov/genomes/all/GCA/002/316/915/GCA_002316915.1_ASM231691v1	derived from metagenome
GCA_002316885.1	PRJNA348753	SAMN06457778	DCEJ00000000.1	na	1947841	1947841	Cloacimonetes bacterium UBA1032		UBA1032	latest	Scaffold	Major	Full	2017-09-20	ASM231688v1	University of Queensland	na	na	ftp://ftp.ncbi.nlm.nih.gov/genomes/all/GCA/002/316/885/GCA_002316885.1_ASM231688v1	derived from metagenome
GCA_002316875.1	PRJNA348753	SAMN06456019	DCEI00000000.1	na	1952269	1952269	Ruminococcaceae bacterium UBA1033		UBA1033	latest	Scaffold	Major	Full	2017-09-20	ASM231687v1	University of Queensland	na	na	ftp://ftp.ncbi.nlm.nih.gov/genomes/all/GCA/002/316/875/GCA_002316875.1_ASM231687v1	derived from metagenome
GCA_002316855.1	PRJNA348753	SAMN06456018	DCEH00000000.1	na	1947613	1947613	Syntrophomonas sp. UBA1034		UBA1034	latest	Scaffold	Major	Full	2017-09-20	ASM231685v1	University of Queensland	na	na	ftp://ftp.ncbi.nlm.nih.gov/genomes/all/GCA/002/316/855/GCA_002316855.1_ASM231685v1	derived from metagenome
GCA_002316835.1	PRJNA348753	SAMN06457775	DCEG00000000.1	na	1950368	1950368	Bacteroidales bacterium UBA1035		UBA1035	latest	Scaffold	Major	Full	2017-09-20	ASM231683v1	University of Queensland	na	na	ftp://ftp.ncbi.nlm.nih.gov/genomes/all/GCA/002/316/835/GCA_002316835.1_ASM231683v1	derived from metagenome
GCA_002316805.1	PRJNA348753	SAMN06453975	DCEF00000000.1	na	1952270	1952270	Ruminococcaceae bacterium UBA1036		UBA1036	latest	Scaffold	Major	Full	2017-09-20	ASM231680v1	University of Queensland	na	na	ftp://ftp.ncbi.nlm.nih.gov/genomes/all/GCA/002/316/805/GCA_002316805.1_ASM231680v1	derived from metagenome
GCA_002316795.1	PRJNA348753	SAMN06454953	DCEE00000000.1	na	1952900	1952900	Synergistaceae bacterium UBA1037		UBA1037	latest	Scaffold	Major	Full	2017-09-20	ASM231679v1	University of Queensland	na	na	ftp://ftp.ncbi.nlm.nih.gov/genomes/all/GCA/002/316/795/GCA_002316795.1_ASM231679v1	derived from metagenome
GCA_002316765.1	PRJNA348753	SAMN06457772	DCED00000000.1	na	1946234	1946234	Catabacter sp. UBA1038		UBA1038	latest	Scaffold	Major	Full	2017-09-20	ASM231676v1	University of Queensland	na	na	ftp://ftp.ncbi.nlm.nih.gov/genomes/all/GCA/002/316/765/GCA_002316765.1_ASM231676v1	derived from metagenome ; low contig N50
GCA_002316755.1	PRJNA348753	SAMN06456001	DCEC00000000.1	na	1952271	1952271	Ruminococcaceae bacterium UBA1039		UBA1039	latest	Scaffold	Major	Full	2017-09-20	ASM231675v1	University of Queensland	na	na	ftp://ftp.ncbi.nlm.nih.gov/genomes/all/GCA/002/316/755/GCA_002316755.1_ASM231675v1	derived from metagenome
GCA_002316735.1	PRJNA348753	SAMN06456012	DCEB00000000.1	na	1950369	1950369	Bacteroidales bacterium UBA1040		UBA1040	latest	Scaffold	Major	Full	2017-09-20	ASM231673v1	University of Queensland	na	na	ftp://ftp.ncbi.nlm.nih.gov/genomes/all/GCA/002/316/735/GCA_002316735.1_ASM231673v1	derived from metagenome
GCA_002316705.1	PRJNA348753	SAMN06452059	DCEA00000000.1	na	1947614	1947614	Syntrophomonas sp. UBA1041		UBA1041	latest	Scaffold	Major	Full	2017-09-20	ASM231670v1	University of Queensland	na	na	ftp://ftp.ncbi.nlm.nih.gov/genomes/all/GCA/002/316/705/GCA_002316705.1_ASM231670v1	derived from metagenome
GCA_002316675.1	PRJNA348753	SAMN06452054	DCDZ00000000.1	na	1947765	1947765	Tyzzerella sp. UBA1042		UBA1042	latest	Scaffold	Major	Full	2017-09-20	ASM231667v1	University of Queensland	na	na	ftp://ftp.ncbi.nlm.nih.gov/genomes/all/GCA/002/316/675/GCA_002316675.1_ASM231667v1	derived from metagenome
GCA_002316685.1	PRJNA348753	SAMN06452056	DCDY00000000.1	na	1947930	1947930	Firmicutes bacterium UBA1043		UBA1043	latest	Scaffold	Major	Full	2017-09-20	ASM231668v1	University of Queensland	na	na	ftp://ftp.ncbi.nlm.nih.gov/genomes/all/GCA/002/316/685/GCA_002316685.1_ASM231668v1	derived from metagenome
GCA_002316655.1	PRJNA348753	SAMN06452062	DCDX00000000.1	na	863	863	Syntrophomonas wolfei		UBA1044	latest	Scaffold	Major	Full	2017-09-20	ASM231665v1	University of Queensland	na	na	ftp://ftp.ncbi.nlm.nih.gov/genomes/all/GCA/002/316/655/GCA_002316655.1_ASM231665v1	derived from metagenome
GCA_002316605.1	PRJNA348753	SAMN06452063	DCDW00000000.1	na	1946235	1946235	Catabacter sp. UBA1045		UBA1045	latest	Scaffold	Major	Full	2017-09-20	ASM231660v1	University of Queensland	na	na	ftp://ftp.ncbi.nlm.nih.gov/genomes/all/GCA/002/316/605/GCA_002316605.1_ASM231660v1	derived from metagenome
GCA_002316595.1	PRJNA348753	SAMN06456014	DCDV00000000.1	na	1946778	1946778	Mageeibacillus sp. UBA1046		UBA1046	latest	Scaffold	Major	Full	2017-09-20	ASM231659v1	University of Queensland	na	na	ftp://ftp.ncbi.nlm.nih.gov/genomes/all/GCA/002/316/595/GCA_002316595.1_ASM231659v1	derived from metagenome
GCA_002316585.1	PRJNA348753	SAMN06456015	DCDU00000000.1	na	1947931	1947931	Firmicutes bacterium UBA1047		UBA1047	latest	Scaffold	Major	Full	2017-09-20	ASM231658v1	University of Queensland	na	na	ftp://ftp.ncbi.nlm.nih.gov/genomes/all/GCA/002/316/585/GCA_002316585.1_ASM231658v1	derived from metagenome
GCA_002316555.1	PRJNA348753	SAMN06456005	DCDT00000000.1	na	1951762	1951762	Eubacteriaceae bacterium UBA1048		UBA1048	latest	Scaffold	Major	Full	2017-09-20	ASM231655v1	University of Queensland	na	na	ftp://ftp.ncbi.nlm.nih.gov/genomes/all/GCA/002/316/555/GCA_002316555.1_ASM231655v1	derived from metagenome ; low contig N50
GCA_002316535.1	PRJNA348753	SAMN06456006	DCDS00000000.1	na	1950806	1950806	Clostridiales bacterium UBA1049		UBA1049	latest	Scaffold	Major	Full	2017-09-20	ASM231653v1	University of Queensland	na	na	ftp://ftp.ncbi.nlm.nih.gov/genomes/all/GCA/002/316/535/GCA_002316535.1_ASM231653v1	derived from metagenome ; low contig N50
GCA_002316545.1	PRJNA348753	SAMN06450984	DCDR00000000.1	na	1953313	1953313	Candidatus Saccharibacteria bacterium UBA1050		UBA1050	latest	Scaffold	Major	Full	2017-09-20	ASM231654v1	University of Queensland	na	na	ftp://ftp.ncbi.nlm.nih.gov/genomes/all/GCA/002/316/545/GCA_002316545.1_ASM231654v1	derived from metagenome
GCA_002316485.1	PRJNA348753	SAMN06450983	DCDQ00000000.1	na	562	562	Escherichia coli		UBA1051	latest	Scaffold	Major	Full	2017-09-20	ASM231648v1	University of Queensland	na	na	ftp://ftp.ncbi.nlm.nih.gov/genomes/all/GCA/002/316/485/GCA_002316485.1_ASM231648v1	derived from metagenome
GCA_002316475.1	PRJNA348753	SAMN06452951	DCDP00000000.1	na	40324	40324	Stenotrophomonas maltophilia		UBA1052	latest	Scaffold	Major	Full	2017-09-20	ASM231647v1	University of Queensland	na	na	ftp://ftp.ncbi.nlm.nih.gov/genomes/all/GCA/002/316/475/GCA_002316475.1_ASM231647v1	derived from metagenome
GCA_002316465.1	PRJNA348753	SAMN06453254	DCDO00000000.1	na	1946487	1946487	Exiguobacterium sp. UBA1053		UBA1053	latest	Scaffold	Major	Full	2017-09-20	ASM231646v1	University of Queensland	na	na	ftp://ftp.ncbi.nlm.nih.gov/genomes/all/GCA/002/316/465/GCA_002316465.1_ASM231646v1	derived from metagenome
GCA_002316455.1	PRJNA348753	SAMN06454879	DCDN00000000.1	na	1951626	1951626	Corynebacteriaceae bacterium UBA1054		UBA1054	latest	Scaffold	Major	Full	2017-09-20	ASM231645v1	University of Queensland	na	na	ftp://ftp.ncbi.nlm.nih.gov/genomes/all/GCA/002/316/455/GCA_002316455.1_ASM231645v1	derived from metagenome
GCA_002316405.1	PRJNA348753	SAMN06450979	DCDM00000000.1	na	28031	28031	Lysinibacillus fusiformis		UBA1055	latest	Scaffold	Major	Full	2017-09-20	ASM231640v1	University of Queensland	na	na	ftp://ftp.ncbi.nlm.nih.gov/genomes/all/GCA/002/316/405/GCA_002316405.1_ASM231640v1	derived from metagenome
GCA_002316385.1	PRJNA348753	SAMN06454910	DCDL00000000.1	na	1946346	1946346	Clostridium sp. UBA1056		UBA1056	latest	Scaffold	Major	Full	2017-09-20	ASM231638v1	University of Queensland	na	na	ftp://ftp.ncbi.nlm.nih.gov/genomes/all/GCA/002/316/385/GCA_002316385.1_ASM231638v1	derived from metagenome
GCA_002316395.1	PRJNA348753	SAMN06454656	DCDK00000000.1	na	29385	29385	Staphylococcus saprophyticus		UBA1057	latest	Scaffold	Major	Full	2017-09-20	ASM231639v1	University of Queensland	na	na	ftp://ftp.ncbi.nlm.nih.gov/genomes/all/GCA/002/316/395/GCA_002316395.1_ASM231639v1	derived from metagenome
GCA_002316375.1	PRJNA348753	SAMN06450976	DCDJ00000000.1	na	1946769	1946769	Lysinibacillus sp. UBA1058		UBA1058	latest	Scaffold	Major	Full	2017-09-20	ASM231637v1	University of Queensland	na	na	ftp://ftp.ncbi.nlm.nih.gov/genomes/all/GCA/002/316/375/GCA_002316375.1_ASM231637v1	derived from metagenome
GCA_002316345.1	PRJNA348753	SAMN06450975	DCDI00000000.1	na	1953059	1953059	Phyllobacteriaceae bacterium UBA1059		UBA1059	latest	Scaffold	Major	Full	2017-09-20	ASM231634v1	University of Queensland	na	na	ftp://ftp.ncbi.nlm.nih.gov/genomes/all/GCA/002/316/345/GCA_002316345.1_ASM231634v1	derived from metagenome
GCA_002316305.1	PRJNA348753	SAMN06455727	DCDH00000000.1	na	1947842	1947842	Cloacimonetes bacterium UBA1060		UBA1060	latest	Scaffold	Major	Full	2017-09-20	ASM231630v1	University of Queensland	na	na	ftp://ftp.ncbi.nlm.nih.gov/genomes/all/GCA/002/316/305/GCA_002316305.1_ASM231630v1	derived from metagenome
GCA_002316315.1	PRJNA348753	SAMN06455728	DCDG00000000.1	na	1953190	1953190	Candidatus Aminicenantes bacterium UBA1061		UBA1061	latest	Scaffold	Major	Full	2017-09-20	ASM231631v1	University of Queensland	na	na	ftp://ftp.ncbi.nlm.nih.gov/genomes/all/GCA/002/316/315/GCA_002316315.1_ASM231631v1	derived from metagenome
GCA_002316295.1	PRJNA348753	SAMN06455729	DCDF00000000.1	na	1961415	1961415	Syntrophaceae bacterium UBA1062		UBA1062	latest	Scaffold	Major	Full	2017-09-20	ASM231629v1	University of Queensland	na	na	ftp://ftp.ncbi.nlm.nih.gov/genomes/all/GCA/002/316/295/GCA_002316295.1_ASM231629v1	derived from metagenome
GCA_002316275.1	PRJNA348753	SAMN06455730	DCDE00000000.1	na	1948306	1948306	candidate division WOR-3 bacterium UBA1063		UBA1063	latest	Scaffold	Major	Full	2017-09-20	ASM231627v1	University of Queensland	na	na	ftp://ftp.ncbi.nlm.nih.gov/genomes/all/GCA/002/316/275/GCA_002316275.1_ASM231627v1	derived from metagenome
GCA_002316235.1	PRJNA348753	SAMN06455731	DCDD00000000.1	na	1950370	1950370	Bacteroidales bacterium UBA1064		UBA1064	latest	Scaffold	Major	Full	2017-09-20	ASM231623v1	University of Queensland	na	na	ftp://ftp.ncbi.nlm.nih.gov/genomes/all/GCA/002/316/235/GCA_002316235.1_ASM231623v1	derived from metagenome
GCA_002316225.1	PRJNA348753	SAMN06455732	DCDC00000000.1	na	1947932	1947932	Firmicutes bacterium UBA1065		UBA1065	latest	Scaffold	Major	Full	2017-09-20	ASM231622v1	University of Queensland	na	na	ftp://ftp.ncbi.nlm.nih.gov/genomes/all/GCA/002/316/225/GCA_002316225.1_ASM231622v1	derived from metagenome
GCA_002316215.1	PRJNA348753	SAMN06455733	DCDB00000000.1	na	1951970	1951970	Lachnospiraceae bacterium UBA1066		UBA1066	latest	Scaffold	Major	Full	2017-09-20	ASM231621v1	University of Queensland	na	na	ftp://ftp.ncbi.nlm.nih.gov/genomes/all/GCA/002/316/215/GCA_002316215.1_ASM231621v1	derived from metagenome
GCA_002316185.1	PRJNA348753	SAMN06455734	DCDA00000000.1	na	1948227	1948227	Verrucomicrobia bacterium UBA1067		UBA1067	latest	Scaffold	Major	Full	2017-09-20	ASM231618v1	University of Queensland	na	na	ftp://ftp.ncbi.nlm.nih.gov/genomes/all/GCA/002/316/185/GCA_002316185.1_ASM231618v1	derived from metagenome
GCA_002316175.1	PRJNA348753	SAMN06452443	DCCZ00000000.1	na	1950371	1950371	Bacteroidales bacterium UBA1068		UBA1068	latest	Scaffold	Major	Full	2017-09-20	ASM231617v1	University of Queensland	na	na	ftp://ftp.ncbi.nlm.nih.gov/genomes/all/GCA/002/316/175/GCA_002316175.1_ASM231617v1	derived from metagenome
GCA_002316155.1	PRJNA348753	SAMN06455736	DCCY00000000.1	na	1952537	1952537	Porphyromonadaceae bacterium UBA1069		UBA1069	latest	Scaffold	Major	Full	2017-09-20	ASM231615v1	University of Queensland	na	na	ftp://ftp.ncbi.nlm.nih.gov/genomes/all/GCA/002/316/155/GCA_002316155.1_ASM231615v1	derived from metagenome
GCA_002316135.1	PRJNA348753	SAMN06450722	DCCX00000000.1	na	1950230	1950230	Bacillales bacterium UBA1070		UBA1070	latest	Scaffold	Major	Full	2017-09-20	ASM231613v1	University of Queensland	na	na	ftp://ftp.ncbi.nlm.nih.gov/genomes/all/GCA/002/316/135/GCA_002316135.1_ASM231613v1	derived from metagenome
GCA_002316095.1	PRJNA348753	SAMN06450695	DCCW00000000.1	na	1950372	1950372	Bacteroidales bacterium UBA1071		UBA1071	latest	Scaffold	Major	Full	2017-09-20	ASM231609v1	University of Queensland	na	na	ftp://ftp.ncbi.nlm.nih.gov/genomes/all/GCA/002/316/095/GCA_002316095.1_ASM231609v1	derived from metagenome
GCA_002316105.1	PRJNA348753	SAMN06450694	DCCV00000000.1	na	1950373	1950373	Bacteroidales bacterium UBA1072		UBA1072	latest	Scaffold	Major	Full	2017-09-20	ASM231610v1	University of Queensland	na	na	ftp://ftp.ncbi.nlm.nih.gov/genomes/all/GCA/002/316/105/GCA_002316105.1_ASM231610v1	derived from metagenome
GCA_002316075.1	PRJNA348753	SAMN06450719	DCCU00000000.1	na	1950231	1950231	Bacillales bacterium UBA1073		UBA1073	latest	Scaffold	Major	Full	2017-09-20	ASM231607v1	University of Queensland	na	na	ftp://ftp.ncbi.nlm.nih.gov/genomes/all/GCA/002/316/075/GCA_002316075.1_ASM231607v1	derived from metagenome
GCA_002316055.1	PRJNA348753	SAMN06450700	DCCT00000000.1	na	1947081	1947081	Prevotella sp. UBA1074		UBA1074	latest	Scaffold	Major	Full	2017-09-20	ASM231605v1	University of Queensland	na	na	ftp://ftp.ncbi.nlm.nih.gov/genomes/all/GCA/002/316/055/GCA_002316055.1_ASM231605v1	derived from metagenome
GCA_002316015.1	PRJNA348753	SAMN06450699	DCCS00000000.1	na	1952450	1952450	Prevotellaceae bacterium UBA1075		UBA1075	latest	Scaffold	Major	Full	2017-09-20	ASM231601v1	University of Queensland	na	na	ftp://ftp.ncbi.nlm.nih.gov/genomes/all/GCA/002/316/015/GCA_002316015.1_ASM231601v1	derived from metagenome
GCA_002313875.1	PRJNA348753	SAMN06450698	DCCR00000000.1	na	1946236	1946236	Catabacter sp. UBA1076		UBA1076	latest	Scaffold	Major	Full	2017-09-20	ASM231387v1	University of Queensland	na	na	ftp://ftp.ncbi.nlm.nih.gov/genomes/all/GCA/002/313/875/GCA_002313875.1_ASM231387v1	derived from metagenome
GCA_002314195.1	PRJNA348753	SAMN06450723	DCCQ00000000.1	na	1950374	1950374	Bacteroidales bacterium UBA1077		UBA1077	latest	Scaffold	Major	Full	2017-09-20	ASM231419v1	University of Queensland	na	na	ftp://ftp.ncbi.nlm.nih.gov/genomes/all/GCA/002/314/195/GCA_002314195.1_ASM231419v1	derived from metagenome
GCA_002313845.1	PRJNA348753	SAMN06450730	DCCP00000000.1	na	1950232	1950232	Bacillales bacterium UBA1078		UBA1078	latest	Scaffold	Major	Full	2017-09-20	ASM231384v1	University of Queensland	na	na	ftp://ftp.ncbi.nlm.nih.gov/genomes/all/GCA/002/313/845/GCA_002313845.1_ASM231384v1	derived from metagenome
GCA_002313825.1	PRJNA348753	SAMN06450729	DCCO00000000.1	na	1952451	1952451	Prevotellaceae bacterium UBA1079		UBA1079	latest	Scaffold	Major	Full	2017-09-20	ASM231382v1	University of Queensland	na	na	ftp://ftp.ncbi.nlm.nih.gov/genomes/all/GCA/002/313/825/GCA_002313825.1_ASM231382v1	derived from metagenome
GCA_002314175.1	PRJNA348753	SAMN06452233	DCCN00000000.1	na	1951971	1951971	Lachnospiraceae bacterium UBA1080		UBA1080	latest	Scaffold	Major	Full	2017-09-20	ASM231417v1	University of Queensland	na	na	ftp://ftp.ncbi.nlm.nih.gov/genomes/all/GCA/002/314/175/GCA_002314175.1_ASM231417v1	derived from metagenome
GCA_002313815.1	PRJNA348753	SAMN06452234	DCCM00000000.1	na	1952272	1952272	Ruminococcaceae bacterium UBA1081		UBA1081	latest	Scaffold	Major	Full	2017-09-20	ASM231381v1	University of Queensland	na	na	ftp://ftp.ncbi.nlm.nih.gov/genomes/all/GCA/002/313/815/GCA_002313815.1_ASM231381v1	derived from metagenome
GCA_002313795.1	PRJNA348753	SAMN06452231	DCCL00000000.1	na	853	853	Faecalibacterium prausnitzii		UBA1082	latest	Scaffold	Major	Full	2017-09-20	ASM231379v1	University of Queensland	na	na	ftp://ftp.ncbi.nlm.nih.gov/genomes/all/GCA/002/313/795/GCA_002313795.1_ASM231379v1	derived from metagenome
GCA_002313775.1	PRJNA348753	SAMN06452232	DCCK00000000.1	na	1950233	1950233	Bacillales bacterium UBA1083		UBA1083	latest	Scaffold	Major	Full	2017-09-20	ASM231377v1	University of Queensland	na	na	ftp://ftp.ncbi.nlm.nih.gov/genomes/all/GCA/002/313/775/GCA_002313775.1_ASM231377v1	derived from metagenome
GCA_002313745.1	PRJNA348753	SAMN06452229	DCCJ00000000.1	na	1950807	1950807	Clostridiales bacterium UBA1084		UBA1084	latest	Scaffold	Major	Full	2017-09-20	ASM231374v1	University of Queensland	na	na	ftp://ftp.ncbi.nlm.nih.gov/genomes/all/GCA/002/313/745/GCA_002313745.1_ASM231374v1	derived from metagenome
GCA_002313735.1	PRJNA348753	SAMN06452230	DCCI00000000.1	na	1953447	1953447	bacterium UBP9_UBA1085		UBA1085	latest	Scaffold	Major	Full	2017-09-20	ASM231373v1	University of Queensland	na	na	ftp://ftp.ncbi.nlm.nih.gov/genomes/all/GCA/002/313/735/GCA_002313735.1_ASM231373v1	derived from metagenome
GCA_002313695.1	PRJNA348753	SAMN06452227	DCCH00000000.1	na	1946093	1946093	Bifidobacterium sp. UBA1086		UBA1086	latest	Scaffold	Major	Full	2017-09-20	ASM231369v1	University of Queensland	na	na	ftp://ftp.ncbi.nlm.nih.gov/genomes/all/GCA/002/313/695/GCA_002313695.1_ASM231369v1	derived from metagenome ; low contig N50
GCA_002314145.1	PRJNA348753	SAMN06452228	DCCG00000000.1	na	1947651	1947651	Thalassolituus sp. UBA1087		UBA1087	latest	Scaffold	Major	Full	2017-09-20	ASM231414v1	University of Queensland	na	na	ftp://ftp.ncbi.nlm.nih.gov/genomes/all/GCA/002/314/145/GCA_002314145.1_ASM231414v1	derived from metagenome
GCA_002313715.1	PRJNA348753	SAMN06452225	DCCF00000000.1	na	28108	28108	Alteromonas macleodii		UBA1088	latest	Scaffold	Major	Full	2017-09-20	ASM231371v1	University of Queensland	na	na	ftp://ftp.ncbi.nlm.nih.gov/genomes/all/GCA/002/313/715/GCA_002313715.1_ASM231371v1	derived from metagenome
GCA_002314215.1	PRJNA348753	SAMN06452226	DCCE00000000.1	na	1951379	1951379	Alteromonadaceae bacterium UBA1089		UBA1089	latest	Scaffold	Major	Full	2017-09-20	ASM231421v1	University of Queensland	na	na	ftp://ftp.ncbi.nlm.nih.gov/genomes/all/GCA/002/314/215/GCA_002314215.1_ASM231421v1	derived from metagenome
GCA_002313665.1	PRJNA348753	SAMN06457028	DCCD00000000.1	na	1951349	1951349	Akkermansiaceae bacterium UBA1090		UBA1090	latest	Scaffold	Major	Full	2017-09-20	ASM231366v1	University of Queensland	na	na	ftp://ftp.ncbi.nlm.nih.gov/genomes/all/GCA/002/313/665/GCA_002313665.1_ASM231366v1	derived from metagenome
GCA_002314135.1	PRJNA348753	SAMN06457027	DCCC00000000.1	na	1952200	1952200	Leptospiraceae bacterium UBA1091		UBA1091	latest	Scaffold	Major	Full	2017-09-20	ASM231413v1	University of Queensland	na	na	ftp://ftp.ncbi.nlm.nih.gov/genomes/all/GCA/002/314/135/GCA_002314135.1_ASM231413v1	derived from metagenome
GCA_002313655.1	PRJNA348753	SAMN06457030	DCCB00000000.1	na	1945967	1945967	Alcanivorax sp. UBA1092		UBA1092	latest	Scaffold	Major	Full	2017-09-20	ASM231365v1	University of Queensland	na	na	ftp://ftp.ncbi.nlm.nih.gov/genomes/all/GCA/002/313/655/GCA_002313655.1_ASM231365v1	derived from metagenome
GCA_002314115.1	PRJNA348753	SAMN06457029	DCCA00000000.1	na	1951482	1951482	Balneolaceae bacterium UBA1093		UBA1093	latest	Scaffold	Major	Full	2017-09-20	ASM231411v1	University of Queensland	na	na	ftp://ftp.ncbi.nlm.nih.gov/genomes/all/GCA/002/314/115/GCA_002314115.1_ASM231411v1	derived from metagenome
GCA_002314095.1	PRJNA348753	SAMN06457032	DCBZ00000000.1	na	589873	589873	Alteromonas australica		UBA1094	latest	Scaffold	Major	Full	2017-09-20	ASM231409v1	University of Queensland	na	na	ftp://ftp.ncbi.nlm.nih.gov/genomes/all/GCA/002/314/095/GCA_002314095.1_ASM231409v1	derived from metagenome
GCA_002313635.1	PRJNA348753	SAMN06457031	DCBY00000000.1	na	1948575	1948575	Fusobacteriia bacterium UBA1095		UBA1095	latest	Scaffold	Major	Full	2017-09-20	ASM231363v1	University of Queensland	na	na	ftp://ftp.ncbi.nlm.nih.gov/genomes/all/GCA/002/313/635/GCA_002313635.1_ASM231363v1	derived from metagenome
GCA_002313595.1	PRJNA348753	SAMN06457034	DCBX00000000.1	na	1948228	1948228	Verrucomicrobia bacterium UBA1096		UBA1096	latest	Scaffold	Major	Full	2017-09-20	ASM231359v1	University of Queensland	na	na	ftp://ftp.ncbi.nlm.nih.gov/genomes/all/GCA/002/313/595/GCA_002313595.1_ASM231359v1	derived from metagenome
GCA_002313585.1	PRJNA348753	SAMN06457033	DCBW00000000.1	na	1946941	1946941	Microbacterium sp. UBA1097		UBA1097	latest	Scaffold	Major	Full	2017-09-20	ASM231358v1	University of Queensland	na	na	ftp://ftp.ncbi.nlm.nih.gov/genomes/all/GCA/002/313/585/GCA_002313585.1_ASM231358v1	derived from metagenome
GCA_002314065.1	PRJNA348753	SAMN06457036	DCBV00000000.1	na	1952818	1952818	Rhodobiaceae bacterium UBA1098		UBA1098	latest	Scaffold	Major	Full	2017-09-20	ASM231406v1	University of Queensland	na	na	ftp://ftp.ncbi.nlm.nih.gov/genomes/all/GCA/002/314/065/GCA_002314065.1_ASM231406v1	derived from metagenome
GCA_002313575.1	PRJNA348753	SAMN06457035	DCBU00000000.1	na	1951380	1951380	Alteromonadaceae bacterium UBA1099		UBA1099	latest	Scaffold	Major	Full	2017-09-20	ASM231357v1	University of Queensland	na	na	ftp://ftp.ncbi.nlm.nih.gov/genomes/all/GCA/002/313/575/GCA_002313575.1_ASM231357v1	derived from metagenome
GCA_002313555.1	PRJNA348753	SAMN06455522	DCBT00000000.1	na	1948229	1948229	Verrucomicrobia bacterium UBA1100		UBA1100	latest	Scaffold	Major	Full	2017-09-20	ASM231355v1	University of Queensland	na	na	ftp://ftp.ncbi.nlm.nih.gov/genomes/all/GCA/002/313/555/GCA_002313555.1_ASM231355v1	derived from metagenome
GCA_002313505.1	PRJNA348753	SAMN06455521	DCBS00000000.1	na	1947540	1947540	Spirochaeta sp. UBA1101		UBA1101	latest	Scaffold	Major	Full	2017-09-20	ASM231350v1	University of Queensland	na	na	ftp://ftp.ncbi.nlm.nih.gov/genomes/all/GCA/002/313/505/GCA_002313505.1_ASM231350v1	derived from metagenome
GCA_002313495.1	PRJNA348753	SAMN06451570	DCBR00000000.1	na	1947082	1947082	Prevotella sp. UBA1102		UBA1102	latest	Scaffold	Major	Full	2017-09-20	ASM231349v1	University of Queensland	na	na	ftp://ftp.ncbi.nlm.nih.gov/genomes/all/GCA/002/313/495/GCA_002313495.1_ASM231349v1	derived from metagenome
GCA_002313515.1	PRJNA348753	SAMN06455519	DCBQ00000000.1	na	1953314	1953314	Candidatus Saccharibacteria bacterium UBA1103		UBA1103	latest	Scaffold	Major	Full	2017-09-20	ASM231351v1	University of Queensland	na	na	ftp://ftp.ncbi.nlm.nih.gov/genomes/all/GCA/002/313/515/GCA_002313515.1_ASM231351v1	derived from metagenome
GCA_002314055.1	PRJNA348753	SAMN06451568	DCBP00000000.1	na	1947083	1947083	Prevotella sp. UBA1104		UBA1104	latest	Scaffold	Major	Full	2017-09-20	ASM231405v1	University of Queensland	na	na	ftp://ftp.ncbi.nlm.nih.gov/genomes/all/GCA/002/314/055/GCA_002314055.1_ASM231405v1	derived from metagenome
GCA_002313475.1	PRJNA348753	SAMN06455517	DCBO00000000.1	na	1948230	1948230	Verrucomicrobia bacterium UBA1105		UBA1105	latest	Scaffold	Major	Full	2017-09-20	ASM231347v1	University of Queensland	na	na	ftp://ftp.ncbi.nlm.nih.gov/genomes/all/GCA/002/313/475/GCA_002313475.1_ASM231347v1	derived from metagenome
GCA_002314035.1	PRJNA348753	SAMN06451566	DCBN00000000.1	na	1950234	1950234	Bacillales bacterium UBA1106		UBA1106	latest	Scaffold	Major	Full	2017-09-20	ASM231403v1	University of Queensland	na	na	ftp://ftp.ncbi.nlm.nih.gov/genomes/all/GCA/002/314/035/GCA_002314035.1_ASM231403v1	derived from metagenome
GCA_002314015.1	PRJNA348753	SAMN06455515	DCBM00000000.1	na	1950375	1950375	Bacteroidales bacterium UBA1107		UBA1107	latest	Scaffold	Major	Full	2017-09-20	ASM231401v1	University of Queensland	na	na	ftp://ftp.ncbi.nlm.nih.gov/genomes/all/GCA/002/314/015/GCA_002314015.1_ASM231401v1	derived from metagenome
GCA_002313985.1	PRJNA348753	SAMN06455514	DCBL00000000.1	na	1952273	1952273	Ruminococcaceae bacterium UBA1108		UBA1108	latest	Scaffold	Major	Full	2017-09-20	ASM231398v1	University of Queensland	na	na	ftp://ftp.ncbi.nlm.nih.gov/genomes/all/GCA/002/313/985/GCA_002313985.1_ASM231398v1	derived from metagenome
GCA_002313975.1	PRJNA348753	SAMN06451563	DCBK00000000.1	na	1946094	1946094	Bifidobacterium sp. UBA1109		UBA1109	latest	Scaffold	Major	Full	2017-09-20	ASM231397v1	University of Queensland	na	na	ftp://ftp.ncbi.nlm.nih.gov/genomes/all/GCA/002/313/975/GCA_002313975.1_ASM231397v1	derived from metagenome
GCA_002313405.1	PRJNA348753	SAMN06454812	DCBJ00000000.1	na	1950235	1950235	Bacillales bacterium UBA1110		UBA1110	latest	Scaffold	Major	Full	2017-09-20	ASM231340v1	University of Queensland	na	na	ftp://ftp.ncbi.nlm.nih.gov/genomes/all/GCA/002/313/405/GCA_002313405.1_ASM231340v1	derived from metagenome
GCA_002313435.1	PRJNA348753	SAMN06454814	DCBI00000000.1	na	1950376	1950376	Bacteroidales bacterium UBA1111		UBA1111	latest	Scaffold	Major	Full	2017-09-20	ASM231343v1	University of Queensland	na	na	ftp://ftp.ncbi.nlm.nih.gov/genomes/all/GCA/002/313/435/GCA_002313435.1_ASM231343v1	derived from metagenome
GCA_002313415.1	PRJNA348753	SAMN06454367	DCBH00000000.1	na	1950946	1950946	Flavobacteriales bacterium UBA1112		UBA1112	latest	Scaffold	Major	Full	2017-09-20	ASM231341v1	University of Queensland	na	na	ftp://ftp.ncbi.nlm.nih.gov/genomes/all/GCA/002/313/415/GCA_002313415.1_ASM231341v1	derived from metagenome
GCA_002313395.1	PRJNA348753	SAMN06454815	DCBG00000000.1	na	1951144	1951144	Legionellales bacterium UBA1113		UBA1113	latest	Scaffold	Major	Full	2017-09-20	ASM231339v1	University of Queensland	na	na	ftp://ftp.ncbi.nlm.nih.gov/genomes/all/GCA/002/313/395/GCA_002313395.1_ASM231339v1	derived from metagenome
GCA_002313955.1	PRJNA348753	SAMN06454768	DCBF00000000.1	na	1952218	1952218	Methylococcaceae bacterium UBA1114		UBA1114	latest	Scaffold	Major	Full	2017-09-20	ASM231395v1	University of Queensland	na	na	ftp://ftp.ncbi.nlm.nih.gov/genomes/all/GCA/002/313/955/GCA_002313955.1_ASM231395v1	derived from metagenome
GCA_002313325.1	PRJNA348753	SAMN06454776	DCBE00000000.1	na	1951798	1951798	Flavobacteriaceae bacterium UBA1115		UBA1115	latest	Scaffold	Major	Full	2017-09-20	ASM231332v1	University of Queensland	na	na	ftp://ftp.ncbi.nlm.nih.gov/genomes/all/GCA/002/313/325/GCA_002313325.1_ASM231332v1	derived from metagenome
GCA_002313355.1	PRJNA348753	SAMN06454363	DCBD00000000.1	na	1948703	1948703	Opitutae bacterium UBA1116		UBA1116	latest	Scaffold	Major	Full	2017-09-20	ASM231335v1	University of Queensland	na	na	ftp://ftp.ncbi.nlm.nih.gov/genomes/all/GCA/002/313/355/GCA_002313355.1_ASM231335v1	derived from metagenome
GCA_002313335.1	PRJNA348753	SAMN06454364	DCBC00000000.1	na	1952748	1952748	Porticoccaceae bacterium UBA1117		UBA1117	latest	Scaffold	Major	Full	2017-09-20	ASM231333v1	University of Queensland	na	na	ftp://ftp.ncbi.nlm.nih.gov/genomes/all/GCA/002/313/335/GCA_002313335.1_ASM231333v1	derived from metagenome
GCA_002313315.1	PRJNA348753	SAMN06454357	DCBB00000000.1	na	1948581	1948581	Gammaproteobacteria bacterium UBA1118		UBA1118	latest	Scaffold	Major	Full	2017-09-20	ASM231331v1	University of Queensland	na	na	ftp://ftp.ncbi.nlm.nih.gov/genomes/all/GCA/002/313/315/GCA_002313315.1_ASM231331v1	derived from metagenome
GCA_002313255.1	PRJNA348753	SAMN06454358	DCBA00000000.1	na	1948582	1948582	Gammaproteobacteria bacterium UBA1119		UBA1119	latest	Scaffold	Major	Full	2017-09-20	ASM231325v1	University of Queensland	na	na	ftp://ftp.ncbi.nlm.nih.gov/genomes/all/GCA/002/313/255/GCA_002313255.1_ASM231325v1	derived from metagenome
GCA_002313925.1	PRJNA348753	SAMN06451857	DCAZ00000000.1	na	1951099	1951099	Gemmatimonadales bacterium UBA1120		UBA1120	latest	Scaffold	Major	Full	2017-09-20	ASM231392v1	University of Queensland	na	na	ftp://ftp.ncbi.nlm.nih.gov/genomes/all/GCA/002/313/925/GCA_002313925.1_ASM231392v1	derived from metagenome
GCA_002313905.1	PRJNA348753	SAMN06453842	DCAY00000000.1	na	1948536	1948536	Deltaproteobacteria bacterium UBA1121		UBA1121	latest	Scaffold	Major	Full	2017-09-20	ASM231390v1	University of Queensland	na	na	ftp://ftp.ncbi.nlm.nih.gov/genomes/all/GCA/002/313/905/GCA_002313905.1_ASM231390v1	derived from metagenome
GCA_002313245.1	PRJNA348753	SAMN06451859	DCAX00000000.1	na	1948466	1948466	Dehalococcoidia bacterium UBA1122		UBA1122	latest	Scaffold	Major	Full	2017-09-20	ASM231324v1	University of Queensland	na	na	ftp://ftp.ncbi.nlm.nih.gov/genomes/all/GCA/002/313/245/GCA_002313245.1_ASM231324v1	derived from metagenome
GCA_002313895.1	PRJNA348753	SAMN06451858	DCAW00000000.1	na	1948467	1948467	Dehalococcoidia bacterium UBA1123		UBA1123	latest	Scaffold	Major	Full	2017-09-20	ASM231389v1	University of Queensland	na	na	ftp://ftp.ncbi.nlm.nih.gov/genomes/all/GCA/002/313/895/GCA_002313895.1_ASM231389v1	derived from metagenome
GCA_002313265.1	PRJNA348753	SAMN06453855	DCAV00000000.1	na	1951541	1951541	Cellvibrionaceae bacterium UBA1124		UBA1124	latest	Scaffold	Major	Full	2017-09-20	ASM231326v1	University of Queensland	na	na	ftp://ftp.ncbi.nlm.nih.gov/genomes/all/GCA/002/313/265/GCA_002313265.1_ASM231326v1	derived from metagenome
GCA_002313235.1	PRJNA348753	SAMN06457346	DCAU00000000.1	na	1951100	1951100	Gemmatimonadales bacterium UBA1125		UBA1125	latest	Scaffold	Major	Full	2017-09-20	ASM231323v1	University of Queensland	na	na	ftp://ftp.ncbi.nlm.nih.gov/genomes/all/GCA/002/313/235/GCA_002313235.1_ASM231323v1	derived from metagenome
GCA_002312935.1	PRJNA348753	SAMN06451863	DCAT00000000.1	na	1952987	1952987	Oceanospirillaceae bacterium UBA1126		UBA1126	latest	Scaffold	Major	Full	2017-09-19	ASM231293v1	University of Queensland	na	na	ftp://ftp.ncbi.nlm.nih.gov/genomes/all/GCA/002/312/935/GCA_002312935.1_ASM231293v1	derived from metagenome
GCA_002311595.1	PRJNA348753	SAMN06451862	DCAS00000000.1	na	1948468	1948468	Dehalococcoidia bacterium UBA1127		UBA1127	latest	Scaffold	Major	Full	2017-09-19	ASM231159v1	University of Queensland	na	na	ftp://ftp.ncbi.nlm.nih.gov/genomes/all/GCA/002/311/595/GCA_002311595.1_ASM231159v1	derived from metagenome
GCA_002311605.1	PRJNA348753	SAMN06451853	DCAR00000000.1	na	1950947	1950947	Flavobacteriales bacterium UBA1128		UBA1128	latest	Scaffold	Major	Full	2017-09-19	ASM231160v1	University of Queensland	na	na	ftp://ftp.ncbi.nlm.nih.gov/genomes/all/GCA/002/311/605/GCA_002311605.1_ASM231160v1	derived from metagenome
GCA_002311575.1	PRJNA348753	SAMN06451852	DCAQ00000000.1	na	664683	664683	Halomonas titanicae		UBA1129	latest	Scaffold	Major	Full	2017-09-19	ASM231157v1	University of Queensland	na	na	ftp://ftp.ncbi.nlm.nih.gov/genomes/all/GCA/002/311/575/GCA_002311575.1_ASM231157v1	derived from metagenome
GCA_002311535.1	PRJNA348753	SAMN06457045	DCAP00000000.1	na	1947451	1947451	Salegentibacter sp. UBA1130		UBA1130	latest	Scaffold	Major	Full	2017-09-19	ASM231153v1	University of Queensland	na	na	ftp://ftp.ncbi.nlm.nih.gov/genomes/all/GCA/002/311/535/GCA_002311535.1_ASM231153v1	derived from metagenome
GCA_002311515.1	PRJNA348753	SAMN06455188	DCAO00000000.1	na	1947672	1947672	Thalassospira sp. UBA1131		UBA1131	latest	Scaffold	Major	Full	2017-09-19	ASM231151v1	University of Queensland	na	na	ftp://ftp.ncbi.nlm.nih.gov/genomes/all/GCA/002/311/515/GCA_002311515.1_ASM231151v1	derived from metagenome
GCA_002311545.1	PRJNA348753	SAMN06457041	DCAN00000000.1	na	1947582	1947582	Sulfitobacter sp. UBA1132		UBA1132	latest	Scaffold	Major	Full	2017-09-19	ASM231154v1	University of Queensland	na	na	ftp://ftp.ncbi.nlm.nih.gov/genomes/all/GCA/002/311/545/GCA_002311545.1_ASM231154v1	derived from metagenome
GCA_002311495.1	PRJNA348753	SAMN06456913	DCAM00000000.1	na	1420917	1420917	Marinobacter salarius		UBA1133	latest	Scaffold	Major	Full	2017-09-19	ASM231149v1	University of Queensland	na	na	ftp://ftp.ncbi.nlm.nih.gov/genomes/all/GCA/002/311/495/GCA_002311495.1_ASM231149v1	derived from metagenome
GCA_002311975.1	PRJNA348753	SAMN06456910	DCAL00000000.1	na	1953213	1953213	Candidatus Marinimicrobia bacterium UBA1134		UBA1134	latest	Scaffold	Major	Full	2017-09-19	ASM231197v1	University of Queensland	na	na	ftp://ftp.ncbi.nlm.nih.gov/genomes/all/GCA/002/311/975/GCA_002311975.1_ASM231197v1	derived from metagenome
GCA_002311925.1	PRJNA348753	SAMN06457040	DCAK00000000.1	na	1948124	1948124	Planctomycetes bacterium UBA1135		UBA1135	latest	Scaffold	Major	Full	2017-09-19	ASM231192v1	University of Queensland	na	na	ftp://ftp.ncbi.nlm.nih.gov/genomes/all/GCA/002/311/925/GCA_002311925.1_ASM231192v1	derived from metagenome
GCA_002311455.1	PRJNA348753	SAMN06457037	DCAJ00000000.1	na	1950187	1950187	Anaerolineales bacterium UBA1136		UBA1136	latest	Scaffold	Major	Full	2017-09-19	ASM231145v1	University of Queensland	na	na	ftp://ftp.ncbi.nlm.nih.gov/genomes/all/GCA/002/311/455/GCA_002311455.1_ASM231145v1	derived from metagenome
GCA_002311465.1	PRJNA348753	SAMN06457038	DCAI00000000.1	na	1952848	1952848	Rhodospirillaceae bacterium UBA1137		UBA1137	latest	Scaffold	Major	Full	2017-09-19	ASM231146v1	University of Queensland	na	na	ftp://ftp.ncbi.nlm.nih.gov/genomes/all/GCA/002/311/465/GCA_002311465.1_ASM231146v1	derived from metagenome ; low contig N50
GCA_002311435.1	PRJNA348753	SAMN06456918	DCAH00000000.1	na	1951101	1951101	Gemmatimonadales bacterium UBA1138		UBA1138	latest	Scaffold	Major	Full	2017-09-19	ASM231143v1	University of Queensland	na	na	ftp://ftp.ncbi.nlm.nih.gov/genomes/all/GCA/002/311/435/GCA_002311435.1_ASM231143v1	derived from metagenome
GCA_002311395.1	PRJNA348753	SAMN06456919	DCAG00000000.1	na	1953214	1953214	Candidatus Marinimicrobia bacterium UBA1139		UBA1139	latest	Scaffold	Major	Full	2017-09-19	ASM231139v1	University of Queensland	na	na	ftp://ftp.ncbi.nlm.nih.gov/genomes/all/GCA/002/311/395/GCA_002311395.1_ASM231139v1	derived from metagenome ; low contig N50
GCA_002311915.1	PRJNA348753	SAMN06457723	DCAF00000000.1	na	1947601	1947601	Sulfurovum sp. UBA1140		UBA1140	latest	Scaffold	Major	Full	2017-09-19	ASM231191v1	University of Queensland	na	na	ftp://ftp.ncbi.nlm.nih.gov/genomes/all/GCA/002/311/915/GCA_002311915.1_ASM231191v1	derived from metagenome
GCA_002311385.1	PRJNA348753	SAMN06452090	DCAE00000000.1	na	1948469	1948469	Dehalococcoidia bacterium UBA1141		UBA1141	latest	Scaffold	Major	Full	2017-09-19	ASM231138v1	University of Queensland	na	na	ftp://ftp.ncbi.nlm.nih.gov/genomes/all/GCA/002/311/385/GCA_002311385.1_ASM231138v1	derived from metagenome
GCA_002311875.1	PRJNA348753	SAMN06457782	DCAD00000000.1	na	1951102	1951102	Gemmatimonadales bacterium UBA1142		UBA1142	latest	Scaffold	Major	Full	2017-09-19	ASM231187v1	University of Queensland	na	na	ftp://ftp.ncbi.nlm.nih.gov/genomes/all/GCA/002/311/875/GCA_002311875.1_ASM231187v1	derived from metagenome
GCA_002311375.1	PRJNA348753	SAMN06452088	DCAC00000000.1	na	1947789	1947789	bacterium UBA1143		UBA1143	latest	Scaffold	Major	Full	2017-09-19	ASM231137v1	University of Queensland	na	na	ftp://ftp.ncbi.nlm.nih.gov/genomes/all/GCA/002/311/375/GCA_002311375.1_ASM231137v1	derived from metagenome ; low contig N50
GCA_002311855.1	PRJNA348753	SAMN06452095	DCAB00000000.1	na	1953208	1953208	Candidatus Dadabacteria bacterium UBA1144		UBA1144	latest	Scaffold	Major	Full	2017-09-19	ASM231185v1	University of Queensland	na	na	ftp://ftp.ncbi.nlm.nih.gov/genomes/all/GCA/002/311/855/GCA_002311855.1_ASM231185v1	derived from metagenome
GCA_002312005.1	PRJNA348753	SAMN06457799	DCES00000000.1	na	2743	2743	Marinobacter hydrocarbonoclasticus		UBA1145	latest	Scaffold	Major	Full	2017-09-19	ASM231200v1	University of Queensland	na	na	ftp://ftp.ncbi.nlm.nih.gov/genomes/all/GCA/002/312/005/GCA_002312005.1_ASM231200v1	derived from metagenome
GCA_002311345.1	PRJNA348753	SAMN06457794	DCAA00000000.1	na	1948125	1948125	Planctomycetes bacterium UBA1146		UBA1146	latest	Scaffold	Major	Full	2017-09-19	ASM231134v1	University of Queensland	na	na	ftp://ftp.ncbi.nlm.nih.gov/genomes/all/GCA/002/311/345/GCA_002311345.1_ASM231134v1	derived from metagenome
GCA_002311315.1	PRJNA348753	SAMN06457734	DBZZ00000000.1	na	1952219	1952219	Methylococcaceae bacterium UBA1147		UBA1147	latest	Scaffold	Major	Full	2017-09-19	ASM231131v1	University of Queensland	na	na	ftp://ftp.ncbi.nlm.nih.gov/genomes/all/GCA/002/311/315/GCA_002311315.1_ASM231131v1	derived from metagenome
GCA_002311835.1	PRJNA348753	SAMN06452099	DBZY00000000.1	na	1948131	1948131	Proteobacteria bacterium UBA1148		UBA1148	latest	Scaffold	Major	Full	2017-09-19	ASM231183v1	University of Queensland	na	na	ftp://ftp.ncbi.nlm.nih.gov/genomes/all/GCA/002/311/835/GCA_002311835.1_ASM231183v1	derived from metagenome
GCA_002311335.1	PRJNA348753	SAMN06452098	DBZX00000000.1	na	1953411	1953411	bacterium UBP10_UBA1149		UBA1149	latest	Scaffold	Major	Full	2017-09-19	ASM231133v1	University of Queensland	na	na	ftp://ftp.ncbi.nlm.nih.gov/genomes/all/GCA/002/311/335/GCA_002311335.1_ASM231133v1	derived from metagenome
GCA_002311275.1	PRJNA348753	SAMN06450952	DBZW00000000.1	na	1953215	1953215	Candidatus Marinimicrobia bacterium UBA1150		UBA1150	latest	Scaffold	Major	Full	2017-09-19	ASM231127v1	University of Queensland	na	na	ftp://ftp.ncbi.nlm.nih.gov/genomes/all/GCA/002/311/275/GCA_002311275.1_ASM231127v1	derived from metagenome
GCA_002311865.1	PRJNA348753	SAMN06457163	DBZV00000000.1	na	1948470	1948470	Dehalococcoidia bacterium UBA1151		UBA1151	latest	Scaffold	Major	Full	2017-09-19	ASM231186v1	University of Queensland	na	na	ftp://ftp.ncbi.nlm.nih.gov/genomes/all/GCA/002/311/865/GCA_002311865.1_ASM231186v1	derived from metagenome
GCA_002311285.1	PRJNA348753	SAMN06450954	DBZU00000000.1	na	1948471	1948471	Dehalococcoidia bacterium UBA1152		UBA1152	latest	Scaffold	Major	Full	2017-09-19	ASM231128v1	University of Queensland	na	na	ftp://ftp.ncbi.nlm.nih.gov/genomes/all/GCA/002/311/285/GCA_002311285.1_ASM231128v1	derived from metagenome
GCA_002311255.1	PRJNA348753	SAMN06450955	DBZT00000000.1	na	33959	33959	Lactobacillus johnsonii		UBA1153	latest	Scaffold	Major	Full	2017-09-19	ASM231125v1	University of Queensland	na	na	ftp://ftp.ncbi.nlm.nih.gov/genomes/all/GCA/002/311/255/GCA_002311255.1_ASM231125v1	derived from metagenome
GCA_002311225.1	PRJNA348753	SAMN06450956	DBZS00000000.1	na	33959	33959	Lactobacillus johnsonii		UBA1154	latest	Scaffold	Major	Full	2017-09-19	ASM231122v1	University of Queensland	na	na	ftp://ftp.ncbi.nlm.nih.gov/genomes/all/GCA/002/311/225/GCA_002311225.1_ASM231122v1	derived from metagenome
GCA_002311795.1	PRJNA348753	SAMN06454931	DBZR00000000.1	na	33959	33959	Lactobacillus johnsonii		UBA1155	latest	Scaffold	Major	Full	2017-09-19	ASM231179v1	University of Queensland	na	na	ftp://ftp.ncbi.nlm.nih.gov/genomes/all/GCA/002/311/795/GCA_002311795.1_ASM231179v1	derived from metagenome
GCA_002311195.1	PRJNA348753	SAMN06457168	DBZQ00000000.1	na	33959	33959	Lactobacillus johnsonii		UBA1156	latest	Scaffold	Major	Full	2017-09-19	ASM231119v1	University of Queensland	na	na	ftp://ftp.ncbi.nlm.nih.gov/genomes/all/GCA/002/311/195/GCA_002311195.1_ASM231119v1	derived from metagenome
GCA_002311215.1	PRJNA348753	SAMN06457169	DBZP00000000.1	na	1694	1694	Bifidobacterium pseudolongum		UBA1157	latest	Scaffold	Major	Full	2017-09-19	ASM231121v1	University of Queensland	na	na	ftp://ftp.ncbi.nlm.nih.gov/genomes/all/GCA/002/311/215/GCA_002311215.1_ASM231121v1	derived from metagenome
GCA_002311145.1	PRJNA348753	SAMN06450962	DBZO00000000.1	na	33959	33959	Lactobacillus johnsonii		UBA1158	latest	Scaffold	Major	Full	2017-09-19	ASM231114v1	University of Queensland	na	na	ftp://ftp.ncbi.nlm.nih.gov/genomes/all/GCA/002/311/145/GCA_002311145.1_ASM231114v1	derived from metagenome
GCA_002311155.1	PRJNA348753	SAMN06454952	DBZN00000000.1	na	1947763	1947763	Turicibacter sp. UBA1159		UBA1159	latest	Scaffold	Major	Full	2017-09-19	ASM231115v1	University of Queensland	na	na	ftp://ftp.ncbi.nlm.nih.gov/genomes/all/GCA/002/311/155/GCA_002311155.1_ASM231115v1	derived from metagenome
GCA_002311805.1	PRJNA348753	SAMN06454633	DBZM00000000.1	na	1953412	1953412	bacterium UBP10_UBA1160		UBA1160	latest	Scaffold	Major	Full	2017-09-19	ASM231180v1	University of Queensland	na	na	ftp://ftp.ncbi.nlm.nih.gov/genomes/all/GCA/002/311/805/GCA_002311805.1_ASM231180v1	derived from metagenome
GCA_002311745.1	PRJNA348753	SAMN06454632	DBZL00000000.1	na	1951183	1951183	Phycisphaerales bacterium UBA1161		UBA1161	latest	Scaffold	Major	Full	2017-09-19	ASM231174v1	University of Queensland	na	na	ftp://ftp.ncbi.nlm.nih.gov/genomes/all/GCA/002/311/745/GCA_002311745.1_ASM231174v1	derived from metagenome
GCA_002311135.1	PRJNA348753	SAMN06454635	DBZK00000000.1	na	1948472	1948472	Dehalococcoidia bacterium UBA1162		UBA1162	latest	Scaffold	Major	Full	2017-09-19	ASM231113v1	University of Queensland	na	na	ftp://ftp.ncbi.nlm.nih.gov/genomes/all/GCA/002/311/135/GCA_002311135.1_ASM231113v1	derived from metagenome
GCA_002311635.1	PRJNA348753	SAMN06454634	DBZJ00000000.1	na	1961416	1961416	Syntrophaceae bacterium UBA1163		UBA1163	latest	Scaffold	Major	Full	2017-09-19	ASM231163v1	University of Queensland	na	na	ftp://ftp.ncbi.nlm.nih.gov/genomes/all/GCA/002/311/635/GCA_002311635.1_ASM231163v1	derived from metagenome
GCA_002312915.1	PRJNA348753	SAMN06452726	DBZI00000000.1	na	1961417	1961417	Syntrophaceae bacterium UBA1164		UBA1164	latest	Scaffold	Major	Full	2017-09-19	ASM231291v1	University of Queensland	na	na	ftp://ftp.ncbi.nlm.nih.gov/genomes/all/GCA/002/312/915/GCA_002312915.1_ASM231291v1	derived from metagenome
GCA_002311085.1	PRJNA348753	SAMN06452724	DBZH00000000.1	na	83655	83655	Leclercia adecarboxylata		UBA1165	latest	Scaffold	Major	Full	2017-09-19	ASM231108v1	University of Queensland	na	na	ftp://ftp.ncbi.nlm.nih.gov/genomes/all/GCA/002/311/085/GCA_002311085.1_ASM231108v1	derived from metagenome
GCA_002311075.1	PRJNA348753	SAMN06452729	DBZG00000000.1	na	1307	1307	Streptococcus suis		UBA1166	latest	Scaffold	Major	Full	2017-09-19	ASM231107v1	University of Queensland	na	na	ftp://ftp.ncbi.nlm.nih.gov/genomes/all/GCA/002/311/075/GCA_002311075.1_ASM231107v1	derived from metagenome
GCA_002311725.1	PRJNA348753	SAMN06452728	DBZF00000000.1	na	1950948	1950948	Flavobacteriales bacterium UBA1167		UBA1167	latest	Scaffold	Major	Full	2017-09-19	ASM231172v1	University of Queensland	na	na	ftp://ftp.ncbi.nlm.nih.gov/genomes/all/GCA/002/311/725/GCA_002311725.1_ASM231172v1	derived from metagenome
GCA_002311755.1	PRJNA348753	SAMN06454627	DBZE00000000.1	na	316	316	Pseudomonas stutzeri		UBA1168	latest	Scaffold	Major	Full	2017-09-19	ASM231175v1	University of Queensland	na	na	ftp://ftp.ncbi.nlm.nih.gov/genomes/all/GCA/002/311/755/GCA_002311755.1_ASM231175v1	derived from metagenome
GCA_002311095.1	PRJNA348753	SAMN06454626	DBZD00000000.1	na	316	316	Pseudomonas stutzeri		UBA1169	latest	Scaffold	Major	Full	2017-09-19	ASM231109v1	University of Queensland	na	na	ftp://ftp.ncbi.nlm.nih.gov/genomes/all/GCA/002/311/095/GCA_002311095.1_ASM231109v1	derived from metagenome
GCA_002311015.1	PRJNA348753	SAMN06457417	DBZC00000000.1	na	217204	217204	Achromobacter insolitus		UBA1170	latest	Scaffold	Major	Full	2017-09-19	ASM231101v1	University of Queensland	na	na	ftp://ftp.ncbi.nlm.nih.gov/genomes/all/GCA/002/311/015/GCA_002311015.1_ASM231101v1	derived from metagenome
GCA_002311715.1	PRJNA348753	SAMN06457418	DBZB00000000.1	na	316	316	Pseudomonas stutzeri		UBA1171	latest	Scaffold	Major	Full	2017-09-19	ASM231171v1	University of Queensland	na	na	ftp://ftp.ncbi.nlm.nih.gov/genomes/all/GCA/002/311/715/GCA_002311715.1_ASM231171v1	derived from metagenome
GCA_002311005.1	PRJNA348753	SAMN06457415	DBZA00000000.1	na	1948351	1948351	Alphaproteobacteria bacterium UBA1172		UBA1172	latest	Scaffold	Major	Full	2017-09-19	ASM231100v1	University of Queensland	na	na	ftp://ftp.ncbi.nlm.nih.gov/genomes/all/GCA/002/311/005/GCA_002311005.1_ASM231100v1	derived from metagenome
GCA_002311655.1	PRJNA348753	SAMN06457416	DBYZ00000000.1	na	1950377	1950377	Bacteroidales bacterium UBA1173		UBA1173	latest	Scaffold	Major	Full	2017-09-19	ASM231165v1	University of Queensland	na	na	ftp://ftp.ncbi.nlm.nih.gov/genomes/all/GCA/002/311/655/GCA_002311655.1_ASM231165v1	derived from metagenome
GCA_002311025.1	PRJNA348753	SAMN06457421	DBYY00000000.1	na	1947905	1947905	Elusimicrobia bacterium UBA1174		UBA1174	latest	Scaffold	Major	Full	2017-09-19	ASM231102v1	University of Queensland	na	na	ftp://ftp.ncbi.nlm.nih.gov/genomes/all/GCA/002/311/025/GCA_002311025.1_ASM231102v1	derived from metagenome
GCA_002311665.1	PRJNA348753	SAMN06457422	DBYX00000000.1	na	1946682	1946682	Lachnoclostridium sp. UBA1175		UBA1175	latest	Scaffold	Major	Full	2017-09-19	ASM231166v1	University of Queensland	na	na	ftp://ftp.ncbi.nlm.nih.gov/genomes/all/GCA/002/311/665/GCA_002311665.1_ASM231166v1	derived from metagenome
GCA_002311645.1	PRJNA348753	SAMN06457419	DBYW00000000.1	na	1950378	1950378	Bacteroidales bacterium UBA1176		UBA1176	latest	Scaffold	Major	Full	2017-09-19	ASM231164v1	University of Queensland	na	na	ftp://ftp.ncbi.nlm.nih.gov/genomes/all/GCA/002/311/645/GCA_002311645.1_ASM231164v1	derived from metagenome
GCA_002310995.1	PRJNA348753	SAMN06457420	DBYV00000000.1	na	1953436	1953436	bacterium UBP6_UBA1177		UBA1177	latest	Scaffold	Major	Full	2017-09-19	ASM231099v1	University of Queensland	na	na	ftp://ftp.ncbi.nlm.nih.gov/genomes/all/GCA/002/310/995/GCA_002310995.1_ASM231099v1	derived from metagenome
GCA_002309935.1	PRJNA348753	SAMN06457413	DBYU00000000.1	na	1950379	1950379	Bacteroidales bacterium UBA1178		UBA1178	latest	Scaffold	Major	Full	2017-09-18	ASM230993v1	University of Queensland	na	na	ftp://ftp.ncbi.nlm.nih.gov/genomes/all/GCA/002/309/935/GCA_002309935.1_ASM230993v1	derived from metagenome ; low contig N50
GCA_002309915.1	PRJNA348753	SAMN06457414	DBYT00000000.1	na	1950380	1950380	Bacteroidales bacterium UBA1179		UBA1179	latest	Scaffold	Major	Full	2017-09-18	ASM230991v1	University of Queensland	na	na	ftp://ftp.ncbi.nlm.nih.gov/genomes/all/GCA/002/309/915/GCA_002309915.1_ASM230991v1	derived from metagenome
GCA_002310195.1	PRJNA348753	SAMN06452496	DBYS00000000.1	na	1950381	1950381	Bacteroidales bacterium UBA1180		UBA1180	latest	Scaffold	Major	Full	2017-09-18	ASM231019v1	University of Queensland	na	na	ftp://ftp.ncbi.nlm.nih.gov/genomes/all/GCA/002/310/195/GCA_002310195.1_ASM231019v1	derived from metagenome
GCA_002310215.1	PRJNA348753	SAMN06452495	DBYR00000000.1	na	1950382	1950382	Bacteroidales bacterium UBA1181		UBA1181	latest	Scaffold	Major	Full	2017-09-18	ASM231021v1	University of Queensland	na	na	ftp://ftp.ncbi.nlm.nih.gov/genomes/all/GCA/002/310/215/GCA_002310215.1_ASM231021v1	derived from metagenome
GCA_002310015.1	PRJNA348753	SAMN06452494	DBYQ00000000.1	na	1950383	1950383	Bacteroidales bacterium UBA1182		UBA1182	latest	Scaffold	Major	Full	2017-09-18	ASM231001v1	University of Queensland	na	na	ftp://ftp.ncbi.nlm.nih.gov/genomes/all/GCA/002/310/015/GCA_002310015.1_ASM231001v1	derived from metagenome
GCA_002309885.1	PRJNA348753	SAMN06452493	DBYP00000000.1	na	1948231	1948231	Verrucomicrobia bacterium UBA1183		UBA1183	latest	Scaffold	Major	Full	2017-09-18	ASM230988v1	University of Queensland	na	na	ftp://ftp.ncbi.nlm.nih.gov/genomes/all/GCA/002/309/885/GCA_002309885.1_ASM230988v1	derived from metagenome
GCA_002310235.1	PRJNA348753	SAMN06452492	DBYO00000000.1	na	1950384	1950384	Bacteroidales bacterium UBA1184		UBA1184	latest	Scaffold	Major	Full	2017-09-18	ASM231023v1	University of Queensland	na	na	ftp://ftp.ncbi.nlm.nih.gov/genomes/all/GCA/002/310/235/GCA_002310235.1_ASM231023v1	derived from metagenome
GCA_002310415.1	PRJNA348753	SAMN06452491	DBYN00000000.1	na	1948352	1948352	Alphaproteobacteria bacterium UBA1185		UBA1185	latest	Scaffold	Major	Full	2017-09-18	ASM231041v1	University of Queensland	na	na	ftp://ftp.ncbi.nlm.nih.gov/genomes/all/GCA/002/310/415/GCA_002310415.1_ASM231041v1	derived from metagenome
GCA_002309875.1	PRJNA348753	SAMN06452490	DBYM00000000.1	na	1947872	1947872	Cyanobacteria bacterium UBA1186		UBA1186	latest	Scaffold	Major	Full	2017-09-18	ASM230987v1	University of Queensland	na	na	ftp://ftp.ncbi.nlm.nih.gov/genomes/all/GCA/002/309/875/GCA_002309875.1_ASM230987v1	derived from metagenome
GCA_002309835.1	PRJNA348753	SAMN06452489	DBYL00000000.1	na	1950385	1950385	Bacteroidales bacterium UBA1187		UBA1187	latest	Scaffold	Major	Full	2017-09-18	ASM230983v1	University of Queensland	na	na	ftp://ftp.ncbi.nlm.nih.gov/genomes/all/GCA/002/309/835/GCA_002309835.1_ASM230983v1	derived from metagenome
GCA_002310135.1	PRJNA348753	SAMN06452499	DBYK00000000.1	na	1950236	1950236	Bacillales bacterium UBA1188		UBA1188	latest	Scaffold	Major	Full	2017-09-18	ASM231013v1	University of Queensland	na	na	ftp://ftp.ncbi.nlm.nih.gov/genomes/all/GCA/002/310/135/GCA_002310135.1_ASM231013v1	derived from metagenome
GCA_002309805.1	PRJNA348753	SAMN06452498	DBYJ00000000.1	na	1950386	1950386	Bacteroidales bacterium UBA1189		UBA1189	latest	Scaffold	Major	Full	2017-09-18	ASM230980v1	University of Queensland	na	na	ftp://ftp.ncbi.nlm.nih.gov/genomes/all/GCA/002/309/805/GCA_002309805.1_ASM230980v1	derived from metagenome
GCA_002310115.1	PRJNA348753	SAMN06456571	DBYI00000000.1	na	1265	1265	Ruminococcus flavefaciens		UBA1190	latest	Scaffold	Major	Full	2017-09-18	ASM231011v1	University of Queensland	na	na	ftp://ftp.ncbi.nlm.nih.gov/genomes/all/GCA/002/310/115/GCA_002310115.1_ASM231011v1	derived from metagenome
GCA_002310095.1	PRJNA348753	SAMN06456572	DBYH00000000.1	na	1947933	1947933	Firmicutes bacterium UBA1191		UBA1191	latest	Scaffold	Major	Full	2017-09-18	ASM231009v1	University of Queensland	na	na	ftp://ftp.ncbi.nlm.nih.gov/genomes/all/GCA/002/310/095/GCA_002310095.1_ASM231009v1	derived from metagenome
GCA_002310175.1	PRJNA348753	SAMN06456573	DBYG00000000.1	na	1950387	1950387	Bacteroidales bacterium UBA1192		UBA1192	latest	Scaffold	Major	Full	2017-09-18	ASM231017v1	University of Queensland	na	na	ftp://ftp.ncbi.nlm.nih.gov/genomes/all/GCA/002/310/175/GCA_002310175.1_ASM231017v1	derived from metagenome
GCA_002310155.1	PRJNA348753	SAMN06456574	DBYF00000000.1	na	1946779	1946779	Mageeibacillus sp. UBA1193		UBA1193	latest	Scaffold	Major	Full	2017-09-18	ASM231015v1	University of Queensland	na	na	ftp://ftp.ncbi.nlm.nih.gov/genomes/all/GCA/002/310/155/GCA_002310155.1_ASM231015v1	derived from metagenome
GCA_002309755.1	PRJNA348753	SAMN06456567	DBYE00000000.1	na	1950808	1950808	Clostridiales bacterium UBA1194		UBA1194	latest	Scaffold	Major	Full	2017-09-18	ASM230975v1	University of Queensland	na	na	ftp://ftp.ncbi.nlm.nih.gov/genomes/all/GCA/002/309/755/GCA_002309755.1_ASM230975v1	derived from metagenome
GCA_002309855.1	PRJNA348753	SAMN06456568	DBYD00000000.1	na	1950388	1950388	Bacteroidales bacterium UBA1195		UBA1195	latest	Scaffold	Major	Full	2017-09-18	ASM230985v1	University of Queensland	na	na	ftp://ftp.ncbi.nlm.nih.gov/genomes/all/GCA/002/309/855/GCA_002309855.1_ASM230985v1	derived from metagenome
GCA_002310035.1	PRJNA348753	SAMN06456569	DBYC00000000.1	na	1953437	1953437	bacterium UBP6_UBA1196		UBA1196	latest	Scaffold	Major	Full	2017-09-18	ASM231003v1	University of Queensland	na	na	ftp://ftp.ncbi.nlm.nih.gov/genomes/all/GCA/002/310/035/GCA_002310035.1_ASM231003v1	derived from metagenome
GCA_002309995.1	PRJNA348753	SAMN06456570	DBYB00000000.1	na	1950389	1950389	Bacteroidales bacterium UBA1197		UBA1197	latest	Scaffold	Major	Full	2017-09-18	ASM230999v1	University of Queensland	na	na	ftp://ftp.ncbi.nlm.nih.gov/genomes/all/GCA/002/309/995/GCA_002309995.1_ASM230999v1	derived from metagenome
GCA_002309735.1	PRJNA348753	SAMN06456576	DBYA00000000.1	na	1946502	1946502	Faecalibacterium sp. UBA1198		UBA1198	latest	Scaffold	Major	Full	2017-09-18	ASM230973v1	University of Queensland	na	na	ftp://ftp.ncbi.nlm.nih.gov/genomes/all/GCA/002/309/735/GCA_002309735.1_ASM230973v1	derived from metagenome ; low contig N50
GCA_002309795.1	PRJNA348753	SAMN06456577	DBXZ00000000.1	na	1950390	1950390	Bacteroidales bacterium UBA1199		UBA1199	latest	Scaffold	Major	Full	2017-09-18	ASM230979v1	University of Queensland	na	na	ftp://ftp.ncbi.nlm.nih.gov/genomes/all/GCA/002/309/795/GCA_002309795.1_ASM230979v1	derived from metagenome
GCA_002309765.1	PRJNA348753	SAMN06451540	DBXY00000000.1	na	1948232	1948232	Verrucomicrobia bacterium UBA1200		UBA1200	latest	Scaffold	Major	Full	2017-09-18	ASM230976v1	University of Queensland	na	na	ftp://ftp.ncbi.nlm.nih.gov/genomes/all/GCA/002/309/765/GCA_002309765.1_ASM230976v1	derived from metagenome
GCA_002309675.1	PRJNA348753	SAMN06454752	DBXX00000000.1	na	1951972	1951972	Lachnospiraceae bacterium UBA1201		UBA1201	latest	Scaffold	Major	Full	2017-09-18	ASM230967v1	University of Queensland	na	na	ftp://ftp.ncbi.nlm.nih.gov/genomes/all/GCA/002/309/675/GCA_002309675.1_ASM230967v1	derived from metagenome
GCA_002309715.1	PRJNA348753	SAMN06451543	DBXW00000000.1	na	1947906	1947906	Elusimicrobia bacterium UBA1202		UBA1202	latest	Scaffold	Major	Full	2017-09-18	ASM230971v1	University of Queensland	na	na	ftp://ftp.ncbi.nlm.nih.gov/genomes/all/GCA/002/309/715/GCA_002309715.1_ASM230971v1	derived from metagenome
GCA_002309695.1	PRJNA348753	SAMN06454754	DBXV00000000.1	na	1961459	1961459	Myxococcales bacterium UBA1203		UBA1203	latest	Scaffold	Major	Full	2017-09-18	ASM230969v1	University of Queensland	na	na	ftp://ftp.ncbi.nlm.nih.gov/genomes/all/GCA/002/309/695/GCA_002309695.1_ASM230969v1	derived from metagenome
GCA_002310075.1	PRJNA348753	SAMN06454747	DBXU00000000.1	na	1950391	1950391	Bacteroidales bacterium UBA1204		UBA1204	latest	Scaffold	Major	Full	2017-09-18	ASM231007v1	University of Queensland	na	na	ftp://ftp.ncbi.nlm.nih.gov/genomes/all/GCA/002/310/075/GCA_002310075.1_ASM231007v1	derived from metagenome
GCA_002309615.1	PRJNA348753	SAMN06454748	DBXT00000000.1	na	1950392	1950392	Bacteroidales bacterium UBA1205		UBA1205	latest	Scaffold	Major	Full	2017-09-18	ASM230961v1	University of Queensland	na	na	ftp://ftp.ncbi.nlm.nih.gov/genomes/all/GCA/002/309/615/GCA_002309615.1_ASM230961v1	derived from metagenome
GCA_002310055.1	PRJNA348753	SAMN06454749	DBXS00000000.1	na	1950809	1950809	Clostridiales bacterium UBA1206		UBA1206	latest	Scaffold	Major	Full	2017-09-18	ASM231005v1	University of Queensland	na	na	ftp://ftp.ncbi.nlm.nih.gov/genomes/all/GCA/002/310/055/GCA_002310055.1_ASM231005v1	derived from metagenome
GCA_002309975.1	PRJNA348753	SAMN06456443	DBXR00000000.1	na	1952274	1952274	Ruminococcaceae bacterium UBA1207		UBA1207	latest	Scaffold	Major	Full	2017-09-18	ASM230997v1	University of Queensland	na	na	ftp://ftp.ncbi.nlm.nih.gov/genomes/all/GCA/002/309/975/GCA_002309975.1_ASM230997v1	derived from metagenome ; low contig N50
GCA_002309955.1	PRJNA348753	SAMN06454757	DBXQ00000000.1	na	1950393	1950393	Bacteroidales bacterium UBA1208		UBA1208	latest	Scaffold	Major	Full	2017-09-18	ASM230995v1	University of Queensland	na	na	ftp://ftp.ncbi.nlm.nih.gov/genomes/all/GCA/002/309/955/GCA_002309955.1_ASM230995v1	derived from metagenome
GCA_002309575.1	PRJNA348753	SAMN06454758	DBXP00000000.1	na	1953438	1953438	bacterium UBP6_UBA1209		UBA1209	latest	Scaffold	Major	Full	2017-09-18	ASM230957v1	University of Queensland	na	na	ftp://ftp.ncbi.nlm.nih.gov/genomes/all/GCA/002/309/575/GCA_002309575.1_ASM230957v1	derived from metagenome
GCA_002309635.1	PRJNA348753	SAMN06453156	DBXO00000000.1	na	1265	1265	Ruminococcus flavefaciens		UBA1210	latest	Scaffold	Major	Full	2017-09-18	ASM230963v1	University of Queensland	na	na	ftp://ftp.ncbi.nlm.nih.gov/genomes/all/GCA/002/309/635/GCA_002309635.1_ASM230963v1	derived from metagenome
GCA_002309585.1	PRJNA348753	SAMN06457025	DBXN00000000.1	na	1948233	1948233	Verrucomicrobia bacterium UBA1211		UBA1211	latest	Scaffold	Major	Full	2017-09-18	ASM230958v1	University of Queensland	na	na	ftp://ftp.ncbi.nlm.nih.gov/genomes/all/GCA/002/309/585/GCA_002309585.1_ASM230958v1	derived from metagenome
GCA_002309655.1	PRJNA348753	SAMN06457300	DBXM00000000.1	na	1946780	1946780	Mageeibacillus sp. UBA1212		UBA1212	latest	Scaffold	Major	Full	2017-09-18	ASM230965v1	University of Queensland	na	na	ftp://ftp.ncbi.nlm.nih.gov/genomes/all/GCA/002/309/655/GCA_002309655.1_ASM230965v1	derived from metagenome
GCA_002309275.1	PRJNA348753	SAMN06452746	DBXL00000000.1	na	1952275	1952275	Ruminococcaceae bacterium UBA1213		UBA1213	latest	Scaffold	Major	Full	2017-09-18	ASM230927v1	University of Queensland	na	na	ftp://ftp.ncbi.nlm.nih.gov/genomes/all/GCA/002/309/275/GCA_002309275.1_ASM230927v1	derived from metagenome
GCA_002309375.1	PRJNA348753	SAMN06457298	DBXK00000000.1	na	1946237	1946237	Catabacter sp. UBA1214		UBA1214	latest	Scaffold	Major	Full	2017-09-18	ASM230937v1	University of Queensland	na	na	ftp://ftp.ncbi.nlm.nih.gov/genomes/all/GCA/002/309/375/GCA_002309375.1_ASM230937v1	derived from metagenome
GCA_002309475.1	PRJNA348753	SAMN06457297	DBXJ00000000.1	na	1950394	1950394	Bacteroidales bacterium UBA1215		UBA1215	latest	Scaffold	Major	Full	2017-09-18	ASM230947v1	University of Queensland	na	na	ftp://ftp.ncbi.nlm.nih.gov/genomes/all/GCA/002/309/475/GCA_002309475.1_ASM230947v1	derived from metagenome
GCA_002309255.1	PRJNA348753	SAMN06457296	DBXI00000000.1	na	1950395	1950395	Bacteroidales bacterium UBA1216		UBA1216	latest	Scaffold	Major	Full	2017-09-18	ASM230925v1	University of Queensland	na	na	ftp://ftp.ncbi.nlm.nih.gov/genomes/all/GCA/002/309/255/GCA_002309255.1_ASM230925v1	derived from metagenome
GCA_002309335.1	PRJNA348753	SAMN06457295	DBXH00000000.1	na	1950396	1950396	Bacteroidales bacterium UBA1217		UBA1217	latest	Scaffold	Major	Full	2017-09-18	ASM230933v1	University of Queensland	na	na	ftp://ftp.ncbi.nlm.nih.gov/genomes/all/GCA/002/309/335/GCA_002309335.1_ASM230933v1	derived from metagenome
GCA_002309215.1	PRJNA348753	SAMN06457308	DBXG00000000.1	na	1948353	1948353	Alphaproteobacteria bacterium UBA1218		UBA1218	latest	Scaffold	Major	Full	2017-09-18	ASM230921v1	University of Queensland	na	na	ftp://ftp.ncbi.nlm.nih.gov/genomes/all/GCA/002/309/215/GCA_002309215.1_ASM230921v1	derived from metagenome
GCA_002309295.1	PRJNA348753	SAMN06457307	DBXF00000000.1	na	1950397	1950397	Bacteroidales bacterium UBA1219		UBA1219	latest	Scaffold	Major	Full	2017-09-18	ASM230929v1	University of Queensland	na	na	ftp://ftp.ncbi.nlm.nih.gov/genomes/all/GCA/002/309/295/GCA_002309295.1_ASM230929v1	derived from metagenome
GCA_002309455.1	PRJNA348753	SAMN06455353	DBXE00000000.1	na	1953082	1953082	Succinivibrionaceae bacterium UBA1220		UBA1220	latest	Scaffold	Major	Full	2017-09-18	ASM230945v1	University of Queensland	na	na	ftp://ftp.ncbi.nlm.nih.gov/genomes/all/GCA/002/309/455/GCA_002309455.1_ASM230945v1	derived from metagenome
GCA_002309425.1	PRJNA348753	SAMN06454996	DBXD00000000.1	na	1947873	1947873	Cyanobacteria bacterium UBA1221		UBA1221	latest	Scaffold	Major	Full	2017-09-18	ASM230942v1	University of Queensland	na	na	ftp://ftp.ncbi.nlm.nih.gov/genomes/all/GCA/002/309/425/GCA_002309425.1_ASM230942v1	derived from metagenome
GCA_002309415.1	PRJNA348753	SAMN06454993	DBXC00000000.1	na	1948473	1948473	Dehalococcoidia bacterium UBA1222		UBA1222	latest	Scaffold	Major	Full	2017-09-18	ASM230941v1	University of Queensland	na	na	ftp://ftp.ncbi.nlm.nih.gov/genomes/all/GCA/002/309/415/GCA_002309415.1_ASM230941v1	derived from metagenome
GCA_002309155.1	PRJNA348753	SAMN06454994	DBXB00000000.1	na	1950398	1950398	Bacteroidales bacterium UBA1223		UBA1223	latest	Scaffold	Major	Full	2017-09-18	ASM230915v1	University of Queensland	na	na	ftp://ftp.ncbi.nlm.nih.gov/genomes/all/GCA/002/309/155/GCA_002309155.1_ASM230915v1	derived from metagenome
GCA_002309235.1	PRJNA348753	SAMN06455341	DBXA00000000.1	na	1946238	1946238	Catabacter sp. UBA1224		UBA1224	latest	Scaffold	Major	Full	2017-09-18	ASM230923v1	University of Queensland	na	na	ftp://ftp.ncbi.nlm.nih.gov/genomes/all/GCA/002/309/235/GCA_002309235.1_ASM230923v1	derived from metagenome
GCA_002309345.1	PRJNA348753	SAMN06451719	DBWZ00000000.1	na	1947296	1947296	Pseudobutyrivibrio sp. UBA1225		UBA1225	latest	Scaffold	Major	Full	2017-09-18	ASM230934v1	University of Queensland	na	na	ftp://ftp.ncbi.nlm.nih.gov/genomes/all/GCA/002/309/345/GCA_002309345.1_ASM230934v1	derived from metagenome
GCA_002309195.1	PRJNA348753	SAMN06455339	DBWY00000000.1	na	1947698	1947698	Treponema sp. UBA1226		UBA1226	latest	Scaffold	Major	Full	2017-09-18	ASM230919v1	University of Queensland	na	na	ftp://ftp.ncbi.nlm.nih.gov/genomes/all/GCA/002/309/195/GCA_002309195.1_ASM230919v1	derived from metagenome
GCA_002309175.1	PRJNA348753	SAMN06454990	DBWX00000000.1	na	1952276	1952276	Ruminococcaceae bacterium UBA1227		UBA1227	latest	Scaffold	Major	Full	2017-09-18	ASM230917v1	University of Queensland	na	na	ftp://ftp.ncbi.nlm.nih.gov/genomes/all/GCA/002/309/175/GCA_002309175.1_ASM230917v1	derived from metagenome
GCA_002309095.1	PRJNA348753	SAMN06454987	DBWW00000000.1	na	1947790	1947790	bacterium UBA1228		UBA1228	latest	Scaffold	Major	Full	2017-09-18	ASM230909v1	University of Queensland	na	na	ftp://ftp.ncbi.nlm.nih.gov/genomes/all/GCA/002/309/095/GCA_002309095.1_ASM230909v1	derived from metagenome ; low contig N50
GCA_002309135.1	PRJNA348753	SAMN06454988	DBWV00000000.1	na	1950399	1950399	Bacteroidales bacterium UBA1229		UBA1229	latest	Scaffold	Major	Full	2017-09-18	ASM230913v1	University of Queensland	na	na	ftp://ftp.ncbi.nlm.nih.gov/genomes/all/GCA/002/309/135/GCA_002309135.1_ASM230913v1	derived from metagenome
GCA_002309395.1	PRJNA348753	SAMN06457547	DBWU00000000.1	na	1952966	1952966	Oscillospiraceae bacterium UBA1230		UBA1230	latest	Scaffold	Major	Full	2017-09-18	ASM230939v1	University of Queensland	na	na	ftp://ftp.ncbi.nlm.nih.gov/genomes/all/GCA/002/309/395/GCA_002309395.1_ASM230939v1	derived from metagenome
GCA_002309035.1	PRJNA348753	SAMN06457546	DBWT00000000.1	na	1950237	1950237	Bacillales bacterium UBA1231		UBA1231	latest	Scaffold	Major	Full	2017-09-18	ASM230903v1	University of Queensland	na	na	ftp://ftp.ncbi.nlm.nih.gov/genomes/all/GCA/002/309/035/GCA_002309035.1_ASM230903v1	derived from metagenome
GCA_002309115.1	PRJNA348753	SAMN06457549	DBWS00000000.1	na	1950400	1950400	Bacteroidales bacterium UBA1232		UBA1232	latest	Scaffold	Major	Full	2017-09-18	ASM230911v1	University of Queensland	na	na	ftp://ftp.ncbi.nlm.nih.gov/genomes/all/GCA/002/309/115/GCA_002309115.1_ASM230911v1	derived from metagenome
GCA_002309305.1	PRJNA348753	SAMN06457548	DBWR00000000.1	na	1947699	1947699	Treponema sp. UBA1233		UBA1233	latest	Scaffold	Major	Full	2017-09-18	ASM230930v1	University of Queensland	na	na	ftp://ftp.ncbi.nlm.nih.gov/genomes/all/GCA/002/309/305/GCA_002309305.1_ASM230930v1	derived from metagenome
GCA_002308995.1	PRJNA348753	SAMN06457551	DBWQ00000000.1	na	1950810	1950810	Clostridiales bacterium UBA1234		UBA1234	latest	Scaffold	Major	Full	2017-09-18	ASM230899v1	University of Queensland	na	na	ftp://ftp.ncbi.nlm.nih.gov/genomes/all/GCA/002/308/995/GCA_002308995.1_ASM230899v1	derived from metagenome
GCA_002309075.1	PRJNA348753	SAMN06457550	DBWP00000000.1	na	1953315	1953315	Candidatus Saccharibacteria bacterium UBA1235		UBA1235	latest	Scaffold	Major	Full	2017-09-18	ASM230907v1	University of Queensland	na	na	ftp://ftp.ncbi.nlm.nih.gov/genomes/all/GCA/002/309/075/GCA_002309075.1_ASM230907v1	derived from metagenome
GCA_002309055.1	PRJNA348753	SAMN06454620	DBWO00000000.1	na	1952277	1952277	Ruminococcaceae bacterium UBA1236		UBA1236	latest	Scaffold	Major	Full	2017-09-18	ASM230905v1	University of Queensland	na	na	ftp://ftp.ncbi.nlm.nih.gov/genomes/all/GCA/002/309/055/GCA_002309055.1_ASM230905v1	derived from metagenome
GCA_002308935.1	PRJNA348753	SAMN06454619	DBWN00000000.1	na	1950401	1950401	Bacteroidales bacterium UBA1237		UBA1237	latest	Scaffold	Major	Full	2017-09-18	ASM230893v1	University of Queensland	na	na	ftp://ftp.ncbi.nlm.nih.gov/genomes/all/GCA/002/308/935/GCA_002308935.1_ASM230893v1	derived from metagenome
GCA_002309015.1	PRJNA348753	SAMN06457555	DBWM00000000.1	na	1961460	1961460	Myxococcales bacterium UBA1238		UBA1238	latest	Scaffold	Major	Full	2017-09-18	ASM230901v1	University of Queensland	na	na	ftp://ftp.ncbi.nlm.nih.gov/genomes/all/GCA/002/309/015/GCA_002309015.1_ASM230901v1	derived from metagenome
GCA_002308975.1	PRJNA348753	SAMN06457554	DBWL00000000.1	na	1950811	1950811	Clostridiales bacterium UBA1239		UBA1239	latest	Scaffold	Major	Full	2017-09-18	ASM230897v1	University of Queensland	na	na	ftp://ftp.ncbi.nlm.nih.gov/genomes/all/GCA/002/308/975/GCA_002308975.1_ASM230897v1	derived from metagenome ; low contig N50
GCA_002308875.1	PRJNA348753	SAMN06455236	DBWK00000000.1	na	1947700	1947700	Treponema sp. UBA1240		UBA1240	latest	Scaffold	Major	Full	2017-09-18	ASM230887v1	University of Queensland	na	na	ftp://ftp.ncbi.nlm.nih.gov/genomes/all/GCA/002/308/875/GCA_002308875.1_ASM230887v1	derived from metagenome
GCA_002308955.1	PRJNA348753	SAMN06455237	DBWJ00000000.1	na	1946683	1946683	Lachnoclostridium sp. UBA1241		UBA1241	latest	Scaffold	Major	Full	2017-09-18	ASM230895v1	University of Queensland	na	na	ftp://ftp.ncbi.nlm.nih.gov/genomes/all/GCA/002/308/955/GCA_002308955.1_ASM230895v1	derived from metagenome
GCA_002308915.1	PRJNA348753	SAMN06455238	DBWI00000000.1	na	1946239	1946239	Catabacter sp. UBA1242		UBA1242	latest	Scaffold	Major	Full	2017-09-18	ASM230891v1	University of Queensland	na	na	ftp://ftp.ncbi.nlm.nih.gov/genomes/all/GCA/002/308/915/GCA_002308915.1_ASM230891v1	derived from metagenome
GCA_002308595.1	PRJNA348753	SAMN06455239	DBWH00000000.1	na	1946781	1946781	Mageeibacillus sp. UBA1243		UBA1243	latest	Scaffold	Major	Full	2017-09-18	ASM230859v1	University of Queensland	na	na	ftp://ftp.ncbi.nlm.nih.gov/genomes/all/GCA/002/308/595/GCA_002308595.1_ASM230859v1	derived from metagenome
GCA_002308635.1	PRJNA348753	SAMN06455240	DBWG00000000.1	na	1952278	1952278	Ruminococcaceae bacterium UBA1244		UBA1244	latest	Scaffold	Major	Full	2017-09-18	ASM230863v1	University of Queensland	na	na	ftp://ftp.ncbi.nlm.nih.gov/genomes/all/GCA/002/308/635/GCA_002308635.1_ASM230863v1	derived from metagenome
GCA_002308275.1	PRJNA348753	SAMN06455241	DBWF00000000.1	na	1950238	1950238	Bacillales bacterium UBA1245		UBA1245	latest	Scaffold	Major	Full	2017-09-18	ASM230827v1	University of Queensland	na	na	ftp://ftp.ncbi.nlm.nih.gov/genomes/all/GCA/002/308/275/GCA_002308275.1_ASM230827v1	derived from metagenome
GCA_002308315.1	PRJNA348753	SAMN06455242	DBWE00000000.1	na	1950812	1950812	Clostridiales bacterium UBA1246		UBA1246	latest	Scaffold	Major	Full	2017-09-18	ASM230831v1	University of Queensland	na	na	ftp://ftp.ncbi.nlm.nih.gov/genomes/all/GCA/002/308/315/GCA_002308315.1_ASM230831v1	derived from metagenome
GCA_002308555.1	PRJNA348753	SAMN06455243	DBWD00000000.1	na	1953428	1953428	bacterium UBP3_UBA1247		UBA1247	latest	Scaffold	Major	Full	2017-09-18	ASM230855v1	University of Queensland	na	na	ftp://ftp.ncbi.nlm.nih.gov/genomes/all/GCA/002/308/555/GCA_002308555.1_ASM230855v1	derived from metagenome
GCA_002308615.1	PRJNA348753	SAMN06455233	DBWC00000000.1	na	1950813	1950813	Clostridiales bacterium UBA1248		UBA1248	latest	Scaffold	Major	Full	2017-09-18	ASM230861v1	University of Queensland	na	na	ftp://ftp.ncbi.nlm.nih.gov/genomes/all/GCA/002/308/615/GCA_002308615.1_ASM230861v1	derived from metagenome
GCA_002308895.1	PRJNA348753	SAMN06455234	DBWB00000000.1	na	1948583	1948583	Gammaproteobacteria bacterium UBA1249		UBA1249	latest	Scaffold	Major	Full	2017-09-18	ASM230889v1	University of Queensland	na	na	ftp://ftp.ncbi.nlm.nih.gov/genomes/all/GCA/002/308/895/GCA_002308895.1_ASM230889v1	derived from metagenome
GCA_002308295.1	PRJNA348753	SAMN06456137	DBWA00000000.1	na	1952538	1952538	Porphyromonadaceae bacterium UBA1250		UBA1250	latest	Scaffold	Major	Full	2017-09-18	ASM230829v1	University of Queensland	na	na	ftp://ftp.ncbi.nlm.nih.gov/genomes/all/GCA/002/308/295/GCA_002308295.1_ASM230829v1	derived from metagenome ; low contig N50
GCA_002308255.1	PRJNA348753	SAMN06457802	DBVZ00000000.1	na	1951973	1951973	Lachnospiraceae bacterium UBA1251		UBA1251	latest	Scaffold	Major	Full	2017-09-18	ASM230825v1	University of Queensland	na	na	ftp://ftp.ncbi.nlm.nih.gov/genomes/all/GCA/002/308/255/GCA_002308255.1_ASM230825v1	derived from metagenome
GCA_002308575.1	PRJNA348753	SAMN06456126	DBVY00000000.1	na	1946240	1946240	Catabacter sp. UBA1252		UBA1252	latest	Scaffold	Major	Full	2017-09-18	ASM230857v1	University of Queensland	na	na	ftp://ftp.ncbi.nlm.nih.gov/genomes/all/GCA/002/308/575/GCA_002308575.1_ASM230857v1	derived from metagenome
GCA_002308815.1	PRJNA348753	SAMN06457800	DBVX00000000.1	na	1950402	1950402	Bacteroidales bacterium UBA1253		UBA1253	latest	Scaffold	Major	Full	2017-09-18	ASM230881v1	University of Queensland	na	na	ftp://ftp.ncbi.nlm.nih.gov/genomes/all/GCA/002/308/815/GCA_002308815.1_ASM230881v1	derived from metagenome
GCA_002308495.1	PRJNA348753	SAMN06457807	DBVW00000000.1	na	1948354	1948354	Alphaproteobacteria bacterium UBA1254		UBA1254	latest	Scaffold	Major	Full	2017-09-18	ASM230849v1	University of Queensland	na	na	ftp://ftp.ncbi.nlm.nih.gov/genomes/all/GCA/002/308/495/GCA_002308495.1_ASM230849v1	derived from metagenome
GCA_002308795.1	PRJNA348753	SAMN06457806	DBVV00000000.1	na	1946782	1946782	Mageeibacillus sp. UBA1255		UBA1255	latest	Scaffold	Major	Full	2017-09-18	ASM230879v1	University of Queensland	na	na	ftp://ftp.ncbi.nlm.nih.gov/genomes/all/GCA/002/308/795/GCA_002308795.1_ASM230879v1	derived from metagenome
GCA_002308195.1	PRJNA348753	SAMN06457805	DBVU00000000.1	na	1950403	1950403	Bacteroidales bacterium UBA1256		UBA1256	latest	Scaffold	Major	Full	2017-09-18	ASM230819v1	University of Queensland	na	na	ftp://ftp.ncbi.nlm.nih.gov/genomes/all/GCA/002/308/195/GCA_002308195.1_ASM230819v1	derived from metagenome
GCA_002308775.1	PRJNA348753	SAMN06456139	DBVT00000000.1	na	1946783	1946783	Mageeibacillus sp. UBA1257		UBA1257	latest	Scaffold	Major	Full	2017-09-18	ASM230877v1	University of Queensland	na	na	ftp://ftp.ncbi.nlm.nih.gov/genomes/all/GCA/002/308/775/GCA_002308775.1_ASM230877v1	derived from metagenome
GCA_002308235.1	PRJNA348753	SAMN06457798	DBVS00000000.1	na	1951974	1951974	Lachnospiraceae bacterium UBA1258		UBA1258	latest	Scaffold	Major	Full	2017-09-18	ASM230823v1	University of Queensland	na	na	ftp://ftp.ncbi.nlm.nih.gov/genomes/all/GCA/002/308/235/GCA_002308235.1_ASM230823v1	derived from metagenome
GCA_002308755.1	PRJNA348753	SAMN06457797	DBVR00000000.1	na	1946241	1946241	Catabacter sp. UBA1259		UBA1259	latest	Scaffold	Major	Full	2017-09-18	ASM230875v1	University of Queensland	na	na	ftp://ftp.ncbi.nlm.nih.gov/genomes/all/GCA/002/308/755/GCA_002308755.1_ASM230875v1	derived from metagenome
GCA_002308155.1	PRJNA348753	SAMN06455487	DBVQ00000000.1	na	1946242	1946242	Catabacter sp. UBA1260		UBA1260	latest	Scaffold	Major	Full	2017-09-18	ASM230815v1	University of Queensland	na	na	ftp://ftp.ncbi.nlm.nih.gov/genomes/all/GCA/002/308/155/GCA_002308155.1_ASM230815v1	derived from metagenome
GCA_002308535.1	PRJNA348753	SAMN06457611	DBVP00000000.1	na	1950239	1950239	Bacillales bacterium UBA1261		UBA1261	latest	Scaffold	Major	Full	2017-09-18	ASM230853v1	University of Queensland	na	na	ftp://ftp.ncbi.nlm.nih.gov/genomes/all/GCA/002/308/535/GCA_002308535.1_ASM230853v1	derived from metagenome
GCA_002308215.1	PRJNA348753	SAMN06455485	DBVO00000000.1	na	1946243	1946243	Catabacter sp. UBA1262		UBA1262	latest	Scaffold	Major	Full	2017-09-18	ASM230821v1	University of Queensland	na	na	ftp://ftp.ncbi.nlm.nih.gov/genomes/all/GCA/002/308/215/GCA_002308215.1_ASM230821v1	derived from metagenome
GCA_002308515.1	PRJNA348753	SAMN06457609	DBVN00000000.1	na	1948234	1948234	Verrucomicrobia bacterium UBA1263		UBA1263	latest	Scaffold	Major	Full	2017-09-18	ASM230851v1	University of Queensland	na	na	ftp://ftp.ncbi.nlm.nih.gov/genomes/all/GCA/002/308/515/GCA_002308515.1_ASM230851v1	derived from metagenome
GCA_002308175.1	PRJNA348753	SAMN06457614	DBVM00000000.1	na	1947567	1947567	Succinatimonas sp. UBA1264		UBA1264	latest	Scaffold	Major	Full	2017-09-18	ASM230817v1	University of Queensland	na	na	ftp://ftp.ncbi.nlm.nih.gov/genomes/all/GCA/002/308/175/GCA_002308175.1_ASM230817v1	derived from metagenome
GCA_002308475.1	PRJNA348753	SAMN06457615	DBVL00000000.1	na	1951264	1951264	Spirochaetales bacterium UBA1265		UBA1265	latest	Scaffold	Major	Full	2017-09-18	ASM230847v1	University of Queensland	na	na	ftp://ftp.ncbi.nlm.nih.gov/genomes/all/GCA/002/308/475/GCA_002308475.1_ASM230847v1	derived from metagenome
GCA_002308135.1	PRJNA348753	SAMN06457612	DBVK00000000.1	na	1950404	1950404	Bacteroidales bacterium UBA1266		UBA1266	latest	Scaffold	Major	Full	2017-09-18	ASM230813v1	University of Queensland	na	na	ftp://ftp.ncbi.nlm.nih.gov/genomes/all/GCA/002/308/135/GCA_002308135.1_ASM230813v1	derived from metagenome
GCA_002308115.1	PRJNA348753	SAMN06457613	DBVJ00000000.1	na	1951975	1951975	Lachnospiraceae bacterium UBA1267		UBA1267	latest	Scaffold	Major	Full	2017-09-18	ASM230811v1	University of Queensland	na	na	ftp://ftp.ncbi.nlm.nih.gov/genomes/all/GCA/002/308/115/GCA_002308115.1_ASM230811v1	derived from metagenome
GCA_002308055.1	PRJNA348753	SAMN06457619	DBVI00000000.1	na	1952726	1952726	Planctomycetaceae bacterium UBA1268		UBA1268	latest	Scaffold	Major	Full	2017-09-18	ASM230805v1	University of Queensland	na	na	ftp://ftp.ncbi.nlm.nih.gov/genomes/all/GCA/002/308/055/GCA_002308055.1_ASM230805v1	derived from metagenome
GCA_002308455.1	PRJNA348753	SAMN06451922	DBVH00000000.1	na	1947242	1947242	Prochlorococcus sp. UBA1269		UBA1269	latest	Scaffold	Major	Full	2017-09-18	ASM230845v1	University of Queensland	na	na	ftp://ftp.ncbi.nlm.nih.gov/genomes/all/GCA/002/308/455/GCA_002308455.1_ASM230845v1	derived from metagenome
GCA_002308855.1	PRJNA348753	SAMN06456931	DBVG00000000.1	na	1948132	1948132	Proteobacteria bacterium UBA1270		UBA1270	latest	Scaffold	Major	Full	2017-09-18	ASM230885v1	University of Queensland	na	na	ftp://ftp.ncbi.nlm.nih.gov/genomes/all/GCA/002/308/855/GCA_002308855.1_ASM230885v1	derived from metagenome
GCA_002308655.1	PRJNA348753	SAMN06454521	DBVF00000000.1	na	1948355	1948355	Alphaproteobacteria bacterium UBA1271		UBA1271	latest	Scaffold	Major	Full	2017-09-18	ASM230865v1	University of Queensland	na	na	ftp://ftp.ncbi.nlm.nih.gov/genomes/all/GCA/002/308/655/GCA_002308655.1_ASM230865v1	derived from metagenome
GCA_002308035.1	PRJNA348753	SAMN06450516	DBVE00000000.1	na	1952727	1952727	Planctomycetaceae bacterium UBA1272		UBA1272	latest	Scaffold	Major	Full	2017-09-18	ASM230803v1	University of Queensland	na	na	ftp://ftp.ncbi.nlm.nih.gov/genomes/all/GCA/002/308/035/GCA_002308035.1_ASM230803v1	derived from metagenome
GCA_002308835.1	PRJNA348753	SAMN06454572	DBVD00000000.1	na	1947243	1947243	Prochlorococcus sp. UBA1273		UBA1273	latest	Scaffold	Major	Full	2017-09-18	ASM230883v1	University of Queensland	na	na	ftp://ftp.ncbi.nlm.nih.gov/genomes/all/GCA/002/308/835/GCA_002308835.1_ASM230883v1	derived from metagenome
GCA_002308715.1	PRJNA348753	SAMN06456907	DBVC00000000.1	na	1948704	1948704	Opitutae bacterium UBA1274		UBA1274	latest	Scaffold	Major	Full	2017-09-18	ASM230871v1	University of Queensland	na	na	ftp://ftp.ncbi.nlm.nih.gov/genomes/all/GCA/002/308/715/GCA_002308715.1_ASM230871v1	derived from metagenome
GCA_002308665.1	PRJNA348753	SAMN06456905	DBVB00000000.1	na	1951483	1951483	Balneolaceae bacterium UBA1275		UBA1275	latest	Scaffold	Major	Full	2017-09-18	ASM230866v1	University of Queensland	na	na	ftp://ftp.ncbi.nlm.nih.gov/genomes/all/GCA/002/308/665/GCA_002308665.1_ASM230866v1	derived from metagenome
GCA_002308735.1	PRJNA348753	SAMN06450512	DBVA00000000.1	na	1948705	1948705	Opitutae bacterium UBA1276		UBA1276	latest	Scaffold	Major	Full	2017-09-18	ASM230873v1	University of Queensland	na	na	ftp://ftp.ncbi.nlm.nih.gov/genomes/all/GCA/002/308/735/GCA_002308735.1_ASM230873v1	derived from metagenome
GCA_002309495.1	PRJNA348753	SAMN06456920	DBUZ00000000.1	na	1952819	1952819	Rhodobiaceae bacterium UBA1277		UBA1277	latest	Scaffold	Major	Full	2017-09-18	ASM230949v1	University of Queensland	na	na	ftp://ftp.ncbi.nlm.nih.gov/genomes/all/GCA/002/309/495/GCA_002309495.1_ASM230949v1	derived from metagenome
GCA_002308435.1	PRJNA348753	SAMN06456963	DBUY00000000.1	na	1948133	1948133	Proteobacteria bacterium UBA1278		UBA1278	latest	Scaffold	Major	Full	2017-09-18	ASM230843v1	University of Queensland	na	na	ftp://ftp.ncbi.nlm.nih.gov/genomes/all/GCA/002/308/435/GCA_002308435.1_ASM230843v1	derived from metagenome
GCA_002308375.1	PRJNA348753	SAMN06456952	DBUX00000000.1	na	1952820	1952820	Rhodobiaceae bacterium UBA1279		UBA1279	latest	Scaffold	Major	Full	2017-09-18	ASM230837v1	University of Queensland	na	na	ftp://ftp.ncbi.nlm.nih.gov/genomes/all/GCA/002/308/375/GCA_002308375.1_ASM230837v1	derived from metagenome
GCA_002308345.1	PRJNA348753	SAMN06452551	DBUW00000000.1	na	1948134	1948134	Proteobacteria bacterium UBA1280		UBA1280	latest	Scaffold	Major	Full	2017-09-18	ASM230834v1	University of Queensland	na	na	ftp://ftp.ncbi.nlm.nih.gov/genomes/all/GCA/002/308/345/GCA_002308345.1_ASM230834v1	derived from metagenome
GCA_002308095.1	PRJNA348753	SAMN06452552	DBUV00000000.1	na	1948316	1948316	Acidimicrobiia bacterium UBA1281		UBA1281	latest	Scaffold	Major	Full	2017-09-18	ASM230809v1	University of Queensland	na	na	ftp://ftp.ncbi.nlm.nih.gov/genomes/all/GCA/002/308/095/GCA_002308095.1_ASM230809v1	derived from metagenome
GCA_002308075.1	PRJNA348753	SAMN06455764	DBUU00000000.1	na	1951381	1951381	Alteromonadaceae bacterium UBA1282		UBA1282	latest	Scaffold	Major	Full	2017-09-18	ASM230807v1	University of Queensland	na	na	ftp://ftp.ncbi.nlm.nih.gov/genomes/all/GCA/002/308/075/GCA_002308075.1_ASM230807v1	derived from metagenome
GCA_002308335.1	PRJNA348753	SAMN06455765	DBUT00000000.1	na	1948584	1948584	Gammaproteobacteria bacterium UBA1283		UBA1283	latest	Scaffold	Major	Full	2017-09-18	ASM230833v1	University of Queensland	na	na	ftp://ftp.ncbi.nlm.nih.gov/genomes/all/GCA/002/308/335/GCA_002308335.1_ASM230833v1	derived from metagenome
GCA_002308415.1	PRJNA348753	SAMN06455758	DBUS00000000.1	na	1946737	1946737	Leclercia sp. UBA1284		UBA1284	latest	Scaffold	Major	Full	2017-09-18	ASM230841v1	University of Queensland	na	na	ftp://ftp.ncbi.nlm.nih.gov/genomes/all/GCA/002/308/415/GCA_002308415.1_ASM230841v1	derived from metagenome
GCA_002308015.1	PRJNA348753	SAMN06452548	DBUR00000000.1	na	40324	40324	Stenotrophomonas maltophilia		UBA1285	latest	Scaffold	Major	Full	2017-09-18	ASM230801v1	University of Queensland	na	na	ftp://ftp.ncbi.nlm.nih.gov/genomes/all/GCA/002/308/015/GCA_002308015.1_ASM230801v1	derived from metagenome
GCA_002307985.1	PRJNA348753	SAMN06452549	DBUQ00000000.1	na	316	316	Pseudomonas stutzeri		UBA1286	latest	Scaffold	Major	Full	2017-09-18	ASM230798v1	University of Queensland	na	na	ftp://ftp.ncbi.nlm.nih.gov/genomes/all/GCA/002/307/985/GCA_002307985.1_ASM230798v1	derived from metagenome
GCA_002308395.1	PRJNA348753	SAMN06455761	DBUP00000000.1	na	225991	225991	Comamonas aquatica		UBA1287	latest	Scaffold	Major	Full	2017-09-18	ASM230839v1	University of Queensland	na	na	ftp://ftp.ncbi.nlm.nih.gov/genomes/all/GCA/002/308/395/GCA_002308395.1_ASM230839v1	derived from metagenome
GCA_002308695.1	PRJNA348753	SAMN06455756	DBUO00000000.1	na	1950949	1950949	Flavobacteriales bacterium UBA1288		UBA1288	latest	Scaffold	Major	Full	2017-09-18	ASM230869v1	University of Queensland	na	na	ftp://ftp.ncbi.nlm.nih.gov/genomes/all/GCA/002/308/695/GCA_002308695.1_ASM230869v1	derived from metagenome
GCA_002307935.1	PRJNA348753	SAMN06455757	DBUN00000000.1	na	1947303	1947303	Pseudomonas sp. UBA1289		UBA1289	latest	Scaffold	Major	Full	2017-09-18	ASM230793v1	University of Queensland	na	na	ftp://ftp.ncbi.nlm.nih.gov/genomes/all/GCA/002/307/935/GCA_002307935.1_ASM230793v1	derived from metagenome
GCA_002307975.1	PRJNA348753	SAMN06450811	DBUM00000000.1	na	40216	40216	Acinetobacter radioresistens		UBA1290	latest	Scaffold	Major	Full	2017-09-18	ASM230797v1	University of Queensland	na	na	ftp://ftp.ncbi.nlm.nih.gov/genomes/all/GCA/002/307/975/GCA_002307975.1_ASM230797v1	derived from metagenome
GCA_002307905.1	PRJNA348753	SAMN06454441	DBUL00000000.1	na	1953063	1953063	Rhizobiaceae bacterium UBA1291		UBA1291	latest	Scaffold	Major	Full	2017-09-18	ASM230790v1	University of Queensland	na	na	ftp://ftp.ncbi.nlm.nih.gov/genomes/all/GCA/002/307/905/GCA_002307905.1_ASM230790v1	derived from metagenome
GCA_002307875.1	PRJNA348753	SAMN06454429	DBUK00000000.1	na	316	316	Pseudomonas stutzeri		UBA1292	latest	Scaffold	Major	Full	2017-09-18	ASM230787v1	University of Queensland	na	na	ftp://ftp.ncbi.nlm.nih.gov/genomes/all/GCA/002/307/875/GCA_002307875.1_ASM230787v1	derived from metagenome
GCA_002307955.1	PRJNA348753	SAMN06450808	DBUJ00000000.1	na	1951648	1951648	Enterobacteriaceae bacterium UBA1293		UBA1293	latest	Scaffold	Major	Full	2017-09-18	ASM230795v1	University of Queensland	na	na	ftp://ftp.ncbi.nlm.nih.gov/genomes/all/GCA/002/307/955/GCA_002307955.1_ASM230795v1	derived from metagenome
GCA_002307845.1	PRJNA348753	SAMN06454415	DBUI00000000.1	na	40324	40324	Stenotrophomonas maltophilia		UBA1294	latest	Scaffold	Major	Full	2017-09-18	ASM230784v1	University of Queensland	na	na	ftp://ftp.ncbi.nlm.nih.gov/genomes/all/GCA/002/307/845/GCA_002307845.1_ASM230784v1	derived from metagenome
GCA_002307815.1	PRJNA348753	SAMN06450752	DBUH00000000.1	na	83655	83655	Leclercia adecarboxylata		UBA1295	latest	Scaffold	Major	Full	2017-09-18	ASM230781v1	University of Queensland	na	na	ftp://ftp.ncbi.nlm.nih.gov/genomes/all/GCA/002/307/815/GCA_002307815.1_ASM230781v1	derived from metagenome
GCA_002307895.1	PRJNA348753	SAMN06450798	DBUG00000000.1	na	37734	37734	Enterococcus casseliflavus		UBA1296	latest	Scaffold	Major	Full	2017-09-18	ASM230789v1	University of Queensland	na	na	ftp://ftp.ncbi.nlm.nih.gov/genomes/all/GCA/002/307/895/GCA_002307895.1_ASM230789v1	derived from metagenome
[truncated: 6,607 more rows]

## Sheet: MAG_CAZy
Draft_genome_bin	SLH	dockerin	cohesin	sum_exo	sum_endo	sum_cellulose_binding_CBM	sum_hemicellulase	sum_oligosaccharidase	GH6	GH9	GH48	GH5	GH8	GH12	GH44	GH45	GH51	GH124	GH10	GH11	GH16	GH26	GH28	GH53	GH74	GH113	GH134	GH1	GH2	GH3	GH29	GH30	GH35	GH38	GH39	GH42	GH43	GH47	GH52	GH59	GH92	GH94	GH116	GH120	GH125	CBM1	CBM2	CBM3	CBM4
[truncated: 7,891 more rows]
[truncated: 499 more columns]
