# Supplementary material for: Reliable and Scalable Identification and Prioritization of Putative Cellulolytic Anaerobes With Large Genome Data
Source: Front Bioinform. 2022 Mar 17;2:813771. doi: 10.3389/fbinf.2022.813771 (PMC9580877; doi:10.3389/fbinf.2022.813771)
Supplement: Supplementary file 4 [file DataSheet1.XLSX]

## Sheet: data_for_heatmap
Co-occuring_Frequency (%)	CBM2	CBM3	CBM4	CBM6	CBM8	CBM9	CBM10	CBM11	CBM16	CBM17	CBM28	CBM30	CBM37	CBM44	CBM46	CBM63	CBM64	Cohesin	CBM13	CBM15	CBM22	CBM23	CBM27	CBM35	CBM41	CBM54	CBM56	CBM59	CBM60	CBM61	CBM62	CBM65	CBM66	Dockerin	CBM12	CBM20	CBM26	CBM32	CBM34	CBM36	CBM38	CBM40	CBM42	CBM48	CBM5	CBM50	CBM57	CBM67	CBM69
AA9	0	0	0	0	0	0	0	0	0	0	0	0	0	0	0	0	0	0	0	0	0	0	0	0	0	0	0	0	0	0	0	0	0	0	0	0	0	0	0	0	0	0	0	0	0	0	0	0	0
AA10	8.2	0	0	0	0	0	0.3	0	0	0	0	0	0	2.5	0	0	0	0	0	0	0	0	0	0	0	0	0	0	0	0	0	0	0	0	8.1	0	0	0	0	0	0	0	0	0	29.2	0	0	0	0
AA11	0	0	0	0	0	0	0	0	0	0	0	0	0	0	0	0	0	0	0	0	0	0	0	0	0	0	0	0	0	0	0	0	0	0	0	0	0	0	0	0	0	0	0	0	0	0	0	0	0
SLH	0	0.1	2.2	0.5	0	1.3	0	0.3	0.1	0.1	0.3	0	0.7	0.2	0.5	0	0	1.5	0.2	0	1.6	0.4	0.4	0.9	0.5	2.3	0.5	0.1	0	0.8	0	0	0.2	0	0	1	0	1.2	0.5	0	0.4	0.3	0.1	0.3	0	0.1	0	0	0.1
Cohesin	1.8	6.4	0	0	0	0	0	0	0	0	0	0	0	1.4	15.1	0	0	0	0	0	0	0	0	0.5	0	0	0	0	0	0	0	0	0	5.5	0	0	0	0	0	0	0	0	0	0	0	0	0	0	0
Dockerin	0	9.3	4	7.5	0	0	0	0.8	0.2	0	0	3.6	0.8	0.6	1.8	0	0	4.7	2	0	1.6	0.2	0.2	3	0	0	0.6	0	0	0.2	0.4	1.6	0	0	0	0	0.4	3.8	0	0	0	0	0.4	0.2	0	0	0.2	0	0
GH6	29.4	5	1.8	0	0	0	1.1	0	0	0	0	0.4	5	1.8	0	0	0	0	0	0	0	0	0	0	0	0	0	0	0	0	0	0	0	0	0	0	0	0	0	0	0.4	0	0	0	0.7	0	0	0	0
GH9	12	32	14.1	0	0.4	0	0.8	0.4	0	0	0	34	1.2	0.8	1.2	0	1.2	0	0	0	0	0	0	0	0	0	0	0	0	0	0	0	0.4	23.4	0	0	0	0	0	0	0.2	0	0	0	0.2	0	0	0	0
GH48	51.2	48.8	0	0	0	0	0	0	0	0	0	0	1.2	0	3.7	0	1.2	0	0	0	0	0	0	0	0	0	0	0	0	0	0	0	0	22	0	0	0	0	0	0	0	0	0	0	0	0	0	0	0
GH5	9.6	3.2	0.5	2.2	0	0.1	2.2	0.2	0.3	0.3	0.6	0	0.9	0.3	4.9	0.8	0.4	0	3	0	0.1	0.6	0.5	1.6	0	0	0.1	0.2	0.2	0	0.1	0.8	0.3	4.8	0.1	0	0	2	0.2	0	0	0	0	0	1	0	0.1	0.1	0
GH8	1	0	0	0	0	0.3	0	0	0	0	0	0	0	0	0	0	0	0	0	0	0	0	0	0.3	0	0	0	0	0	0	0	0	0	2.4	0.2	0	0	0.3	0	0	0	0	0	0	0.2	0	0	0	0
GH12	11.1	0.5	0	0	0	0	0	0	0	0	0	0	0	0	0	0	1.9	0	1.4	0	0	0	0	0	0	0	0	0	0	0	0	0	0	0	0	0	0	0	0	0	0	0	0	0	0	0	0	0	0
GH44	16.9	27.1	0	0	6.8	0	0	0	0	0	0	3.4	1.7	10.2	0	0	0	0	0	0	0	0	0	8.5	0	0	0	0	0	0	0	0	0	15.3	0	0	0	1.7	0	0	0	0	0	0	1.7	0	0	0	0
GH45	12.5	0	0	0	0	0	12.5	0	0	0	0	0	0	0	0	0	0	0	0	0	0	0	0	0	0	0	0	0	0	0	0	0	0	0	0	0	0	0	0	0	0	0	0	0	0	0	0	0	0
GH51	1.8	0	6.5	0.4	0.7	0	0	0.9	2.4	0	0	0	1.2	0	0	0	0	0	0.7	0	2.5	0	0	0	0	0	0	0	0	0	0	0	0.6	0	0	0	0	0	0	0	0	0.6	0	0	0	0	0	0	0
GH74	1	0.8	0.1	0	0	0	0.1	0	0	0	0	0	0.3	0.1	0.6	0	0	0	0.3	0	0	0	0	0	0	0	0	0	0	0	0	0	0	0.5	0	0	0	0.1	0	0	0	0	0	0	0	0	0	0	0
GH124	0	0	3	3	0	0	0	0	0	0	0	3	0	6.1	0	6.1	0	0	0	0	3	0	0	12.1	0	0	3	0	0	0	0	0	0	0	0	0	0	3	0	0	0	0	0	0	0	0	0	0	0
GH10	11.6	1.8	2.7	2.3	0	13.5	0.6	0	0.3	0	0	0	0.4	0.4	0	0	0.4	0	7.1	0.1	25.7	0	0	0.1	0	0	0	0	0.1	0.1	0	0	0	2.4	0	0	0	0	0	0.3	0	0	0	0.1	0.9	0	0	0	0
GH11	16.1	0	0	10.3	0	0.6	2.9	0	0	0	0	0	2.3	1.1	0	0	0	0	2.9	0	3.4	0	0	0	0	0	0	0	7.5	0	0	0	0	8.6	0	0	0	0	0	5.2	0	0	0	0	1.1	0	1.1	0	0
GH16	0.2	1.3	16.3	6	0	0	0.2	0.5	1.3	0	0	0.1	0	0.7	0	0	0	0	5.3	0	0.6	0	0	0.5	0	1.3	0.9	0	0	0.8	0	0	0.1	0	0.5	0	0	12.5	0	0	0	0.4	0.1	0	0.9	0	0.8	0	0
GH26	0.6	2.3	0	0	0	0	1.2	0.4	0	0	0	0	0.8	0.4	0.4	0	0	0	1.6	0	0.2	5.6	4.3	15.5	0	0.6	0.2	4.3	0	0	0	0	0	5.2	0	0	0	0.2	0	0	0	0	0	0.2	0	0	0.2	0	0
GH28	0	0	0.3	0.1	0	0	0	0	0	0	0	0	0.4	0.8	0	0	0	0	0	0	0	0	0	0.1	0	0	0	0	0	0.4	0	0	0.3	0.3	0	0	0	0.3	0	0	0	0	0	0	0	0	0	0	0
GH53	0	0	0	0	0	0	0.6	0	0.9	0	0	0	0	0	0	0	0	0	3	0	0	0	0	0.6	0	0	0	0	0	28.3	0	0	0	0	0	0	0	1.2	0	0	0	0	0	0	0.3	0	0	0	0
GH113	0	0	0	0	0	0	0	0	0	0	0	0	0	0	0	0	0	0	0	0	0	0	0	0	0	0	0	0	0	0	0	0	0	0	0	0.4	0	0	0	0	0	0	0	0	0	0	0	0	0
Note: Take GH48 and CBM2 for example, the number 51.2 means that51.2% of GH48 modules are observed in same genes with the CBM2 module
AA9 and AA11 was not observed co-occurring with any other CAZy module in one same gene
[truncated: 79 more columns]
