# Supplementary material for: Reliable and Scalable Identification and Prioritization of Putative Cellulolytic Anaerobes With Large Genome Data
Source: Front Bioinform. 2022 Mar 17;2:813771. doi: 10.3389/fbinf.2022.813771 (PMC9580877; doi:10.3389/fbinf.2022.813771)
Supplement: Supplementary file 5 [file DataSheet2.XLSX]

## Sheet: GroupI_complete_info
Assembly.Accession	category	superkingdom	phylum	class	order	family	genus	species	strain	oxygen.demand	activity.against.cellulose	attach_scaffold	attach_scaffold_0	attach_scaffold_0t	free_scaffold	SLH_cCBM	SLH_CBM	cGH_cCBM	cGH_otherCBM	cGH_CBM	GH_CBM	exo_cCBM	LPMO_CBM	solitude_LPMO	solitude_cGH	oligosaccharidase	SLH_cohesin	exo_dok	endo_dok	xylanase_GH_dok	oligosaccharidase_dok	LPMO_dok	otherGH_dok	SLH	dockerin	cohesin	sum_exo	sum_endo	sum_LPMO	sum_xylanase_GH	sum_cCBM	sum_other_GH	sum_other_CBM	AA9	AA10	AA11	GH6	GH9	GH48
GCA_000015865.1	Group I-a	Bacteria	Firmicutes	Clostridia	Clostridiales	Ruminococcaceae	Ruminiclostridium	Ruminiclostridium thermocellum	Ruminiclostridium thermocellum ATCC 27405	anaerobic	cellulolytic	1	1	4	1	5	5	19	3	21	40	18	0	0	14	16	4	14	1	6	3	0	1	61	61	29	28	6	0	16	60	14	49	0	0	0	0	16	2
GCA_000184925.1	Group I-a	Bacteria	Firmicutes	Clostridia	Clostridiales	Ruminococcaceae	Ruminiclostridium	Ruminiclostridium thermocellum	Ruminiclostridium thermocellum DSM 1313	anaerobic	cellulolytic	1	1	4	1	5	5	19	3	21	43	18	0	0	14	18	4	14	1	7	4	0	1	60	65	23	28	6	0	17	63	15	49	0	0	0	0	16	2
GCA_000237085.1	Group I-a	Bacteria	Firmicutes	Clostridia	Clostridiales	Ruminococcaceae	Ruminiclostridium	[Clostridium] clariflavum	[Clostridium] clariflavum DSM 19732	anaerobic	cellulolytic	2	0	4	7	4	5	15	4	19	36	11	0	0	19	18	4	10	1	5	3	0	1	79	48	51	19	16	0	23	61	28	38	0	0	0	0	13	2
GCA_000145275.1	Group I-a	Bacteria	Firmicutes	Clostridia	Clostridiales	Clostridiaceae	Clostridium	Clostridium cellulovorans	Clostridium cellulovorans 743B	anaerobic	cellulolytic	0	0	0	1	1	0	18	3	19	38	17	0	0	14	41	0	18	2	5	0	0	1	0	72	14	28	5	0	22	65	33	57	0	0	0	0	12	1
GCA_000022065.1	Group I-b	Bacteria	Firmicutes	Clostridia	Clostridiales	Ruminococcaceae	Ruminiclostridium	[Clostridium] cellulolyticum	[Clostridium] cellulolyticum H10	anaerobic	cellulolytic	0	0	0	1	5	7	16	1	16	37	15	0	0	17	31	0	18	2	5	3	0	5	52	75	9	22	11	0	16	59	28	33	0	0	0	0	14	1
GCA_000244875.1	Group I-b	Bacteria	Firmicutes	Clostridia	Clostridiales	Clostridiaceae	Clostridium	unknow.species	Clostridium sp. BNL1100	anaerobic	cellulolytic	0	0	0	1	4	7	16	1	16	38	15	0	0	20	31	0	18	2	6	4	0	6	56	89	7	23	13	0	26	64	36	41	0	0	0	0	14	1
GCA_000008765.1	Group I-c	Bacteria	Firmicutes	Clostridia	Clostridiales	Clostridiaceae	Clostridium	Clostridium acetobutylicum	Clostridium acetobutylicum ATCC 824	anaerobic	noncellulolytic	0	0	0	1	0	0	3	2	5	19	3	0	0	10	25	0	8	1	1	0	0	0	0	20	6	11	2	0	17	17	31	38	0	0	0	0	4	1
GCA_000218855.1	Group I-c	Bacteria	Firmicutes	Clostridia	Clostridiales	Clostridiaceae	Clostridium	Clostridium acetobutylicum	Clostridium acetobutylicum DSM 1731	anaerobic	noncellulolytic	0	0	0	1	0	0	3	2	5	19	3	0	0	10	25	0	8	1	1	0	0	0	0	20	7	11	2	0	17	17	31	40	0	0	0	0	4	1
GCA_000191905.1	Group I-c	Bacteria	Firmicutes	Clostridia	Clostridiales	Clostridiaceae	Clostridium	Clostridium acetobutylicum	Clostridium acetobutylicum EA 2018	anaerobic	noncellulolytic	0	0	0	1	0	0	3	2	5	19	3	0	0	10	25	0	8	1	1	0	0	0	0	20	6	11	2	0	17	17	31	40	0	0	0	0	4	1
GCA_000178835.2	Group I-d	Bacteria	Firmicutes	Clostridia	Clostridiales	Lachnospiraceae	Cellulosilyticum	Cellulosilyticum lentocellum	Clostridium lentocellum DSM 5427	anaerobic	cellulolytic	0	0	0	0	1	3	11	3	11	32	11	0	0	6	36	0	1	0	0	0	0	0	28	1	1	16	2	0	22	56	24	51	0	0	0	0	6	1
GCA_000250655.1	Group I-d	Bacteria	Firmicutes	Bacilli	Bacillales	Paenibacillaceae	Paenibacillus	Paenibacillus mucilaginosus	Paenibacillus mucilaginosus 3016	aerobe	cellulolytic	0	0	0	0	4	10	7	4	11	67	7	1	0	13	81	0	0	0	0	0	0	0	112	1	1	14	6	1	43	46	131	114	0	1	0	1	2	0
GCA_000258535.2	Group I-d	Bacteria	Firmicutes	Bacilli	Bacillales	Paenibacillaceae	Paenibacillus	Paenibacillus mucilaginosus	Paenibacillus mucilaginosus K02	aerobe	cellulolytic	0	0	0	0	5	11	7	4	11	72	7	1	0	13	87	0	0	0	0	0	0	0	117	2	1	14	6	1	44	57	136	121	0	1	0	1	2	1
GCA_000218915.1	Group I-d	Bacteria	Firmicutes	Bacilli	Bacillales	Paenibacillaceae	Paenibacillus	Paenibacillus mucilaginosus	Paenibacillus mucilaginosus KNP414	aerobe	cellulolytic	0	0	0	0	5	11	7	4	11	71	7	1	0	13	85	0	0	0	0	0	0	0	115	1	1	14	6	1	45	56	137	122	0	1	0	1	2	1
GCA_000166775.1	Group I-d	Bacteria	Firmicutes	Clostridia	Thermoanaerobacterales	Thermoanaerobacterales Family III. Incertae Sedis	Caldicellulosiruptor	Caldicellulosiruptor kronotskyensis	Caldicellulosiruptor kronotskyensis 2002	anaerobic	cellulolytic	0	0	0	0	3	5	8	0	8	25	7	0	0	3	28	0	0	0	0	0	0	0	43	0	0	10	3	0	18	26	45	51	0	0	0	0	2	3
GCA_000237325.1	Group I-d	Bacteria	Firmicutes	Bacilli	Bacillales	Paenibacillaceae	Paenibacillus	Paenibacillus polymyxa	Paenibacillus polymyxa M1	aerobe	cellulolytic	0	0	0	0	1	4	6	3	8	24	4	0	0	6	46	0	0	0	0	0	0	0	44	0	0	8	4	0	19	17	65	52	0	0	0	1	0	1
GCA_000164985.2	Group I-d	Bacteria	Firmicutes	Bacilli	Bacillales	Paenibacillaceae	Paenibacillus	Paenibacillus polymyxa	Paenibacillus polymyxa SC2	aerobe	cellulolytic	0	0	0	0	1	4	6	3	8	24	4	0	0	6	44	0	0	0	0	0	0	0	38	0	0	8	4	0	18	18	66	51	0	0	0	1	0	1
GCA_000022325.1	Group I-d	Bacteria	Firmicutes	Clostridia	Thermoanaerobacterales	Thermoanaerobacterales Family III. Incertae Sedis	Caldicellulosiruptor	Caldicellulosiruptor bescii	Caldicellulosiruptor bescii DSM 6725	anaerobic	cellulolytic	0	0	0	0	1	2	7	0	7	15	7	0	0	2	22	0	0	0	0	0	0	0	24	0	0	10	2	0	12	19	26	31	0	0	0	0	2	3
GCA_000146875.2	Group I-d	Bacteria	Firmicutes	Bacilli	Bacillales	Paenibacillaceae	Paenibacillus	Paenibacillus polymyxa	Paenibacillus polymyxa E681	aerobe	cellulolytic	0	0	0	0	1	4	6	1	6	22	4	0	0	4	42	0	0	0	0	0	0	0	32	0	0	6	4	0	20	17	59	43	0	0	0	1	0	1
GCA_000235585.1	Group I-d	Bacteria	Firmicutes	Bacilli	Bacillales	Paenibacillaceae	Paenibacillus	Paenibacillus terrae	Paenibacillus terrae HPL-003	aerobe	cellulolytic	0	0	0	0	3	5	6	1	6	27	4	0	0	6	71	0	0	0	0	0	0	0	45	0	0	7	5	0	18	23	72	46	0	0	0	1	0	1
GCA_000016545.1	Group I-d	Bacteria	Firmicutes	Clostridia	Thermoanaerobacterales	Thermoanaerobacterales Family III. Incertae Sedis	Caldicellulosiruptor	Caldicellulosiruptor saccharolyticus	Caldicellulosiruptor saccharolyticus DSM 8903	anaerobic	cellulolytic	0	0	0	0	1	2	5	0	5	14	5	0	0	4	26	0	0	0	0	0	0	0	21	1	0	9	2	0	14	18	30	24	0	0	0	0	2	1
GCA_000193435.3	Group I-d	Bacteria	Firmicutes	Clostridia	Thermoanaerobacterales	Thermoanaerobacterales Family III. Incertae Sedis	Caldicellulosiruptor	Caldicellulosiruptor lactoaceticus	Caldicellulosiruptor lactoaceticus 6A	anaerobic	cellulolytic	0	0	0	0	2	6	4	0	4	12	3	0	0	3	14	0	0	0	0	0	0	0	31	0	0	5	2	0	15	19	21	32	0	0	0	0	2	1
GCA_000145215.1	Group I-d	Bacteria	Firmicutes	Clostridia	Thermoanaerobacterales	Thermoanaerobacterales Family III. Incertae Sedis	Caldicellulosiruptor	Caldicellulosiruptor obsidiansis	Caldicellulosiruptor obsidiansis OB47	anaerobic	cellulolytic	0	0	0	0	1	4	4	0	4	12	4	0	0	2	19	0	0	0	0	0	0	0	29	0	0	6	1	0	13	16	29	34	0	0	0	0	2	2
GCA_000023585.1	Group I-d	Bacteria	Firmicutes	Bacilli	Bacillales	Paenibacillaceae	Paenibacillus	unknow.species	Paenibacillus sp. JDR-2	aerobe	cellulolytic	0	0	7	0	7	20	2	2	4	56	1	1	0	15	108	7	0	0	0	1	0	0	204	3	10	9	8	1	33	50	157	127	0	1	0	0	1	0
GCA_000166695.1	Group I-d	Bacteria	Firmicutes	Clostridia	Thermoanaerobacterales	Thermoanaerobacterales Family III. Incertae Sedis	Caldicellulosiruptor	Caldicellulosiruptor kristjanssonii	Caldicellulosiruptor kristjanssonii I77R1B	anaerobic	cellulolytic	0	0	0	0	2	5	3	0	3	10	2	0	0	2	13	0	0	0	0	0	0	0	37	0	0	3	2	0	11	10	22	24	0	0	0	0	1	0
GCA_000024685.1	Group I-d	Bacteria	Firmicutes	Bacilli	Bacillales	Paenibacillaceae	Paenibacillus	unknow.species	Paenibacillus sp. Y412MC10	aerobe	cellulolytic	0	0	0	0	2	8	2	1	3	40	2	2	0	7	86	0	0	0	0	0	0	0	77	0	0	4	5	2	16	17	145	80	0	2	0	0	0	0
GCA_000166355.1	Group I-d	Bacteria	Firmicutes	Clostridia	Thermoanaerobacterales	Thermoanaerobacterales Family III. Incertae Sedis	Caldicellulosiruptor	Caldicellulosiruptor hydrothermalis	Caldicellulosiruptor hydrothermalis 108	anaerobic	cellulolytic	0	0	0	0	2	5	2	0	2	15	1	0	0	2	28	0	0	0	0	0	0	0	27	0	0	2	2	0	8	9	37	34	0	0	0	0	0	0
GCA_000227705.3	Group I-d	Bacteria	Firmicutes	Bacilli	Bacillales	Paenibacillaceae	Thermobacillus	Thermobacillus composti	Thermobacillus composti KWC4	aerobe	unknown	0	0	1	0	2	4	1	0	1	14	1	0	0	4	41	1	0	0	0	0	0	0	52	0	1	1	4	0	13	15	52	36	0	0	0	0	1	0
GCA_000166335.1	Group I-d	Bacteria	Firmicutes	Clostridia	Thermoanaerobacterales	Thermoanaerobacterales Family III. Incertae Sedis	Caldicellulosiruptor	Caldicellulosiruptor owensensis	Caldicellulosiruptor owensensis OL	anaerobic	cellulolytic	0	0	0	0	1	3	0	0	0	10	0	0	0	3	23	0	0	0	0	0	0	0	33	0	0	1	2	0	9	5	28	35	0	0	0	0	0	0
GCA_000445995.2	Group I-d	Bacteria	Firmicutes	Bacilli	Bacillales	Bacillaceae	Geobacillus	unknow.species	Geobacillus sp. JF8	aerobe	cellulolytic	0	0	0	0	1	1	0	0	0	8	0	0	0	2	16	0	0	0	0	0	0	0	14	0	0	1	1	0	2	1	20	31	0	0	0	0	0	0
GCA_000092965.1	Group I-d	Bacteria	Firmicutes	Clostridia	Thermoanaerobacterales	Thermoanaerobacteraceae	Thermoanaerobacter	Thermoanaerobacter mathranii	Thermoanaerobacter mathranii subsp. mathranii str. A3	anaerobic	unknown	0	0	0	0	1	3	0	0	0	6	0	0	0	3	17	0	0	0	0	0	0	0	16	0	0	1	2	0	2	5	18	20	0	0	0	0	0	0
GCA_000145615.1	Group I-d	Bacteria	Firmicutes	Clostridia	Thermoanaerobacterales	Thermoanaerobacterales Family III. Incertae Sedis	Thermoanaerobacterium	Thermoanaerobacterium thermosaccharolyticum	Thermoanaerobacterium thermosaccharolyticum DSM 571	anaerobic	cellulolytic	0	0	0	0	1	2	0	0	0	5	0	0	0	3	17	0	0	0	0	0	0	0	22	0	0	2	1	0	8	3	31	25	0	0	0	0	0	0
GCA_000024025.1	Group I-e	Bacteria	Actinobacteria	Actinobacteria	Catenulisporales	Catenulisporaceae	Catenulispora	Catenulispora acidiphila	Catenulispora acidiphila DSM 44928	aerobe	unknown	0	0	0	0	0	0	15	3	18	119	11	1	0	11	79	0	0	0	0	0	0	0	0	0	0	17	9	1	22	72	146	181	0	1	0	4	2	1
GCA_000454025.1	Group I-e	Bacteria	Actinobacteria	Actinobacteria	Pseudonocardiales	Pseudonocardiaceae	Amycolatopsis	Amycolatopsis mediterranei	Amycolatopsis mediterranei RB	aerobe	cellulolytic	0	0	0	0	0	0	13	5	17	102	9	2	3	14	81	0	0	0	0	0	0	0	0	1	0	16	11	5	32	48	145	144	0	5	0	2	2	1
GCA_000220945.1	Group I-e	Bacteria	Actinobacteria	Actinobacteria	Pseudonocardiales	Pseudonocardiaceae	Amycolatopsis	Amycolatopsis mediterranei	Amycolatopsis mediterranei S699	aerobe	cellulolytic	0	0	0	0	0	0	13	5	17	103	9	2	3	14	81	0	0	0	0	0	0	0	0	1	0	16	11	5	32	49	142	147	0	5	0	2	2	1
GCA_000282715.1	Group I-e	Bacteria	Actinobacteria	Actinobacteria	Pseudonocardiales	Pseudonocardiaceae	Amycolatopsis	Amycolatopsis mediterranei	Amycolatopsis mediterranei S699	aerobe	cellulolytic	0	0	0	0	0	0	13	5	17	103	9	2	3	14	81	0	0	0	0	0	0	0	0	1	0	16	11	5	32	48	145	147	0	5	0	2	2	1
GCA_000196835.1	Group I-e	Bacteria	Actinobacteria	Actinobacteria	Pseudonocardiales	Pseudonocardiaceae	Amycolatopsis	Amycolatopsis mediterranei	Amycolatopsis mediterranei U32	aerobe	cellulolytic	0	0	0	0	0	0	13	5	17	103	9	2	3	14	81	0	0	0	0	0	0	0	0	1	0	16	11	5	32	48	145	147	0	5	0	2	2	1
GCA_000023025.1	Group I-e	Bacteria	Proteobacteria	Gammaproteobacteria	Cellvibrionales	Cellvibrionaceae	Teredinibacter	Teredinibacter turnerae	Teredinibacter turnerae T7901	aerobe	cellulolytic	0	0	0	0	0	0	16	7	17	43	14	1	0	13	24	0	0	0	0	0	0	0	0	0	0	23	7	1	31	83	30	72	0	1	0	3	6	0
GCA_000284295.1	Group I-e	Bacteria	Actinobacteria	Actinobacteria	Micromonosporales	Micromonosporaceae	Actinoplanes	Actinoplanes missouriensis	Actinoplanes missouriensis 431	aerobe	unknown	0	0	0	0	0	0	13	2	15	73	12	5	2	8	67	0	0	0	0	0	0	0	0	0	0	18	4	7	21	42	83	119	0	7	0	5	3	1
GCA_000237145.1	Group I-e	Bacteria	Actinobacteria	Actinobacteria	Micromonosporales	Micromonosporaceae	Actinoplanes	unknow.species	Actinoplanes sp. SE50/110	aerobe	unknown	0	0	0	0	0	0	13	2	15	81	9	3	1	9	56	0	0	0	0	0	0	0	0	0	0	17	5	4	32	43	83	131	0	4	0	4	2	1
GCA_000179635.2	Group I-e	Bacteria	Firmicutes	Clostridia	Clostridiales	Ruminococcaceae	Ruminococcus	Ruminococcus albus	Ruminococcus albus 7 = DSM 20455	anaerobic	cellulolytic	0	0	0	0	0	0	14	2	15	46	14	0	0	13	25	0	2	0	1	1	0	0	0	57	1	23	4	0	31	111	28	48	0	0	0	0	8	1
GCA_000013665.1	Group I-e	Bacteria	Proteobacteria	Gammaproteobacteria	Cellvibrionales	Cellvibrionaceae	Saccharophagus	Saccharophagus degradans	Saccharophagus degradans 2-40	aerobe	cellulolytic	0	0	0	0	0	0	15	1	15	48	15	1	0	10	43	0	0	0	0	0	0	0	0	0	0	25	1	1	28	84	56	96	0	1	0	1	3	0
GCA_000389965.1	Group I-e	Bacteria	Actinobacteria	Actinobacteria	Micromonosporales	Micromonosporaceae	Actinoplanes	unknow.species	Actinoplanes sp. N902-109	aerobe	unknown	0	0	0	0	0	0	12	2	14	81	10	3	3	6	68	0	0	0	0	0	0	0	0	0	0	14	4	6	30	62	91	106	0	6	0	3	2	1
GCA_000494755.1	Group I-e	Bacteria	Actinobacteria	Actinobacteria	Micromonosporales	Micromonosporaceae	Actinoplanes	Actinoplanes friuliensis	Actinoplanes friuliensis DSM 7358	aerobe	unknown	0	0	0	0	0	0	10	3	13	87	7	4	1	8	71	0	0	0	0	0	0	0	0	0	0	13	5	5	33	58	97	158	0	5	0	3	2	1
GCA_000019225.1	Group I-e	Bacteria	Proteobacteria	Gammaproteobacteria	Cellvibrionales	Cellvibrionaceae	Cellvibrio	Cellvibrio japonicus	Cellvibrio japonicus Ueda107	aerobe	cellulolytic	0	0	0	0	0	0	13	1	13	43	12	2	0	7	43	0	0	0	0	0	0	0	0	0	0	18	2	2	34	60	51	76	0	2	0	1	3	0
GCA_000091305.1	Group I-e	Bacteria	Actinobacteria	Actinobacteria	Streptomycetales	Streptomycetaceae	Streptomyces	Streptomyces scabiei	Streptomyces scabiei 87.22	aerobe	unknown	0	0	0	0	0	0	12	1	13	72	9	1	3	9	75	0	0	0	0	0	0	0	0	0	0	15	6	4	27	32	82	129	0	4	0	4	1	2
GCA_000023245.1	Group I-e	Bacteria	Actinobacteria	Actinobacteria	Pseudonocardiales	Pseudonocardiaceae	Actinosynnema	Actinosynnema mirum	Actinosynnema mirum DSM 43827	aerobe	unknown	0	0	0	0	0	0	10	2	12	50	9	2	3	11	54	0	0	0	0	0	0	0	0	0	0	15	6	5	13	39	62	67	0	5	0	3	1	1
GCA_000204155.1	Group I-e	Bacteria	Actinobacteria	Actinobacteria	Micromonosporales	Micromonosporaceae	Verrucosispora	Verrucosispora maris	Verrucosispora maris AB-18-032	aerobe	cellulolytic	0	0	0	0	0	0	11	1	12	43	9	3	1	2	36	0	0	0	0	0	0	0	0	0	0	10	3	4	19	63	47	67	0	4	0	2	2	1
GCA_000092865.1	Group I-e	Bacteria	Actinobacteria	Actinobacteria	Micrococcales	Cellulomonadaceae	Cellulomonas	Cellulomonas flavigena	Cellulomonas flavigena DSM 20109	aerobe	cellulolytic	0	0	0	0	0	0	11	0	11	37	11	4	0	2	29	0	0	0	0	0	0	0	0	0	0	12	1	4	22	56	27	38	0	4	0	3	5	1
GCA_000145235.1	Group I-e	Bacteria	Actinobacteria	Actinobacteria	Micromonosporales	Micromonosporaceae	Micromonospora	Micromonospora aurantiaca	Micromonospora aurantiaca ATCC 27029	aerobe	cellulolytic	0	0	0	0	0	0	11	0	11	47	9	4	1	1	40	0	0	0	0	0	0	0	0	0	0	9	3	5	16	57	56	57	0	5	0	2	2	1
GCA_000177655.2	Group I-e	Bacteria	Actinobacteria	Actinobacteria	Micromonosporales	Micromonosporaceae	Micromonospora	unknow.species	Micromonospora sp. L5	aerobe	cellulolytic	0	0	0	0	0	0	11	0	11	48	9	4	1	1	46	0	0	0	0	0	0	0	0	0	0	9	3	5	16	59	59	56	0	5	0	2	2	1
GCA_000212695.1	Group I-e	Bacteria	Actinobacteria	Actinobacteria	Micrococcales	Cellulomonadaceae	Cellulomonas	Cellulomonas fimi	Cellulomonas fimi ATCC 484	aerobe	cellulolytic	0	0	0	0	0	1	9	1	10	35	9	1	0	8	53	0	0	0	0	0	0	0	1	0	0	13	4	1	17	40	33	35	0	1	0	4	5	1
GCA_000269985.1	Group I-e	Bacteria	Actinobacteria	Actinobacteria	Streptomycetales	Streptomycetaceae	Kitasatospora	Kitasatospora setae	Kitasatospora setae KM-6054	aerobe	unknown	0	0	0	0	0	0	8	1	9	52	7	2	3	3	31	0	0	0	0	0	0	0	0	1	0	8	3	5	15	45	69	78	0	5	0	3	2	1
GCA_000218545.1	Group I-e	Bacteria	Actinobacteria	Actinobacteria	Micrococcales	Cellulomonadaceae	Cellulomonas	Cellulomonas gilvus	Cellulomonas gilvus ATCC 13127	aerobe	cellulolytic	0	0	0	0	0	0	8	0	8	30	7	1	0	3	38	0	0	0	0	0	0	0	0	0	0	9	2	1	16	31	26	29	0	1	0	4	2	1
GCA_000012985.1	Group I-e	Bacteria	Proteobacteria	Gammaproteobacteria	Oceanospirillales	Hahellaceae	Hahella	Hahella chejuensis	Hahella chejuensis KCTC 2396	aerobe	cellulolytic	0	0	0	0	0	0	8	1	8	21	7	1	1	2	16	0	0	0	0	0	0	0	0	1	0	9	1	2	7	25	32	59	0	2	0	1	3	1
GCA_000147075.1	Group I-e	Bacteria	Spirochaetes	Spirochaetia	Spirochaetales	Spirochaetaceae	Spirochaeta	Spirochaeta thermophila	Spirochaeta thermophila DSM 6192	anaerobic	cellulolytic	0	0	0	0	0	0	7	1	8	16	5	0	0	8	22	0	0	0	0	0	0	0	0	0	0	11	4	0	10	16	32	20	0	0	0	0	4	0
GCA_000184345.2	Group I-e	Bacteria	Spirochaetes	Spirochaetia	Spirochaetales	Spirochaetaceae	Spirochaeta	Spirochaeta thermophila	Spirochaeta thermophila DSM 6578	anaerobic	cellulolytic	0	0	0	0	0	0	7	1	8	15	5	0	0	8	22	0	0	0	0	0	0	0	0	0	0	11	4	0	11	16	33	18	0	0	0	0	4	0
GCA_000203835.1	Group I-e	Bacteria	Actinobacteria	Actinobacteria	Streptomycetales	Streptomycetaceae	Streptomyces	Streptomyces coelicolor	Streptomyces coelicolor A3(2)	aerobe	cellulolytic	0	0	0	0	0	0	8	0	8	43	6	3	4	7	57	0	0	0	0	0	0	0	0	0	0	11	4	7	19	31	96	71	0	7	0	3	2	1
GCA_000349325.1	Group I-e	Bacteria	Actinobacteria	Actinobacteria	Streptomycetales	Streptomycetaceae	Streptomyces	Streptomyces davawensis	Streptomyces davawensis JCM 4913	aerobe	unknown	0	0	0	0	0	0	7	1	8	69	5	2	3	9	57	0	0	0	0	0	0	0	0	0	0	12	4	5	34	44	96	117	0	5	0	4	1	1
GCA_000024865.1	Group I-e	Bacteria	Actinobacteria	Actinobacteria	Streptosporangiales	Streptosporangiaceae	Streptosporangium	Streptosporangium roseum	Streptosporangium roseum DSM 43021	aerobe	unknown	0	0	0	0	0	0	6	2	8	38	6	4	0	8	48	0	0	0	0	0	0	0	0	0	0	12	2	4	13	31	72	71	0	4	0	3	3	1
GCA_000012405.1	Group I-e	Bacteria	NC_007333	Actinobacteria	Actinobacteria	Streptosporangiales	Nocardiopsaceae	Thermobifida	Thermobifida fusca YX	aerobe	cellulolytic	0	0	0	0	0	0	8	0	8	15	8	1	1	0	13	0	0	0	0	0	0	0	25	0	0	0	8	0	2	7	20	18	11	0	2	0	2	2
GCA_000015025.1	Group I-e	Bacteria	Actinobacteria	Actinobacteria	Acidothermales	Acidothermaceae	Acidothermus	Acidothermus cellulolyticus	Acidothermus cellulolyticus 11B	aerobe	cellulolytic	0	0	0	0	0	0	7	0	7	16	6	0	0	1	11	0	0	0	0	0	0	0	0	0	0	7	2	0	10	24	23	11	0	0	0	2	2	1
GCA_000014145.1	Group I-e	Bacteria	Bacteroidetes	Cytophagia	Cytophagales	Cytophagaceae	Cytophaga	Cytophaga hutchinsonii	Cytophaga hutchinsonii ATCC 33406	aerobe	cellulolytic	0	0	0	0	0	0	6	1	7	18	4	0	0	11	15	0	0	0	0	0	0	0	0	0	0	12	5	0	13	34	16	23	0	0	0	0	7	0
GCA_000213255.1	Group I-e	Bacteria	Firmicutes	Clostridia	Thermoanaerobacterales	Thermoanaerobacterales Family IV. Incertae Sedis	Mahella	Mahella australiensis	Mahella australiensis 50-1 BON	aerobe	cellulolytic	0	0	0	0	0	0	7	0	7	18	7	0	0	6	35	0	0	0	0	0	0	0	0	0	0	11	2	0	2	20	65	24	0	0	0	0	2	1
GCA_000246855.1	Group I-e	Bacteria	Bacteroidetes	Sphingobacteriia	Sphingobacteriales	Chitinophagaceae	Niastella	Niastella koreensis	Niastella koreensis GR20-10	aerobe	unknown	0	0	0	0	0	0	3	4	7	43	3	0	0	15	98	0	0	0	0	0	0	0	0	0	0	13	5	0	34	96	131	82	0	0	0	0	3	0
GCA_000019965.1	Group I-e	Bacteria	Verrucomicrobia	Opitutae	Opitutales	Opitutaceae	Opitutus	Opitutus terrae	Opitutus terrae PB90-1	anaerobic	unknown	0	0	0	0	0	0	6	1	7	23	3	0	0	20	69	0	0	0	0	0	0	0	0	0	0	15	12	0	19	17	77	42	0	0	0	0	4	0
GCA_000210095.1	Group I-e	Bacteria	Firmicutes	Clostridia	Clostridiales	Ruminococcaceae	Ruminococcus	Ruminococcus champanellensis	Ruminococcus champanellensis 18P13 = JCM 17042	anaerobic	cellulolytic	0	0	0	0	0	0	5	2	7	21	5	0	0	15	17	0	2	0	1	1	0	1	0	15	7	17	4	0	12	11	15	34	0	0	0	0	7	1
GCA_000176115.2	Group I-e	Bacteria	Actinobacteria	Actinobacteria	Streptomycetales	Streptomycetaceae	Streptomyces	Streptomyces pratensis	Streptomyces pratensis ATCC 33331	aerobe	unknown	0	0	0	0	0	0	7	0	7	42	5	2	3	5	44	0	0	0	0	0	0	0	0	0	0	8	4	5	22	27	63	54	0	5	0	2	1	1
GCA_000364805.1	Group I-e	Bacteria	Actinobacteria	Actinobacteria	Streptomycetales	Streptomycetaceae	Streptomyces	unknow.species	Streptomyces sp. PAMC26508	aerobe	unknown	0	0	0	0	0	0	7	0	7	43	5	2	3	5	45	0	0	0	0	0	0	0	0	0	0	8	4	5	22	27	67	55	0	5	0	2	1	1
GCA_000177235.2	Group I-e	Bacteria	Firmicutes	Bacilli	Bacillales	Bacillaceae	Bacillus	Bacillus cellulosilyticus	Bacillus cellulosilyticus DSM 2522	aerobe	cellulolytic	0	0	0	0	0	0	4	2	6	23	4	1	0	4	27	0	0	0	0	0	0	0	0	0	0	6	2	1	10	26	33	62	0	1	0	0	1	0
GCA_000024005.1	Group I-e	Bacteria	Bacteroidetes	Sphingobacteriia	Sphingobacteriales	Chitinophagaceae	Chitinophaga	Chitinophaga pinensis	Chitinophaga pinensis DSM 2588	aerobe	unknown	0	0	0	0	0	0	3	3	6	37	2	0	0	16	81	0	0	0	0	0	0	0	0	0	0	14	5	0	20	87	108	77	0	0	0	0	2	0
GCA_000024065.1	Group I-e	Bacteria	Actinobacteria	Actinobacteria	Micrococcales	Jonesiaceae	Jonesia	Jonesia denitrificans	Jonesia denitrificans DSM 20603	anaerobic	cellulolytic	0	0	0	0	0	0	6	0	6	20	6	2	0	2	29	0	0	0	0	0	0	0	0	0	0	6	2	2	13	17	18	21	0	2	0	2	0	1
GCA_000092985.1	Group I-e	Bacteria	Actinobacteria	Actinobacteria	Streptosporangiales	Nocardiopsaceae	Nocardiopsis	Nocardiopsis dassonvillei	Nocardiopsis dassonvillei subsp. dassonvillei DSM 43111	aerobe	unknown	0	0	0	0	0	0	5	1	6	21	5	1	3	2	27	0	0	0	0	0	0	0	0	0	0	6	1	4	14	18	37	24	0	4	0	3	1	1
GCA_000507205.2	Group I-e	Bacteria	Firmicutes	Bacilli	Bacillales	Paenibacillaceae	Paenibacillus	Paenibacillus polymyxa	Paenibacillus polymyxa CR1	aerobe	cellulolytic	0	0	0	0	0	3	5	2	6	26	3	0	0	6	64	0	0	0	0	0	0	0	31	0	0	7	4	0	18	15	65	53	0	0	0	1	0	0
GCA_000183135.1	Group I-e	Bacteria	Bacteroidetes	Bacteroidia	Bacteroidales	Porphyromonadaceae	Paludibacter	Paludibacter propionicigenes	Paludibacter propionicigenes WB4	anaerobic	unknown	0	0	0	0	0	0	6	0	6	28	3	0	0	9	45	0	0	0	0	0	0	0	0	0	0	8	7	0	9	20	41	41	0	0	0	0	4	0
GCA_000016425.1	Group I-e	Bacteria	Actinobacteria	Actinobacteria	Micromonosporales	Micromonosporaceae	Salinispora	Salinispora tropica	Salinispora tropica CNB-440	aerobe	unknown	0	0	0	0	0	0	5	1	6	17	5	3	0	2	13	0	0	0	0	0	0	0	0	0	0	7	1	3	2	12	20	26	0	3	0	1	1	1
GCA_000009765.1	Group I-e	Bacteria	Actinobacteria	Actinobacteria	Streptomycetales	Streptomycetaceae	Streptomyces	Streptomyces avermitilis	Streptomyces avermitilis MA-4680 = NBRC 14893	aerobe	unknown	0	0	0	0	0	0	6	0	6	41	4	1	3	7	51	0	0	0	0	0	0	0	0	0	0	8	5	4	19	19	78	61	0	4	0	4	0	1
GCA_000092385.1	Group I-e	Bacteria	Actinobacteria	Actinobacteria	Streptomycetales	Streptomycetaceae	Streptomyces	Streptomyces bingchenggensis	Streptomyces bingchenggensis BCW-1	aerobe	unknown	0	0	0	0	0	0	6	0	6	51	5	1	4	23	87	0	0	0	0	0	0	0	0	0	0	23	7	5	27	27	137	92	0	5	0	8	3	1
GCA_000023945.1	Group I-e	Archaea	Euryarchaeota	Halobacteria	Halobacteriales	Halobacteriaceae	Halorhabdus	Halorhabdus utahensis	Halorhabdus utahensis DSM 12940	aerobe	unknown	0	0	0	0	0	0	5	0	5	10	5	0	0	7	19	0	0	0	0	0	0	0	0	0	0	10	2	0	9	17	14	10	0	0	0	0	1	0
GCA_000022565.1	Group I-e	Bacteria	Acidobacteria	Acidobacteriia	Acidobacteriales	Acidobacteriaceae	Acidobacterium	Acidobacterium capsulatum	Acidobacterium capsulatum ATCC 51196	aerobe	cellulolytic	0	0	0	0	0	0	4	1	5	14	1	0	0	5	36	0	0	0	0	0	0	0	0	0	1	3	6	0	24	8	50	19	0	0	0	0	2	0
GCA_000145035.1	Group I-e	Bacteria	Firmicutes	Clostridia	Clostridiales	Lachnospiraceae	Butyrivibrio	Butyrivibrio proteoclasticus	Butyrivibrio proteoclasticus B316	anaerobic	unknown	0	0	0	0	0	0	5	0	5	27	5	0	0	5	58	0	0	0	0	0	0	0	0	0	0	7	3	0	12	23	45	33	0	0	0	0	3	0
GCA_000146505.1	Group I-e	Bacteria	Fibrobacteres	Fibrobacteria	Fibrobacterales	Fibrobacteraceae	Fibrobacter	Fibrobacter succinogenes	Fibrobacter succinogenes subsp. succinogenes S85	anaerobic	cellulolytic	0	0	0	0	0	0	5	0	5	31	4	0	0	26	28	0	0	0	0	0	0	0	0	0	0	20	11	0	25	37	15	33	0	0	0	0	7	0
GCA_000024665.1	Group I-e	Bacteria	Fibrobacteres	Fibrobacteria	Fibrobacterales	Fibrobacteraceae	Fibrobacter	Fibrobacter succinogenes	Fibrobacter succinogenes subsp. succinogenes S85	anaerobe	cellulolytic	0	0	0	0	0	0	5	0	5	34	4	0	0	30	29	0	0	0	0	0	0	0	0	0	0	23	12	0	27	41	17	36	0	0	0	0	9	0
GCA_000025925.1	Group I-e	Bacteria	Bacteroidetes	Bacteroidia	Bacteroidales	Prevotellaceae	Prevotella	Prevotella ruminicola	Prevotella ruminicola 23	anaerobic	unknown	0	0	0	0	0	0	4	1	5	22	0	0	0	8	64	0	0	0	0	0	0	0	0	0	0	4	8	0	13	10	53	29	0	0	0	0	1	0
GCA_000305785.2	Group I-e	Bacteria	Proteobacteria	Gammaproteobacteria	Cellvibrionales	Cellvibrionaceae	Simiduia	Simiduia agarivorans	Simiduia agarivorans SA1 = DSM 21679	aerobe	unknown	0	0	0	0	0	0	4	2	5	18	4	2	0	5	21	0	0	0	0	0	0	0	0	0	0	8	1	2	8	26	26	36	0	2	0	0	2	0
GCA_000177195.2	Group I-e	Bacteria	Actinobacteria	Actinobacteria	Streptomycetales	Streptomycetaceae	Streptomyces	unknow.species	Streptomyces sp. SirexAA-E	aerobe	cellulolytic	0	0	0	0	0	0	5	0	5	45	5	1	5	3	44	0	0	0	0	0	0	0	0	0	0	6	2	6	14	21	70	60	0	6	0	1	1	1
GCA_000253235.1	Group I-e	Bacteria	Actinobacteria	Actinobacteria	Streptomycetales	Streptomycetaceae	Streptomyces	Streptomyces venezuelae	Streptomyces venezuelae ATCC 10712	aerobe	unknown	0	0	0	0	0	0	3	2	5	37	3	0	3	10	35	0	0	0	0	0	0	0	0	0	0	11	2	3	23	17	65	66	0	3	0	4	0	1
GCA_000092645.1	Group I-e	Bacteria	Actinobacteria	Actinobacteria	unknow.order	unknow.family	Thermobispora	Thermobispora bispora	Thermobispora bispora DSM 43833	aerobe	unknown	0	0	0	0	0	0	5	0	5	18	4	1	0	1	16	0	0	0	0	0	0	0	0	0	0	5	1	1	9	23	17	11	0	1	0	2	0	1
GCA_000087965.1	Group I-e	Bacteria	Proteobacteria	Gammaproteobacteria	Xanthomonadales	Xanthomonadaceae	Xanthomonas	Xanthomonas albilineans	Xanthomonas albilineans GPE PC73	aerobe	unknown	0	0	0	0	0	0	5	0	5	12	4	0	0	1	22	0	0	0	0	0	0	0	0	0	0	4	2	0	3	8	30	11	0	0	0	1	1	0
GCA_000012105.1	Group I-e	Bacteria	Proteobacteria	Gammaproteobacteria	Xanthomonadales	Xanthomonadaceae	Xanthomonas	Xanthomonas campestris	Xanthomonas campestris pv. campestris str. 8004	aerobe	unknown	0	0	0	0	0	0	5	0	5	14	5	0	0	7	46	0	0	0	0	0	0	0	0	0	0	9	3	0	13	6	32	16	0	0	0	2	1	0
GCA_000007145.1	Group I-e	Bacteria	Proteobacteria	Gammaproteobacteria	Xanthomonadales	Xanthomonadaceae	Xanthomonas	Xanthomonas campestris	Xanthomonas campestris pv. campestris str. ATCC 33913	aerobe	unknown	0	0	0	0	0	0	5	0	5	14	5	0	0	7	46	0	0	0	0	0	0	0	0	0	0	9	3	0	13	6	34	16	0	0	0	2	1	0
GCA_000070605.1	Group I-e	Bacteria	Proteobacteria	Gammaproteobacteria	Xanthomonadales	Xanthomonadaceae	Xanthomonas	Xanthomonas campestris	Xanthomonas campestris pv. campestris str. B100	aerobe	unknown	0	0	0	0	0	0	5	0	5	14	5	0	0	7	45	0	0	0	0	0	0	0	0	0	0	9	3	0	13	6	35	17	0	0	0	2	1	0
GCA_000024965.1	Group I-e	Bacteria	Actinobacteria	Actinobacteria	Micrococcales	Promicromonosporaceae	Xylanimonas	Xylanimonas cellulosilytica	Xylanimonas cellulosilytica DSM 15894	aerobe	xylanolytic/cellulolytic	0	0	0	0	0	0	5	0	5	15	5	2	0	4	31	0	0	0	0	0	0	0	0	0	0	7	2	2	6	13	30	27	0	2	0	3	0	1
GCA_000470655.1	Group I-e	Archaea	Euryarchaeota	Halobacteria	Halobacteriales	Halobacteriaceae	Halorhabdus	Halorhabdus tiamatea	Halorhabdus tiamatea SARL4B	anaerobic	unknown	0	0	0	0	0	0	4	0	4	8	4	0	0	10	25	0	1	0	0	0	0	0	0	1	0	7	7	0	9	12	15	4	0	0	0	0	1	0
GCA_000018265.1	Group I-e	Bacteria	Actinobacteria	Actinobacteria	Micromonosporales	Micromonosporaceae	Salinispora	Salinispora arenicola	Salinispora arenicola CNS-205	aerobe	unknown	0	0	0	0	0	0	3	1	4	12	3	4	0	2	9	0	0	0	0	0	0	0	0	0	0	4	1	4	2	12	22	22	0	4	0	1	0	1
GCA_000245355.1	Group I-e	Bacteria	Actinobacteria	Actinobacteria	Streptomycetales	Streptomycetaceae	Streptomyces	Streptomyces hygroscopicus	Streptomyces hygroscopicus subsp. jinggangensis 5008	aerobe	unknown	0	0	0	0	0	0	4	0	4	51	3	1	3	5	57	0	0	0	0	0	0	0	0	0	1	8	1	4	19	20	97	81	0	4	0	3	0	1
GCA_000340845.1	Group I-e	Bacteria	Actinobacteria	Actinobacteria	Streptomycetales	Streptomycetaceae	Streptomyces	Streptomyces hygroscopicus	Streptomyces hygroscopicus subsp. jinggangensis TL01	aerobe	unknown	0	0	0	0	0	0	4	0	4	47	3	1	3	5	55	0	0	0	0	0	0	0	0	0	1	8	1	4	19	20	93	72	0	4	0	3	0	1
GCA_000408885.1	Group I-e	Bacteria	Firmicutes	Bacilli	Bacillales	Bacillaceae	Bacillus	Bacillus licheniformis	Bacillus licheniformis 9945A	aerobe	unknown	0	0	0	0	0	0	3	0	3	12	3	0	1	5	26	0	0	0	0	0	0	0	0	0	0	5	3	1	6	6	35	31	0	1	0	0	1	1
GCA_000008425.1	Group I-e	Bacteria	Firmicutes	Bacilli	Bacillales	Bacillaceae	Bacillus	Bacillus licheniformis	Bacillus licheniformis DSM 13 = ATCC 14580	aerobe	unknown	0	0	0	0	0	0	3	0	3	12	3	0	1	4	24	0	0	0	0	0	0	0	0	0	0	5	2	1	4	8	34	33	0	1	0	0	1	1
GCA_000011645.1	Group I-e	Bacteria	Firmicutes	Bacilli	Bacillales	Bacillaceae	Bacillus	Bacillus licheniformis	Bacillus licheniformis DSM 13 = ATCC 14580	aerobe	unknown	0	0	0	0	0	0	3	0	3	12	3	0	1	4	24	0	0	0	0	0	0	0	0	0	0	5	2	1	4	8	34	33	0	1	0	0	1	1
GCA_000340885.1	Group I-e	Bacteria	Firmicutes	Clostridia	Clostridiales	Clostridiaceae	Clostridium	Clostridium saccharoperbutylacetonicum	Clostridium saccharoperbutylacetonicum N1-4(HMT)	anaerobic	cellulolytic	0	0	0	0	0	0	3	0	3	16	3	0	0	10	75	0	3	1	1	0	0	0	1	7	2	8	5	0	17	21	65	20	0	0	0	0	4	1
GCA_000023125.1	Group I-e	Bacteria	Bacteroidetes	Cytophagia	Cytophagales	Cytophagaceae	Dyadobacter	Dyadobacter fermentans	Dyadobacter fermentans DSM 18053	aerobe	unknown	0	0	0	0	0	0	3	0	3	16	3	0	0	6	46	0	0	0	0	0	0	0	0	3	0	8	1	0	15	26	87	65	0	0	0	0	3	0
GCA_000331105.1	Group I-e	Bacteria	Bacteroidetes	Cytophagia	Cytophagales	Cytophagaceae	Fibrella	Fibrella aestuarina	Fibrella aestuarina BUZ 2	facultative anaerobe	cellulolytic	0	0	0	0	0	0	3	0	3	19	3	0	0	6	58	0	0	0	0	0	0	0	0	3	0	7	2	0	28	24	96	53	0	0	0	0	2	0
GCA_000178955.2	Group I-e	Bacteria	Acidobacteria	Acidobacteriia	Acidobacteriales	Acidobacteriaceae	Granulicella	Granulicella mallensis	Granulicella mallensis MP5ACTX8	aerobe	unknown	0	0	0	0	0	0	2	1	3	31	1	0	0	6	79	0	0	0	0	0	0	0	0	0	1	5	3	0	17	11	77	65	0	0	0	0	1	0
GCA_000212735.1	Group I-e	Bacteria	Bacteroidetes	Sphingobacteriia	Sphingobacteriales	Saprospiraceae	Haliscomenobacter	Haliscomenobacter hydrossis	Haliscomenobacter hydrossis DSM 1100	aerobe	unknown	0	0	0	0	0	0	3	0	3	22	3	0	0	4	40	0	0	0	0	0	0	0	0	2	9	5	2	0	95	32	95	60	0	0	0	0	3	0
GCA_000018685.1	Group I-e	Bacteria	Firmicutes	Clostridia	Clostridiales	Lachnospiraceae	Lachnoclostridium	Lachnoclostridium phytofermentans	Lachnoclostridium phytofermentans ISDg	anaerobic	cellulolytic	0	0	0	0	0	1	3	0	3	26	3	0	0	5	45	0	0	0	0	0	0	0	4	0	0	5	3	0	24	22	66	45	0	0	0	0	1	1
GCA_000279145.1	Group I-e	Bacteria	Ignavibacteriae	Ignavibacteria	Ignavibacteriales	Melioribacteraceae	Melioribacter	Melioribacter roseus	Melioribacter roseus P3M-2	facultative anaerobe	cellulolytic	0	0	0	0	0	0	2	1	3	13	2	0	0	12	42	0	0	0	0	0	0	0	0	0	4	11	3	0	17	10	36	29	0	0	0	0	4	0
GCA_000242335.3	Group I-e	Bacteria	Bacteroidetes	Bacteroidia	Bacteroidales	Prevotellaceae	Prevotella	Prevotella dentalis	Prevotella dentalis DSM 3688	anaerobe	unknown	0	0	0	0	0	0	2	1	3	21	0	0	0	4	44	0	0	0	0	0	0	0	0	0	0	1	5	0	10	4	57	42	0	0	0	0	0	0
GCA_000091325.1	Group I-e	Bacteria	Proteobacteria	Gammaproteobacteria	Alteromonadales	Shewanellaceae	Shewanella	Shewanella violacea	Shewanella violacea DSS12	aerobe	unknown	0	0	0	0	0	0	3	1	3	11	3	0	1	1	6	0	0	0	0	0	0	0	0	0	0	3	1	1	0	30	22	23	0	1	0	2	0	0
GCA_000418325.1	Group I-e	Bacteria	Proteobacteria	Deltaproteobacteria	Myxococcales	Polyangiaceae	Sorangium	Sorangium cellulosum	Sorangium cellulosum So0157-2	aerobe	cellulolytic	0	0	0	0	0	0	3	0	3	25	2	0	0	17	50	0	0	0	0	0	0	0	0	0	0	14	6	0	18	34	48	57	0	0	0	1	2	0
GCA_000265425.1	Group I-e	Bacteria	Acidobacteria	Acidobacteriia	Acidobacteriales	Acidobacteriaceae	Terriglobus	Terriglobus roseus	Terriglobus roseus DSM 18391	aerobe	unknown	0	0	0	0	0	0	3	0	3	12	0	0	0	2	46	0	0	0	0	0	0	0	0	0	3	1	4	0	15	6	58	29	0	0	0	0	0	0
GCA_000221965.1	Group I-e	Bacteria	Proteobacteria	Gammaproteobacteria	Xanthomonadales	Xanthomonadaceae	Xanthomonas	Xanthomonas campestris	Xanthomonas campestris pv. raphani 756C	aerobe	unknown	0	0	0	0	0	0	3	0	3	12	3	0	0	10	45	0	0	0	0	0	0	0	0	0	0	9	4	0	12	4	34	17	0	0	0	1	1	0
GCA_000007385.1	Group I-e	Bacteria	Proteobacteria	Gammaproteobacteria	Xanthomonadales	Xanthomonadaceae	Xanthomonas	Xanthomonas oryzae	Xanthomonas oryzae pv. oryzae KACC 10331	aerobe	unknown	0	0	0	0	0	0	3	0	3	13	3	0	0	6	27	0	0	0	0	0	0	0	0	0	0	6	3	0	5	4	33	16	0	0	0	1	0	0
GCA_000010025.1	Group I-e	Bacteria	Proteobacteria	Gammaproteobacteria	Xanthomonadales	Xanthomonadaceae	Xanthomonas	Xanthomonas oryzae	Xanthomonas oryzae pv. oryzae MAFF 311018	aerobe	unknown	0	0	0	0	0	0	3	0	3	13	3	0	0	6	28	0	0	0	0	0	0	0	0	0	0	6	3	0	5	4	32	17	0	0	0	1	0	0
GCA_000019585.2	Group I-e	Bacteria	Proteobacteria	Gammaproteobacteria	Xanthomonadales	Xanthomonadaceae	Xanthomonas	Xanthomonas oryzae	Xanthomonas oryzae pv. oryzae PXO99A	aerobe	unknown	0	0	0	0	0	0	3	0	3	13	3	0	0	6	26	0	0	0	0	0	0	0	0	0	0	6	3	0	4	4	33	17	0	0	0	1	0	0
GCA_000023465.1	Group I-e	Bacteria	Bacteroidetes	Flavobacteriia	Flavobacteriales	Flavobacteriaceae	Zunongwangia	Zunongwangia profunda	Zunongwangia profunda SM-A87	aerobe	unknown	0	0	0	0	0	0	2	1	3	16	0	0	0	4	66	0	0	0	0	0	0	0	0	0	0	3	3	0	13	10	56	30	0	0	0	0	0	0
GCA_000025325.1	Group I-e	Archaea	Euryarchaeota	Halobacteria	Natrialbales	Natrialbaceae	Haloterrigena	Haloterrigena turkmenica	Haloterrigena turkmenica DSM 5511	aerobe	unknown	0	0	0	0	0	0	1	1	2	9	1	0	0	5	15	0	0	0	0	0	0	0	0	0	2	3	3	0	7	5	47	13	0	0	0	0	0	0
GCA_000331995.1	Group I-e	Bacteria	Firmicutes	Clostridia	Clostridiales	Ruminococcaceae	Ruminiclostridium	[Clostridium] stercorarium	[Clostridium] stercorarium subsp. stercorarium DSM 8532	anaerobic	cellulolytic	0	0	0	0	0	3	2	0	2	15	2	0	0	3	28	0	0	0	0	0	0	0	31	0	0	4	1	0	9	15	37	28	0	0	0	0	2	1
GCA_000349885.2	Group I-e	Bacteria	Firmicutes	Clostridia	Clostridiales	Ruminococcaceae	Ruminiclostridium	[Clostridium] stercorarium	[Clostridium] stercorarium subsp. stercorarium DSM 8532	anaerobic	cellulolytic	0	0	0	0	0	3	2	0	2	15	2	0	0	3	29	0	0	0	0	0	0	0	34	0	0	4	1	0	9	15	38	28	0	0	0	0	2	1
GCA_000307165.1	Group I-e	Bacteria	Firmicutes	Bacilli	Bacillales	Bacillaceae	Amphibacillus	Amphibacillus xylanus	Amphibacillus xylanus NBRC 15112	aerobe	cellulolytic	0	0	0	0	0	0	1	1	2	15	1	0	0	3	35	0	0	0	0	0	0	0	0	0	0	2	2	0	9	10	27	35	0	0	0	0	1	0
GCA_000175215.2	Group I-e	Bacteria	Proteobacteria	Alphaproteobacteria	Caulobacterales	Caulobacteraceae	Asticcacaulis	Asticcacaulis excentricus	Asticcacaulis excentricus CB 48	aerobe	unknown	0	0	0	0	0	0	2	0	2	8	2	0	0	8	61	0	0	0	0	0	0	0	0	0	0	6	4	0	14	3	48	11	0	0	0	0	2	0
GCA_000190575.1	Group I-e	Bacteria	Bacteroidetes	Bacteroidia	Bacteroidales	Bacteroidaceae	Bacteroides	Bacteroides salanitronis	Bacteroides salanitronis DSM 18170	anaerobic	unknown	0	0	0	0	0	0	2	0	2	14	0	0	0	5	49	0	0	0	0	0	0	0	0	0	0	4	3	0	15	5	61	28	0	0	0	0	0	0
GCA_000012825.1	Group I-e	Bacteria	Bacteroidetes	Bacteroidia	Bacteroidales	Bacteroidaceae	Bacteroides	Bacteroides vulgatus	Bacteroides vulgatus ATCC 8482	anaerobic	unknown	0	0	0	0	0	0	1	1	2	28	0	0	0	5	80	0	0	0	0	0	0	0	0	0	0	3	3	0	16	4	98	43	0	0	0	0	0	0
GCA_000024445.1	Group I-e	Bacteria	Actinobacteria	Actinobacteria	Bifidobacteriales	Bifidobacteriaceae	Bifidobacterium	Bifidobacterium dentium	Bifidobacterium dentium Bd1	anaerobe	unknown	0	0	0	0	0	0	1	1	2	10	1	0	0	6	52	0	0	0	0	0	0	0	0	0	0	5	2	0	4	1	26	16	0	0	0	0	0	0
GCA_000347695.1	Group I-e	Bacteria	Actinobacteria	Actinobacteria	Bifidobacteriales	Bifidobacteriaceae	Bifidobacterium	Bifidobacterium thermophilum	Bifidobacterium thermophilum RBL67	anaerobe	unknown	0	0	0	0	0	0	2	0	2	9	2	0	0	2	15	0	0	0	0	0	0	0	0	0	0	3	1	0	0	3	9	15	0	0	0	0	0	0
GCA_000014905.1	Group I-e	Bacteria	Acidobacteria	Solibacteres	Solibacterales	Solibacteraceae	Candidatus Solibacter	Candidatus Solibacter usitatus	Candidatus Solibacter usitatus Ellin6076	aerobe	cellulolytic	0	0	0	0	0	0	2	0	2	13	1	0	0	9	46	0	0	0	0	0	0	0	0	0	1	4	7	0	106	10	125	54	0	0	0	0	2	0
GCA_000427095.1	Group I-e	Bacteria	Armatimonadetes	Chthonomonadetes	Chthonomonadales	Chthonomonadaceae	Chthonomonas	Chthonomonas calidirosea	Chthonomonas calidirosea T49	aerobe	unknown	0	0	0	0	0	0	1	1	2	14	0	0	0	11	29	0	0	0	0	0	0	0	3	0	0	7	5	0	15	13	63	15	0	0	0	0	0	0
GCA_000063485.1	Group I-e	Bacteria	Actinobacteria	Actinobacteria	Micrococcales	Microbacteriaceae	Clavibacter	Clavibacter michiganensis	Clavibacter michiganensis subsp. michiganensis NCPPB 382	plant pathogen aerobe	cellulolytic	0	0	0	0	0	0	2	0	2	11	2	0	0	2	35	0	0	0	0	0	0	0	0	0	0	2	2	0	6	10	26	18	0	0	0	0	0	0
GCA_000473995.1	Group I-e	Bacteria	Firmicutes	Clostridia	Clostridiales	Clostridiaceae	Clostridium	Clostridium saccharobutylicum	Clostridium saccharobutylicum DSM 13864	anaerobic	noncellulolytic	0	0	0	0	0	0	2	1	2	10	1	0	0	3	19	0	0	0	0	0	0	0	0	0	0	2	3	0	9	4	27	19	0	0	0	0	0	0
GCA_000025265.1	Group I-e	Bacteria	Actinobacteria	Thermoleophilia	Solirubrobacterales	Conexibacteraceae	Conexibacter	Conexibacter woesei	Conexibacter woesei DSM 14684	aerobe	unknown	0	0	0	0	0	0	2	1	2	12	2	0	0	6	12	0	0	0	0	0	0	0	0	0	0	7	1	0	9	13	48	21	0	0	0	2	2	0
GCA_000325705.1	Group I-e	Bacteria	Bacteroidetes	Cytophagia	Cytophagales	Cyclobacteriaceae	Echinicola	Echinicola vietnamensis	Echinicola vietnamensis DSM 17526	aerobe	unknown	0	0	0	0	0	0	2	0	2	17	1	0	0	8	63	0	0	0	0	0	0	0	0	0	0	8	2	0	22	14	85	32	0	0	0	0	2	0
GCA_000317555.1	Group I-e	Bacteria	Cyanobacteria	unknow.class	Chroococcales	unknow.family	Gloeocapsa	unknow.species	Gloeocapsa sp. PCC 7428	aerobe	unknown	0	0	0	0	0	0	1	1	2	4	1	0	0	6	14	0	0	0	0	0	0	0	31	0	0	6	1	0	5	1	23	14	0	0	0	0	0	0
GCA_000019565.1	Group I-e	Bacteria	Proteobacteria	Gammaproteobacteria	Enterobacteriales	Enterobacteriaceae	Klebsiella	Klebsiella pneumoniae	Klebsiella pneumoniae 342	facultative anaerobic	cellulolytic	0	0	0	0	0	0	1	1	2	7	1	0	0	3	31	0	0	0	0	0	0	0	0	0	0	2	2	0	2	1	45	15	0	0	0	0	1	0
GCA_000166395.1	Group I-e	Bacteria	Bacteroidetes	Cytophagia	Cytophagales	Cytophagaceae	Leadbetterella	Leadbetterella byssophila	Leadbetterella byssophila DSM 17132	aerobe	unknown	0	0	0	0	0	0	2	0	2	11	1	0	1	4	27	0	0	0	0	0	0	0	0	0	0	3	3	1	10	6	64	33	0	0	1	0	1	0
GCA_000317515.1	Group I-e	Bacteria	Cyanobacteria	unknow.class	Oscillatoriales	unknow.family	Microcoleus	unknow.species	Microcoleus sp. PCC 7113	aerobe	unknown	0	0	0	0	0	0	2	0	2	10	2	0	0	1	22	0	0	0	0	0	0	0	59	0	0	2	1	0	7	3	31	19	0	0	0	0	1	0
GCA_000185965.1	Group I-e	Bacteria	Proteobacteria	Gammaproteobacteria	Xanthomonadales	Xanthomonadaceae	Pseudoxanthomonas	Pseudoxanthomonas suwonensis	Pseudoxanthomonas suwonensis J1-1	aerobe	cellulolytic	0	0	0	0	0	0	2	0	2	6	1	0	0	7	16	0	0	0	0	0	0	0	0	0	0	5	4	0	7	3	23	7	0	0	0	0	3	0
GCA_000316665.1	Group I-e	Bacteria	Cyanobacteria	unknow.class	Nostocales	Rivulariaceae	Rivularia	unknow.species	Rivularia sp. PCC 7116	aerobe	unknown	0	0	0	0	0	0	2	0	2	10	2	0	0	4	16	0	0	0	0	0	0	0	43	0	0	4	2	0	14	5	33	21	0	0	0	0	1	0
GCA_000218895.1	Group I-e	Bacteria	Bacteroidetes	Cytophagia	Cytophagales	Cytophagaceae	Runella	Runella slithyformis	Runella slithyformis DSM 19594	aerobe	unknown	0	0	0	0	0	0	1	1	2	17	1	0	0	11	48	0	0	0	0	0	0	0	0	0	0	10	2	0	32	28	106	42	0	0	0	0	2	0
GCA_000067165.1	Group I-e	Bacteria	Proteobacteria	Deltaproteobacteria	Myxococcales	Polyangiaceae	Sorangium	Sorangium cellulosum	Sorangium cellulosum So ce56	aerobe	cellulolytic	0	0	0	0	0	0	2	0	2	21	2	0	0	16	39	0	0	0	0	0	0	0	0	0	0	13	5	0	36	30	51	48	0	0	0	1	2	0
GCA_000165485.1	Group I-e	Bacteria	Proteobacteria	Deltaproteobacteria	Myxococcales	Cystobacteraceae	Stigmatella	Stigmatella aurantiaca	Stigmatella aurantiaca DW4/3-1	aerobe	cellulolytic	0	0	0	0	0	0	2	0	2	57	2	0	3	4	52	0	0	0	0	0	0	0	0	0	0	5	1	3	16	31	80	117	0	3	0	2	0	0
GCA_000238215.1	Group I-e	Bacteria	Bacteroidetes	Bacteroidia	Bacteroidales	Porphyromonadaceae	Tannerella	Tannerella forsythia	Tannerella forsythia 92A2	anaerobic	unknown	0	0	0	0	0	0	2	0	2	12	1	0	0	0	23	0	0	0	0	0	0	0	0	0	0	1	1	0	4	3	31	29	0	0	0	0	1	0
GCA_000007165.1	Group I-e	Bacteria	Proteobacteria	Gammaproteobacteria	Xanthomonadales	Xanthomonadaceae	Xanthomonas	Xanthomonas citri	Xanthomonas axonopodis pv. citri str. 306	aerobe	unknown	0	0	0	0	0	0	2	0	2	12	2	0	0	9	45	0	0	0	0	0	0	0	0	0	0	8	3	0	13	3	47	18	0	0	0	0	1	0
GCA_000225915.1	Group I-e	Bacteria	Proteobacteria	Gammaproteobacteria	Xanthomonadales	Xanthomonadaceae	Xanthomonas	Xanthomonas alfalfae	Xanthomonas axonopodis pv. citrumelo F1	aerobe	unknown	0	0	0	0	0	0	2	0	2	12	2	0	0	9	43	0	0	0	0	0	0	0	0	0	0	8	3	0	11	3	39	16	0	0	0	0	1	0
GCA_000348585.1	Group I-e	Bacteria	Proteobacteria	Gammaproteobacteria	Xanthomonadales	Xanthomonadaceae	Xanthomonas	Xanthomonas axonopodis	Xanthomonas axonopodis Xac29-1	aerobe	unknown	0	0	0	0	0	0	2	0	2	12	2	0	0	8	43	0	0	0	0	0	0	0	0	0	0	8	2	0	13	3	48	17	0	0	0	0	1	0
GCA_000009165.1	Group I-e	Bacteria	Proteobacteria	Gammaproteobacteria	Xanthomonadales	Xanthomonadaceae	Xanthomonas	Xanthomonas euvesicatoria	Xanthomonas campestris pv. vesicatoria str. 85-10	aerobe	unknown	0	0	0	0	0	0	2	0	2	12	2	0	0	9	42	0	0	0	0	0	0	0	0	0	0	8	3	0	12	3	41	16	0	0	0	0	1	0
GCA_000349225.1	Group I-e	Bacteria	Proteobacteria	Gammaproteobacteria	Xanthomonadales	Xanthomonadaceae	Xanthomonas	Xanthomonas citri	Xanthomonas citri subsp. citri Aw12879	aerobe	cellulolytic	0	0	0	0	0	0	2	0	2	12	2	0	0	9	46	0	0	0	0	0	0	0	0	0	0	8	3	0	13	3	46	17	0	0	0	0	1	0
GCA_000969685.1	Group I-e	Bacteria	Proteobacteria	Gammaproteobacteria	Xanthomonadales	Xanthomonadaceae	Xanthomonas	Xanthomonas fuscans	Xanthomonas fuscans subsp. fuscans	aerobe	unknown	0	0	0	0	0	0	2	0	2	12	2	0	0	9	39	0	0	0	0	0	0	0	0	0	0	8	3	0	11	3	39	17	0	0	0	0	1	0
GCA_000168315.3	Group I-e	Bacteria	Proteobacteria	Gammaproteobacteria	Xanthomonadales	Xanthomonadaceae	Xanthomonas	Xanthomonas oryzae	Xanthomonas oryzae pv. oryzicola BLS256	aerobe	unknown	0	0	0	0	0	0	2	0	2	12	2	0	0	6	26	0	0	0	0	0	0	0	0	0	0	7	1	0	5	3	33	16	0	0	0	1	0	0
GCA_000494835.1	Group I-e	Bacteria	Firmicutes	Bacilli	Bacillales	Bacillaceae	Bacillus	Bacillus amyloliquefaciens	Bacillus amyloliquefaciens CC178	aerobe	cellulolytic	0	0	0	0	0	0	1	0	1	5	1	0	1	2	16	0	0	0	0	0	0	0	0	0	0	1	2	1	3	5	20	27	0	1	0	0	0	0
GCA_000242855.2	Group I-e	Bacteria	Firmicutes	Bacilli	Bacillales	Bacillaceae	Bacillus	Bacillus amyloliquefaciens	Bacillus amyloliquefaciens IT-45	aerobe	cellulolytic	0	0	0	0	0	0	1	0	1	5	1	0	1	2	14	0	0	0	0	0	0	0	0	0	0	1	2	1	4	6	24	27	0	1	0	0	0	0
GCA_000508265.1	Group I-e	Bacteria	Firmicutes	Bacilli	Bacillales	Bacillaceae	Bacillus	Bacillus amyloliquefaciens	Bacillus amyloliquefaciens LFB112	aerobe	cellulolytic	0	0	0	0	0	0	1	0	1	5	1	0	1	2	14	0	0	0	0	0	0	0	0	0	0	1	2	1	4	4	23	28	0	1	0	0	0	0
GCA_000262385.1	Group I-e	Bacteria	Firmicutes	Bacilli	Bacillales	Bacillaceae	Bacillus	Bacillus amyloliquefaciens	Bacillus amyloliquefaciens Y2	aerobe	cellulolytic	0	0	0	0	0	0	1	0	1	6	1	0	1	2	17	0	0	0	0	0	0	0	0	0	0	1	2	1	3	6	27	27	0	1	0	0	0	0
GCA_000011145.1	Group I-e	Bacteria	Firmicutes	Bacilli	Bacillales	Bacillaceae	Bacillus	Bacillus halodurans	Bacillus halodurans C-125	aerobe	unknown	0	0	0	0	0	0	1	0	1	14	1	1	0	3	24	0	0	0	0	0	0	0	1	0	0	1	3	1	7	6	37	29	0	1	0	0	0	0
GCA_000319475.1	Group I-e	Bacteria	Firmicutes	Bacilli	Bacillales	Bacillaceae	Bacillus	Bacillus methylotrophicus	Bacillus methylotrophicus AS43.3	aerobe	cellulolytic	0	0	0	0	0	0	1	0	1	5	1	0	1	2	15	0	0	0	0	0	0	0	0	0	0	1	2	1	4	7	21	26	0	1	0	0	0	0
GCA_000283695.1	Group I-e	Bacteria	Firmicutes	Bacilli	Bacillales	Bacillaceae	Bacillus	Bacillus methylotrophicus	Bacillus methylotrophicus CAU B946	aerobe	cellulolytic	0	0	0	0	0	0	1	0	1	5	1	0	1	2	14	0	0	0	0	0	0	0	0	0	0	1	2	1	4	6	26	28	0	1	0	0	0	0
GCA_000015785.1	Group I-e	Bacteria	Firmicutes	Bacilli	Bacillales	Bacillaceae	Bacillus	Bacillus methylotrophicus	Bacillus methylotrophicus FZB42	aerobe	cellulolytic	0	0	0	0	0	0	1	0	1	5	1	0	1	2	16	0	0	0	0	0	0	0	0	0	0	1	2	1	4	5	20	27	0	1	0	0	0	0
GCA_000493375.1	Group I-e	Bacteria	Firmicutes	Bacilli	Bacillales	Bacillaceae	Bacillus	Bacillus methylotrophicus	Bacillus methylotrophicus NAU-B3	aerobe	cellulolytic	0	0	0	0	0	0	1	0	1	6	1	0	1	2	17	0	0	0	0	0	0	0	0	0	0	1	2	1	4	6	25	31	0	1	0	0	0	0
GCA_000455565.1	Group I-e	Bacteria	Firmicutes	Bacilli	Bacillales	Bacillaceae	Bacillus	Bacillus methylotrophicus	Bacillus methylotrophicus UCMB5033	aerobe	cellulolytic	0	0	0	0	0	0	1	0	1	5	1	0	1	2	16	0	0	0	0	0	0	0	0	0	0	1	2	1	6	6	22	30	0	1	0	0	0	0
GCA_000341875.1	Group I-e	Bacteria	Firmicutes	Bacilli	Bacillales	Bacillaceae	Bacillus	Bacillus methylotrophicus	Bacillus methylotrophicus UCMB5036	aerobe	cellulolytic	0	0	0	0	0	0	1	0	1	5	1	0	1	2	16	0	0	0	0	0	0	0	0	0	0	1	2	1	4	5	22	30	0	1	0	0	0	0
GCA_000455585.1	Group I-e	Bacteria	Firmicutes	Bacilli	Bacillales	Bacillaceae	Bacillus	Bacillus methylotrophicus	Bacillus methylotrophicus UCMB5113	aerobe	cellulolytic	0	0	0	0	0	0	1	0	1	5	1	0	1	2	16	0	0	0	0	0	0	0	0	0	0	1	2	1	4	6	22	29	0	1	0	0	0	0
GCA_000284395.1	Group I-e	Bacteria	Firmicutes	Bacilli	Bacillales	Bacillaceae	Bacillus	Bacillus methylotrophicus	Bacillus methylotrophicus YAU B9601-Y2	aerobe	cellulolytic	0	0	0	0	0	0	1	0	1	6	1	0	1	2	17	0	0	0	0	0	0	0	0	0	0	1	2	1	4	6	29	30	0	1	0	0	0	0
GCA_000017885.1	Group I-e	Bacteria	Firmicutes	Bacilli	Bacillales	Bacillaceae	Bacillus	Bacillus pumilus	Bacillus pumilus SAFR-032	aerobe	cellulolytic	0	0	0	0	0	0	1	0	1	3	1	0	0	3	14	0	0	0	0	0	0	0	0	0	0	3	1	0	5	4	21	17	0	0	0	0	1	1
GCA_000259365.1	Group I-e	Bacteria	Firmicutes	Bacilli	Bacillales	Bacillaceae	Bacillus	unknow.species	Bacillus sp. JS	aerobe	cellulolytic	0	0	0	0	0	0	1	0	1	10	1	0	0	2	19	0	0	0	0	0	0	0	0	0	0	1	2	0	5	6	28	33	0	0	0	0	0	0
GCA_000186745.1	Group I-e	Bacteria	Firmicutes	Bacilli	Bacillales	Bacillaceae	Bacillus	Bacillus subtilis	Bacillus subtilis BSn5	aerobic or facultative anaerobic	cellulolytic	0	0	0	0	0	0	1	0	1	10	1	0	0	2	19	0	0	0	0	0	0	0	0	0	0	1	2	0	5	6	33	38	0	0	0	0	0	0
GCA_000497485.1	Group I-e	Bacteria	Firmicutes	Bacilli	Bacillales	Bacillaceae	Bacillus	Bacillus subtilis	Bacillus subtilis PY79	aerobic or facultative anaerobic	cellulolytic	0	0	0	0	0	0	1	0	1	10	1	0	0	2	20	0	0	0	0	0	0	0	0	0	0	1	2	0	4	5	32	37	0	0	0	0	0	0
GCA_000293765.1	Group I-e	Bacteria	Firmicutes	Bacilli	Bacillales	Bacillaceae	Bacillus	Bacillus subtilis	Bacillus subtilis QB928	aerobic or facultative anaerobic	cellulolytic	0	0	0	0	0	0	1	0	1	10	1	0	0	2	20	0	0	0	0	0	0	0	0	0	0	1	2	0	4	5	33	36	0	0	0	0	0	0
GCA_000209795.2	Group I-e	Bacteria	Firmicutes	Bacilli	Bacillales	Bacillaceae	Bacillus	Bacillus subtilis	Bacillus subtilis subsp. natto BEST195	aerobic or facultative anaerobic	cellulolytic	0	0	0	0	0	0	1	0	1	10	1	0	0	2	21	0	0	0	0	0	0	0	0	0	0	1	2	0	3	5	33	42	0	0	0	0	0	0
GCA_000146565.1	Group I-e	Bacteria	Firmicutes	Bacilli	Bacillales	Bacillaceae	Bacillus	Bacillus subtilis	Bacillus subtilis subsp. spizizenii str. W23	aerobic or facultative anaerobic	cellulolytic	0	0	0	0	0	0	1	0	1	8	1	0	1	2	17	0	0	0	0	0	0	0	0	0	0	1	2	1	4	5	31	35	0	1	0	0	0	0
GCA_000227465.1	Group I-e	Bacteria	Firmicutes	Bacilli	Bacillales	Bacillaceae	Bacillus	Bacillus subtilis	Bacillus subtilis subsp. spizizenii TU-B-10	aerobic or facultative anaerobic	cellulolytic	0	0	0	0	0	0	1	0	1	8	1	0	1	2	20	0	0	0	0	0	0	0	0	0	0	1	2	1	5	5	36	37	0	1	0	0	0	0
GCA_000344745.1	Group I-e	Bacteria	Firmicutes	Bacilli	Bacillales	Bacillaceae	Bacillus	Bacillus subtilis	Bacillus subtilis subsp. subtilis 6051-HGW	aerobic or facultative anaerobic	cellulolytic	0	0	0	0	0	0	1	0	1	10	1	0	0	2	20	0	0	0	0	0	0	0	0	0	0	1	2	0	4	5	35	37	0	0	0	0	0	0
GCA_000009045.1	Group I-e	Bacteria	Firmicutes	Bacilli	Bacillales	Bacillaceae	Bacillus	Bacillus subtilis	Bacillus subtilis subsp. subtilis str. 168	aerobic or facultative anaerobic	cellulolytic	0	0	0	0	0	0	1	0	1	10	1	0	0	2	20	0	0	0	0	0	0	0	0	0	0	1	2	0	4	5	35	37	0	0	0	0	0	0
GCA_000349795.1	Group I-e	Bacteria	Firmicutes	Bacilli	Bacillales	Bacillaceae	Bacillus	Bacillus subtilis	Bacillus subtilis subsp. subtilis str. BAB-1	aerobic or facultative anaerobic	cellulolytic	0	0	0	0	0	0	1	0	1	10	1	0	0	2	20	0	0	0	0	0	0	0	0	0	0	1	2	0	4	6	31	36	0	0	0	0	0	0
GCA_000321395.1	Group I-e	Bacteria	Firmicutes	Bacilli	Bacillales	Bacillaceae	Bacillus	Bacillus subtilis	Bacillus subtilis subsp. subtilis str. BSP1	aerobic or facultative anaerobic	cellulolytic	0	0	0	0	0	0	1	0	1	11	1	0	0	2	19	0	0	0	0	0	0	0	0	0	0	1	2	0	5	3	32	36	0	0	0	0	0	0
GCA_000227485.1	Group I-e	Bacteria	Firmicutes	Bacilli	Bacillales	Bacillaceae	Bacillus	Bacillus subtilis	Bacillus subtilis subsp. subtilis str. RO-NN-1	aerobic or facultative anaerobic	cellulolytic	0	0	0	0	0	0	1	0	1	9	1	0	0	2	20	0	0	0	0	0	0	0	0	0	0	1	2	0	4	5	33	33	0	0	0	0	0	0
GCA_000338735.1	Group I-e	Bacteria	Firmicutes	Bacilli	Bacillales	Bacillaceae	Bacillus	Bacillus subtilis	Bacillus subtilis XF-1	aerobic or facultative anaerobic	cellulolytic	0	0	0	0	0	0	1	0	1	9	1	0	0	2	20	0	0	0	0	0	0	0	0	0	0	1	2	0	3	6	29	33	0	0	0	0	0	0
GCA_000210835.1	Group I-e	Bacteria	Bacteroidetes	Bacteroidia	Bacteroidales	Bacteroidaceae	Bacteroides	Bacteroides fragilis	Bacteroides fragilis 638R	anaerobe	unknown	0	0	0	0	0	0	1	1	1	27	0	0	0	2	67	0	0	0	0	0	0	0	0	0	0	1	2	0	8	11	82	52	0	0	0	0	0	0
GCA_000009925.1	Group I-e	Bacteria	Bacteroidetes	Bacteroidia	Bacteroidales	Bacteroidaceae	Bacteroides	Bacteroides fragilis	Bacteroides fragilis YCH46	anaerobic	unknown	0	0	0	0	0	0	1	1	1	27	0	0	0	2	68	0	0	0	0	0	0	0	0	0	0	1	2	0	8	7	82	53	0	0	0	0	0	0
GCA_000021425.1	Group I-e	Bacteria	Actinobacteria	Actinobacteria	Bifidobacteriales	Bifidobacteriaceae	Bifidobacterium	Bifidobacterium animalis	Bifidobacterium animalis subsp. lactis AD011	anaerobe	unknown	0	0	0	0	0	0	1	0	1	4	1	0	0	1	24	0	0	0	0	0	0	0	0	0	0	1	1	0	2	1	9	5	0	0	0	0	0	0
GCA_000471945.1	Group I-e	Bacteria	Actinobacteria	Actinobacteria	Bifidobacteriales	Bifidobacteriaceae	Bifidobacterium	Bifidobacterium animalis	Bifidobacterium animalis subsp. lactis ATCC 27673	anaerobe	unknown	0	0	0	0	0	0	1	0	1	6	1	0	0	2	20	0	0	0	0	0	0	0	0	0	0	2	1	0	3	2	8	7	0	0	0	0	0	0
GCA_000277325.1	Group I-e	Bacteria	Actinobacteria	Actinobacteria	Bifidobacteriales	Bifidobacteriaceae	Bifidobacterium	Bifidobacterium animalis	Bifidobacterium animalis subsp. lactis B420	anaerobe	unknown	0	0	0	0	0	0	1	0	1	5	1	0	0	1	24	0	0	0	0	0	0	0	0	0	0	1	1	0	2	1	9	8	0	0	0	0	0	0
GCA_000025245.1	Group I-e	Bacteria	Actinobacteria	Actinobacteria	Bifidobacteriales	Bifidobacteriaceae	Bifidobacterium	Bifidobacterium animalis	Bifidobacterium animalis subsp. lactis BB-12	anaerobe	unknown	0	0	0	0	0	0	1	0	1	5	1	0	0	1	25	0	0	0	0	0	0	0	0	0	0	1	1	0	2	1	9	8	0	0	0	0	0	0
GCA_000277345.1	Group I-e	Bacteria	Actinobacteria	Actinobacteria	Bifidobacteriales	Bifidobacteriaceae	Bifidobacterium	Bifidobacterium animalis	Bifidobacterium animalis subsp. lactis Bi-07	anaerobe	unknown	0	0	0	0	0	0	1	0	1	5	1	0	0	1	24	0	0	0	0	0	0	0	0	0	0	1	1	0	2	1	9	8	0	0	0	0	0	0
GCA_000022705.1	Group I-e	Bacteria	Actinobacteria	Actinobacteria	Bifidobacteriales	Bifidobacteriaceae	Bifidobacterium	Bifidobacterium animalis	Bifidobacterium animalis subsp. lactis Bl-04	anaerobe	unknown	0	0	0	0	0	0	1	0	1	5	1	0	0	1	23	0	0	0	0	0	0	0	0	0	0	1	1	0	2	1	9	8	0	0	0	0	0	0
GCA_000414215.1	Group I-e	Bacteria	Actinobacteria	Actinobacteria	Bifidobacteriales	Bifidobacteriaceae	Bifidobacterium	Bifidobacterium animalis	Bifidobacterium animalis subsp. lactis Bl12	anaerobe	unknown	0	0	0	0	0	0	1	0	1	5	1	0	0	1	23	0	0	0	0	0	0	0	0	0	0	1	1	0	2	1	9	7	0	0	0	0	0	0
GCA_000224965.2	Group I-e	Bacteria	Actinobacteria	Actinobacteria	Bifidobacteriales	Bifidobacteriaceae	Bifidobacterium	Bifidobacterium animalis	Bifidobacterium animalis subsp. lactis BLC1	anaerobe	unknown	0	0	0	0	0	0	1	0	1	5	1	0	0	1	23	0	0	0	0	0	0	0	0	0	0	1	1	0	2	1	9	7	0	0	0	0	0	0
GCA_000220885.1	Group I-e	Bacteria	Actinobacteria	Actinobacteria	Bifidobacteriales	Bifidobacteriaceae	Bifidobacterium	Bifidobacterium animalis	Bifidobacterium animalis subsp. lactis CNCM I-2494	anaerobe	unknown	0	0	0	0	0	0	1	0	1	5	1	0	0	1	25	0	0	0	0	0	0	0	0	0	0	1	1	0	2	1	9	8	0	0	0	0	0	0
GCA_000022965.1	Group I-e	Bacteria	Actinobacteria	Actinobacteria	Bifidobacteriales	Bifidobacteriaceae	Bifidobacterium	Bifidobacterium animalis	Bifidobacterium animalis subsp. lactis DSM 10140	anaerobe	unknown	0	0	0	0	0	0	1	0	1	5	1	0	0	1	23	0	0	0	0	0	0	0	0	0	0	1	1	0	2	1	9	8	0	0	0	0	0	0
GCA_000092765.1	Group I-e	Bacteria	Actinobacteria	Actinobacteria	Bifidobacteriales	Bifidobacteriaceae	Bifidobacterium	Bifidobacterium animalis	Bifidobacterium animalis subsp. lactis V9	anaerobe	unknown	0	0	0	0	0	0	1	0	1	5	1	0	0	1	24	0	0	0	0	0	0	0	0	0	0	1	1	0	2	1	9	8	0	0	0	0	0	0
GCA_000281175.1	Group I-e	Bacteria	Chloroflexi	Caldilineae	Caldilineales	Caldilineaceae	Caldilinea	Caldilinea aerophila	Caldilinea aerophila DSM 14535 = NBRC 104270	facultatively aerobic	unknown	0	0	0	0	0	0	1	0	1	9	0	0	0	4	39	0	0	0	0	0	0	0	0	0	2	1	4	0	28	11	66	70	0	0	0	0	0	0
GCA_000317435.1	Group I-e	Bacteria	Cyanobacteria	unknow.class	Nostocales	Rivulariaceae	Calothrix	Calothrix parietina	Calothrix sp. PCC 6303	aerobe	unknown	0	0	0	0	0	0	1	0	1	2	1	0	0	3	7	0	0	0	0	0	0	0	35	0	0	3	1	0	5	2	23	8	0	0	0	0	0	0
GCA_000316575.1	Group I-e	Bacteria	Cyanobacteria	unknow.class	Nostocales	Rivulariaceae	Calothrix	unknow.species	Calothrix sp. PCC 7507	aerobe	unknown	0	0	0	0	0	0	1	0	1	4	1	0	0	2	10	0	0	0	0	0	0	0	47	0	0	1	2	0	10	3	23	13	0	0	0	0	0	0
GCA_000021945.1	Group I-e	Bacteria	Chloroflexi	Chloroflexia	Chloroflexales	Chloroflexaceae	Chloroflexus	Chloroflexus aggregans	Chloroflexus aggregans DSM 9485	phototrophic	unknown	0	0	0	0	0	0	1	0	1	9	1	0	0	3	29	0	0	0	0	0	0	0	0	0	0	3	1	0	2	5	26	17	0	0	0	0	1	0
GCA_000355695.1	Group I-e	Bacteria	Actinobacteria	Actinobacteria	Micrococcales	Microbacteriaceae	Clavibacter	Clavibacter michiganensis	Clavibacter michiganensis subsp. nebraskensis NCPPB 2581	plant pathogen aerobe	cellulolytic	0	0	0	0	0	0	1	0	1	8	1	0	0	2	23	0	0	0	0	0	0	0	0	0	0	1	2	0	6	7	25	13	0	0	0	0	0	0
GCA_000069225.1	Group I-e	Bacteria	Actinobacteria	Actinobacteria	Micrococcales	Microbacteriaceae	Clavibacter	Clavibacter michiganensis	Clavibacter michiganensis subsp. sepedonicus	plant pathogen aerobe	cellulolytic	0	0	0	0	0	0	1	0	1	6	1	0	0	2	26	0	0	0	0	0	0	0	0	0	0	1	2	0	3	2	20	12	0	0	0	0	0	0
GCA_000255295.1	Group I-e	Bacteria	Proteobacteria	Deltaproteobacteria	Myxococcales	Myxococcaceae	Corallococcus	Corallococcus coralloides	Corallococcus coralloides DSM 2259	aerobe	unknown	0	0	0	0	0	0	1	0	1	23	1	0	1	3	27	0	0	0	0	0	0	0	0	0	0	3	1	1	11	20	44	60	0	1	0	1	0	0
GCA_000020965.1	Group I-e	Bacteria	Dictyoglomi	Dictyoglomia	Dictyoglomales	Dictyoglomaceae	Dictyoglomus	Dictyoglomus thermophilum	Dictyoglomus thermophilum H-6-12	anaerobic	cellulolytic	0	0	0	0	0	0	1	0	1	7	1	0	0	9	19	0	0	0	0	0	0	0	1	0	0	6	4	0	7	7	31	10	0	0	0	0	0	0
GCA_000021645.1	Group I-e	Bacteria	Dictyoglomi	Dictyoglomia	Dictyoglomales	Dictyoglomaceae	Dictyoglomus	Dictyoglomus turgidum	Dictyoglomus turgidum DSM 6724	anaerobic	cellulolytic	0	0	0	0	0	0	1	0	1	7	1	0	0	9	18	0	0	0	0	0	0	0	1	0	0	6	4	0	8	10	30	11	0	0	0	0	0	0
GCA_000263195.1	Group I-e	Bacteria	Bacteroidetes	Cytophagia	Cytophagales	Cytophagaceae	Emticicia	Emticicia oligotrophica	Emticicia oligotrophica DSM 17448	facultative anaerobe	unknown	0	0	0	0	0	0	1	0	1	10	1	0	0	2	29	0	0	0	0	0	0	0	0	0	0	1	2	0	38	17	69	47	0	0	0	0	1	0
GCA_000017305.1	Group I-e	Bacteria	Actinobacteria	Actinobacteria	Kineosporiales	Kineosporiaceae	Kineococcus	Kineococcus radiotolerans	Kineococcus radiotolerans SRS30216 = ATCC BAA-149	aerobe	unknown	0	0	0	0	0	0	1	0	1	13	1	0	0	5	34	0	0	0	0	0	0	0	0	0	0	3	3	0	6	1	47	23	0	0	0	1	1	0
GCA_000270185.1	Group I-e	Bacteria	Firmicutes	Bacilli	Lactobacillales	Enterococcaceae	Melissococcus	Melissococcus plutonius	Melissococcus plutonius ATCC 35311	aerobe	unknown	0	0	0	0	0	0	1	0	1	4	1	0	1	1	24	0	0	0	0	0	0	0	0	0	0	1	1	1	1	2	18	15	0	1	0	0	0	0
GCA_000283975.1	Group I-e	Bacteria	Firmicutes	Bacilli	Lactobacillales	Enterococcaceae	Melissococcus	Melissococcus plutonius	Melissococcus plutonius DAT561	aerobe	unknown	0	0	0	0	0	0	1	0	1	2	1	0	1	1	18	0	0	0	0	0	0	0	0	0	0	1	1	1	1	2	17	12	0	1	0	0	0	0
GCA_000147715.3	Group I-e	Bacteria	Thermotogae	Thermotogae	Kosmotogales	Kosmotogaceae	Mesotoga	Mesotoga prima	Mesotoga prima MesG1.Ag.4.2	anaerobic	unknown	0	0	0	0	0	0	1	0	1	2	0	0	0	3	20	0	0	0	0	0	0	0	3	0	0	2	2	0	2	1	24	9	0	0	0	0	1	0
GCA_000202635.1	Group I-e	Bacteria	Actinobacteria	Actinobacteria	Micrococcales	Microbacteriaceae	Microbacterium	Microbacterium testaceum	Microbacterium testaceum StLB037	aerobe	unknown	0	0	0	0	0	0	1	0	1	20	1	0	0	5	45	0	0	0	0	0	0	0	0	0	0	4	2	0	2	3	40	38	0	0	0	1	1	0
GCA_000015305.1	Group I-e	Bacteria	Actinobacteria	Actinobacteria	Corynebacteriales	Mycobacteriaceae	Mycobacterium	Mycobacterium vanbaalenii	Mycobacterium vanbaalenii PYR-1	aerobe	unknown	0	0	0	0	0	0	1	0	1	5	1	0	0	3	12	0	0	0	0	0	0	0	0	0	0	3	1	0	7	2	18	9	0	0	0	1	0	0
GCA_000219105.1	Group I-e	Bacteria	Proteobacteria	Deltaproteobacteria	Myxococcales	Myxococcaceae	Myxococcus	Myxococcus fulvus	Myxococcus fulvus HW-1	aerobe	unknown	0	0	0	0	0	0	1	0	1	18	1	0	0	1	17	0	0	0	0	0	0	0	0	0	0	1	1	0	4	13	35	48	0	0	0	1	0	0
GCA_000331735.1	Group I-e	Bacteria	Proteobacteria	Deltaproteobacteria	Myxococcales	Myxococcaceae	Myxococcus	Myxococcus stipitatus	Myxococcus stipitatus DSM 14675	aerobe	unknown	0	0	0	0	0	0	1	0	1	15	1	0	1	3	13	0	0	0	0	0	0	0	0	1	0	2	2	1	6	18	31	45	0	1	0	1	0	0
GCA_000012685.1	Group I-e	Bacteria	Proteobacteria	Deltaproteobacteria	Myxococcales	Myxococcaceae	Myxococcus	Myxococcus xanthus	Myxococcus xanthus DK 1622	aerobe	unknown	0	0	0	0	0	0	1	0	1	15	1	0	1	2	14	0	0	0	0	0	0	0	0	0	0	2	1	1	2	12	31	48	0	1	0	1	0	0
GCA_000253255.1	Group I-e	Bacteria	Proteobacteria	Alphaproteobacteria	Sphingomonadales	Sphingomonadaceae	Novosphingobium	unknow.species	Novosphingobium sp. PP1Y	aerobe	unknown	0	0	0	0	0	0	1	0	1	5	0	0	0	5	23	0	0	0	0	0	0	0	0	0	0	2	4	0	0	1	30	10	0	0	0	1	1	0
GCA_000011605.1	Group I-e	Bacteria	Proteobacteria	Gammaproteobacteria	Enterobacteriales	Enterobacteriaceae	Pectobacterium	Pectobacterium atrosepticum	Pectobacterium atrosepticum SCRI1043	aerobe	NA	0	0	0	0	0	0	1	0	1	5	1	0	0	2	21	0	0	0	0	0	0	0	0	0	0	1	2	0	6	2	32	16	0	0	0	0	0	0
GCA_000023605.1	Group I-e	Bacteria	Proteobacteria	Gammaproteobacteria	Enterobacteriales	Enterobacteriaceae	Pectobacterium	Pectobacterium carotovorum	Pectobacterium carotovorum subsp. carotovorum PC1	plant pathogen (facultative anaerobic)	unknown	0	0	0	0	0	0	1	0	1	5	1	0	0	2	21	0	0	0	0	0	0	0	0	0	0	1	2	0	7	2	31	15	0	0	0	0	0	0
GCA_000294535.1	Group I-e	Bacteria	Proteobacteria	Gammaproteobacteria	Enterobacteriales	Enterobacteriaceae	Pectobacterium	Pectobacterium carotovorum	Pectobacterium carotovorum subsp. carotovorum PCC21	plant pathogen (facultative anaerobic)	unknown	0	0	0	0	0	0	1	0	1	5	1	0	0	2	21	0	0	0	0	0	0	0	0	0	0	1	2	0	6	2	30	19	0	0	0	0	0	0
GCA_000260925.1	Group I-e	Bacteria	Proteobacteria	Gammaproteobacteria	Enterobacteriales	Enterobacteriaceae	Pectobacterium	unknow.species	Pectobacterium sp. SCC3193	aerobe	unknown	0	0	0	0	0	0	1	0	1	7	1	0	0	2	20	0	0	0	0	0	0	0	0	0	0	1	2	0	5	2	32	17	0	0	0	0	0	0
GCA_000024645.1	Group I-e	Bacteria	Proteobacteria	Gammaproteobacteria	Enterobacteriales	Enterobacteriaceae	Pectobacterium	Pectobacterium wasabiae	Pectobacterium wasabiae WPP163	facultative anaerobe	unknown	0	0	0	0	0	0	1	0	1	5	1	0	0	2	19	0	0	0	0	0	0	0	0	0	0	1	2	0	5	2	27	13	0	0	0	0	0	0
GCA_000284115.1	Group I-e	Bacteria	Planctomycetes	Phycisphaerae	Phycisphaerales	Phycisphaeraceae	Phycisphaera	Phycisphaera mikurensis	Phycisphaera mikurensis NBRC 102666	aerobe	unknown	0	0	0	0	0	0	1	0	1	9	1	0	0	7	30	0	0	0	0	0	0	0	0	0	0	5	3	0	23	8	52	20	0	0	0	0	1	0
GCA_000180175.2	Group I-e	Bacteria	Proteobacteria	Gammaproteobacteria	Enterobacteriales	Enterobacteriaceae	unknow.genus	unknow.species	Plautia stali symbiont	aerobe	unknown	0	0	0	0	0	0	1	0	1	5	1	0	0	3	17	0	0	0	0	0	0	0	0	0	0	2	2	0	0	1	33	12	0	0	0	0	2	0
GCA_000190735.2	Group I-e	Bacteria	Bacteroidetes	Sphingobacteriia	Sphingobacteriales	Sphingobacteriaceae	Pseudopedobacter	Pseudopedobacter saltans	Pseudopedobacter saltans DSM 12145	aerobe	unknown	0	0	0	0	0	0	1	0	1	15	1	0	0	5	57	0	0	0	0	0	0	0	0	1	0	4	2	0	29	12	105	30	0	0	0	0	0	0
GCA_000242635.3	Group I-e	Bacteria	Bacteroidetes	Sphingobacteriia	Sphingobacteriales	Sphingobacteriaceae	Solitalea	Solitalea canadensis	Solitalea canadensis DSM 3403	aerobe	unknown	0	0	0	0	0	0	1	0	1	13	1	0	0	3	44	0	0	0	0	0	0	0	0	0	0	3	1	0	6	15	48	25	0	0	0	0	0	0
GCA_000192845.1	Group I-e	Bacteria	Bacteroidetes	Sphingobacteriia	Sphingobacteriales	Sphingobacteriaceae	Sphingobacterium	unknow.species	Sphingobacterium sp. 21	aerobe	cellulolytic	0	0	0	0	0	0	1	0	1	23	1	0	0	4	81	0	0	0	0	0	0	0	0	0	0	2	3	0	14	5	112	38	0	0	0	0	0	0
GCA_000011065.1	Group I-f	Bacteria	Bacteroidetes	Bacteroidia	Bacteroidales	Bacteroidaceae	Bacteroides	Bacteroides thetaiotaomicron	Bacteroides thetaiotaomicron VPI-5482	anaerobe	unknown	0	0	0	0	0	0	0	2	2	50	0	0	0	5	128	0	0	0	0	0	0	0	0	0	0	1	4	0	13	8	146	102	0	0	0	0	0	0
GCA_000439495.1	Group I-f	Bacteria	Proteobacteria	Gammaproteobacteria	Alteromonadales	Alteromonadaceae	Alteromonas	Alteromonas macleodii	Alteromonas macleodii str. 'Aegean Sea MED64'	aerobe	cellulolytic	0	0	0	0	0	0	0	1	1	5	0	0	0	3	17	0	0	0	0	0	0	0	0	0	0	2	1	0	10	2	18	18	0	0	0	0	0	0
GCA_000400635.2	Group I-f	Bacteria	Actinobacteria	Actinobacteria	Pseudonocardiales	Pseudonocardiaceae	Amycolatopsis	Amycolatopsis orientalis	Amycolatopsis orientalis HCCB10007	aerobe	cellulolytic	0	0	0	0	0	0	0	1	1	23	0	1	2	8	34	0	0	0	0	0	0	0	0	0	0	5	3	3	7	18	65	58	0	3	0	1	1	0
GCA_000283655.1	Group I-f	Bacteria	Proteobacteria	Alphaproteobacteria	Rhodospirillales	Rhodospirillaceae	Azospirillum	Azospirillum lipoferum	Azospirillum lipoferum 4B	aerobe	cellulolytic	0	0	0	0	0	0	0	1	1	6	0	0	0	3	19	0	0	0	0	0	0	0	0	0	0	2	1	0	2	0	30	9	0	0	0	0	0	0
GCA_000010425.1	Group I-f	Bacteria	Actinobacteria	Actinobacteria	Bifidobacteriales	Bifidobacteriaceae	Bifidobacterium	Bifidobacterium adolescentis	Bifidobacterium adolescentis ATCC 15703	anaerobe	unknown	0	0	0	0	0	0	0	1	1	5	0	0	0	5	37	0	0	0	0	0	0	0	0	0	0	2	3	0	1	1	12	13	0	0	0	0	0	0
GCA_000008945.1	Group I-f	Bacteria	Actinobacteria	Actinobacteria	Bifidobacteriales	Bifidobacteriaceae	Bifidobacterium	Bifidobacterium longum	Bifidobacterium longum DJO10A	anaerobe	unknown	0	0	0	0	0	0	0	1	1	11	0	0	0	7	31	0	0	0	0	0	0	0	0	0	0	2	5	0	1	3	19	14	0	0	0	0	0	0
GCA_000007525.1	Group I-f	Bacteria	Actinobacteria	Actinobacteria	Bifidobacteriales	Bifidobacteriaceae	Bifidobacterium	Bifidobacterium longum	Bifidobacterium longum NCC2705	anaerobe	unknown	0	0	0	0	0	0	0	1	1	11	0	0	0	7	26	0	0	0	0	0	0	0	0	0	0	2	5	0	1	3	17	13	0	0	0	0	0	0
GCA_000092325.1	Group I-f	Bacteria	Actinobacteria	Actinobacteria	Bifidobacteriales	Bifidobacteriaceae	Bifidobacterium	Bifidobacterium longum	Bifidobacterium longum subsp. longum JDM301	anaerobe	unknown	0	0	0	0	0	0	0	1	1	8	0	0	0	7	35	0	0	0	0	0	0	0	0	0	0	2	5	0	1	1	17	10	0	0	0	0	0	0
GCA_000009485.1	Group I-f	Bacteria	Proteobacteria	Betaproteobacteria	Burkholderiales	Burkholderiaceae	Burkholderia	Burkholderia cenocepacia	Burkholderia cenocepacia J2315	anaerobic human opportunistic pathogen	unknown	0	0	0	0	0	0	0	1	1	4	0	0	0	3	12	0	0	0	0	0	0	0	0	0	0	2	1	0	8	0	38	14	0	0	0	0	0	0
GCA_000012945.1	Group I-f	Bacteria	Proteobacteria	Betaproteobacteria	Burkholderiales	Burkholderiaceae	Burkholderia	unknow.species	Burkholderia lata	anaerobe	cellulolytic	0	0	0	0	0	0	0	1	1	7	0	0	1	2	16	0	0	0	0	0	0	0	0	0	0	1	1	1	5	0	30	21	0	1	0	0	0	0
GCA_000186265.1	Group I-f	Bacteria	Bacteroidetes	Flavobacteriia	Flavobacteriales	Flavobacteriaceae	Cellulophaga	Cellulophaga algicola	Cellulophaga algicola DSM 14237	aerobe	unkown	0	0	0	0	0	0	0	1	1	8	0	0	0	6	24	0	0	0	0	0	0	0	0	0	0	5	1	0	37	17	32	25	0	0	0	0	0	0
GCA_000147055.1	Group I-f	Bacteria	Proteobacteria	Gammaproteobacteria	Enterobacteriales	Enterobacteriaceae	Dickeya	Dickeya dadantii	Dickeya dadantii 3937	anaerobe	unknown	0	0	0	0	0	0	0	1	1	4	0	0	0	2	14	0	0	0	0	0	0	0	0	0	0	1	1	0	7	2	31	21	0	0	0	0	0	0
GCA_000025065.1	Group I-f	Bacteria	Proteobacteria	Gammaproteobacteria	Enterobacteriales	Enterobacteriaceae	Dickeya	Dickeya dadantii	Dickeya dadantii Ech586	anaerobe	unknown	0	0	0	0	0	0	0	1	1	4	0	0	0	2	13	0	0	0	0	0	0	0	0	0	0	1	1	0	3	2	30	12	0	0	0	0	0	0
GCA_000334515.1	Group I-f	Bacteria	Proteobacteria	Gammaproteobacteria	Enterobacteriales	Enterobacteriaceae	Enterobacter	Enterobacter aerogenes	Enterobacter aerogenes EA1509E	anaerobe	unknown	0	0	0	0	0	0	0	1	1	8	0	0	0	2	23	0	0	0	0	0	0	0	0	0	0	1	1	0	1	1	53	21	0	0	0	0	0	0
GCA_000215745.1	Group I-f	Bacteria	Proteobacteria	Gammaproteobacteria	Enterobacteriales	Enterobacteriaceae	Enterobacter	Enterobacter aerogenes	Enterobacter aerogenes KCTC 2190	anaerobe	unknown	0	0	0	0	0	0	0	1	1	8	0	0	0	2	22	0	0	0	0	0	0	0	0	0	0	1	1	0	1	0	44	18	0	0	0	0	0	0
GCA_000239975.1	Group I-f	Bacteria	Proteobacteria	Gammaproteobacteria	Enterobacteriales	Enterobacteriaceae	Enterobacter	Enterobacter cloacae	Enterobacter cloacae EcWSU1	anaerobe	unknown	0	0	0	0	0	0	0	1	1	9	0	0	0	5	29	0	0	0	0	0	0	0	0	0	0	3	2	0	2	2	50	20	0	0	0	0	0	0
GCA_000178975.2	Group I-f	Bacteria	Acidobacteria	Acidobacteriia	Acidobacteriales	Acidobacteriaceae	Granulicella	Granulicella tundricola	Granulicella tundricola MP5ACTX9	aerobe	unknown	0	0	0	0	0	0	0	1	1	14	0	0	0	10	51	0	0	0	0	0	0	0	0	0	1	4	6	0	24	9	43	31	0	0	0	0	0	0
GCA_000276705.2	Group I-f	Bacteria	Proteobacteria	Gammaproteobacteria	Enterobacteriales	Enterobacteriaceae	Klebsiella	Klebsiella oxytoca	Klebsiella oxytoca E718	anaerobe	cellulolytic	0	0	0	0	0	0	0	1	1	12	0	0	1	3	34	0	0	0	0	0	0	0	0	0	0	1	2	1	4	0	59	26	0	1	0	0	0	0
GCA_000240325.1	Group I-f	Bacteria	Proteobacteria	Gammaproteobacteria	Enterobacteriales	Enterobacteriaceae	Klebsiella	Klebsiella oxytoca	Klebsiella oxytoca KCTC 1686	anaerobe	cellulolytic	0	0	0	0	0	0	0	1	1	12	0	0	1	3	34	0	0	0	0	0	0	0	0	0	0	1	2	1	4	3	55	26	0	1	0	0	0	0
GCA_000967845.1	Group I-f	Bacteria	Proteobacteria	Gammaproteobacteria	Enterobacteriales	Enterobacteriaceae	Klebsiella	unknow.species	Klebsiella pneumoniae	facultative anaerobic	cellulolytic	0	0	0	0	0	0	0	1	1	6	0	0	0	4	26	0	0	0	0	0	0	0	0	0	0	1	3	0	1	0	46	15	0	0	0	0	0	0
GCA_000474015.1	Group I-f	Bacteria	Proteobacteria	Gammaproteobacteria	Enterobacteriales	Enterobacteriaceae	Klebsiella	Klebsiella pneumoniae	Klebsiella pneumoniae CG43	facultative anaerobic	cellulolytic	0	0	0	0	0	0	0	1	1	6	0	0	0	3	25	0	0	0	0	0	0	0	0	0	0	1	2	0	1	1	41	15	0	0	0	0	0	0
GCA_000445405.1	Group I-f	Bacteria	Proteobacteria	Gammaproteobacteria	Enterobacteriales	Enterobacteriaceae	Klebsiella	Klebsiella pneumoniae	Klebsiella pneumoniae JM45	facultative anaerobic	cellulolytic	0	0	0	0	0	0	0	1	1	6	0	0	0	3	23	0	0	0	0	0	0	0	0	0	0	1	2	0	1	1	48	15	0	0	0	0	0	0
GCA_000220485.1	Group I-f	Bacteria	Proteobacteria	Gammaproteobacteria	Enterobacteriales	Enterobacteriaceae	Klebsiella	Klebsiella pneumoniae	Klebsiella pneumoniae KCTC 2242	facultative anaerobic	cellulolytic	0	0	0	0	0	0	0	1	1	6	0	0	0	3	25	0	0	0	0	0	0	0	0	0	0	1	2	0	1	2	44	15	0	0	0	0	0	0
GCA_000294365.1	Group I-f	Bacteria	Proteobacteria	Gammaproteobacteria	Enterobacteriales	Enterobacteriaceae	Klebsiella	Klebsiella pneumoniae	Klebsiella pneumoniae subsp. pneumoniae 1084	facultative anaerobic	cellulolytic	0	0	0	0	0	0	0	1	1	6	0	0	0	3	26	0	0	0	0	0	0	0	0	0	0	1	2	0	1	1	42	20	0	0	0	0	0	0
GCA_000240185.2	Group I-f	Bacteria	Proteobacteria	Gammaproteobacteria	Enterobacteriales	Enterobacteriaceae	Klebsiella	Klebsiella pneumoniae	Klebsiella pneumoniae subsp. pneumoniae HS11286	facultative anaerobic	cellulolytic	0	0	0	0	0	0	0	1	1	7	0	0	0	3	25	0	0	0	0	0	0	0	0	0	0	1	2	0	1	3	52	16	0	0	0	0	0	0
GCA_000016305.1	Group I-f	Bacteria	Proteobacteria	Gammaproteobacteria	Enterobacteriales	Enterobacteriaceae	Klebsiella	Klebsiella pneumoniae	Klebsiella pneumoniae subsp. pneumoniae MGH 78578	facultative anaerobic	cellulolytic	0	0	0	0	0	0	0	1	1	6	0	0	0	3	26	0	0	0	0	0	0	0	0	0	0	1	2	0	1	1	45	15	0	0	0	0	0	0
GCA_000009885.1	Group I-f	Bacteria	Proteobacteria	Gammaproteobacteria	Enterobacteriales	Enterobacteriaceae	Klebsiella	Klebsiella pneumoniae	Klebsiella pneumoniae subsp. pneumoniae NTUH-K2044	facultative anaerobic	cellulolytic	0	0	0	0	0	0	0	1	1	7	0	0	0	3	26	0	0	0	0	0	0	0	0	0	0	1	2	0	1	1	44	21	0	0	0	0	0	0
GCA_000025465.1	Group I-f	Bacteria	Proteobacteria	Gammaproteobacteria	Enterobacteriales	Enterobacteriaceae	Klebsiella	Klebsiella variicola	Klebsiella variicola At-22	facultative anaerobic	cellulolytic	0	0	0	0	0	0	0	1	1	6	0	0	0	3	27	0	0	0	0	0	0	0	0	0	0	1	2	0	1	0	43	14	0	0	0	0	0	0
GCA_000024345.1	Group I-f	Bacteria	Actinobacteria	Actinobacteria	Propionibacteriales	Nocardioidaceae	Kribbella	Kribbella flavida	Kribbella flavida DSM 17836	aerobe	unknown	0	0	0	0	0	0	0	1	1	40	0	0	1	7	56	0	0	0	0	0	0	0	0	0	0	4	3	1	18	24	97	73	0	1	0	0	0	0
GCA_000014225.1	Group I-f	Bacteria	Proteobacteria	Gammaproteobacteria	Alteromonadales	Pseudoalteromonadaceae	Pseudoalteromonas	Pseudoalteromonas atlantica	Pseudoalteromonas atlantica T6c	aerobe	unkown	0	0	0	0	0	0	0	1	1	9	0	0	0	2	32	0	0	0	0	0	0	0	0	0	2	1	1	0	6	3	37	31	0	0	0	0	0	0
GCA_000215705.1	Group I-f	Bacteria	Proteobacteria	Betaproteobacteria	Burkholderiales	Comamonadaceae	Ramlibacter	Ramlibacter tataouinensis	Ramlibacter tataouinensis TTB310	aerobe	unknown	0	0	0	0	0	0	0	1	1	2	0	0	0	5	7	0	0	0	0	0	0	0	0	0	0	2	3	0	8	0	22	8	0	0	0	0	0	0
GCA_000147815.3	Group I-f	Bacteria	Actinobacteria	Actinobacteria	Streptomycetales	Streptomycetaceae	Streptomyces	Streptomyces violaceusniger	Streptomyces violaceusniger Tu 4113	aerobe	unknown	0	0	0	0	0	0	0	1	1	34	0	1	5	18	64	0	0	0	0	0	0	0	0	0	0	15	4	6	14	11	118	60	0	6	0	7	2	0
GCA_000008545.1	Group I-f	Bacteria	Thermotogae	Thermotogae	Thermotogales	Thermotogaceae	Thermotoga	Thermotoga maritima	Thermotoga maritima MSB8	anaerobe	cellulolytic	0	0	0	0	0	0	0	1	1	5	0	0	0	6	18	0	0	0	0	0	0	0	2	0	0	3	3	0	8	4	24	15	0	0	0	0	0	0
GCA_000230655.3	Group I-f	Bacteria	Thermotogae	Thermotogae	Thermotogales	Thermotogaceae	Thermotoga	Thermotoga maritima	Thermotoga maritima MSB8	anaerobe	cellulolytic	0	0	0	0	0	0	0	1	1	5	0	0	0	6	19	0	0	0	0	0	0	0	2	0	0	3	3	0	8	4	25	15	0	0	0	0	0	0
GCA_000390265.1	Group I-f	Bacteria	Thermotogae	Thermotogae	Thermotogales	Thermotogaceae	Thermotoga	Thermotoga maritima	Thermotoga maritima MSB8	anaerobe	cellulolytic	0	0	0	0	0	0	0	1	1	5	0	0	0	6	19	0	0	0	0	0	0	0	2	0	0	3	3	0	8	4	25	15	0	0	0	0	0	0
GCA_000025105.1	Group I-f	Bacteria	Thermotogae	Thermotogae	Thermotogales	Thermotogaceae	Thermotoga	Thermotoga naphthophila	Thermotoga naphthophila RKU-10	anaerobe	cellulolytic	0	0	0	0	0	0	0	1	1	4	0	0	0	4	19	0	0	0	0	0	0	0	2	1	0	1	3	0	3	4	19	14	0	0	0	0	0	0
GCA_000018945.1	Group I-f	Bacteria	Thermotogae	Thermotogae	Thermotogales	Thermotogaceae	Thermotoga	Thermotoga neapolitana	Thermotoga neapolitana DSM 4359	anaerobe	unkown	0	0	0	0	0	0	0	1	1	6	0	0	0	4	21	0	0	0	0	0	0	0	2	0	0	1	3	0	6	6	26	17	0	0	0	0	0	0
GCA_000016785.1	Group I-f	Bacteria	Thermotogae	Thermotogae	Thermotogales	Thermotogaceae	Thermotoga	Thermotoga petrophila	Thermotoga petrophila RKU-1	anaerobe	unkown	0	0	0	0	0	0	0	1	1	6	0	0	0	5	23	0	0	0	0	0	0	0	2	0	0	1	4	0	5	4	24	23	0	0	0	0	0	0
GCA_000019625.1	Group I-f	Bacteria	Thermotogae	Thermotogae	Thermotogales	Thermotogaceae	Thermotoga	unknow.species	Thermotoga sp. RQ2	anaerobe	noncellulolytic	0	0	0	0	0	0	0	1	1	6	0	0	0	7	21	0	0	0	0	0	0	0	2	0	0	3	4	0	9	6	23	22	0	0	0	0	0	0
GCA_000009345.1	Group I-f	Bacteria	Proteobacteria	Gammaproteobacteria	Enterobacteriales	Enterobacteriaceae	Yersinia	Yersinia enterocolitica	Yersinia enterocolitica subsp. enterocolitica 8081	aerobic and facultative anaerobic	unknown	0	0	0	0	0	0	0	1	1	5	0	1	0	2	16	0	0	0	0	0	0	0	0	0	0	1	1	1	1	0	26	19	0	1	0	0	0	0
GCA_000192105.1	Group I-f	Bacteria	Proteobacteria	Gammaproteobacteria	Enterobacteriales	Enterobacteriaceae	Yersinia	Yersinia enterocolitica	Yersinia enterocolitica subsp. palearctica 105.5R(r)	aerobic and facultative anaerobic	unknown	0	0	0	0	0	0	0	1	1	5	0	0	0	2	15	0	0	0	0	0	0	0	0	0	0	1	1	0	1	0	21	15	0	0	0	0	0	0
GCA_000253175.1	Group I-f	Bacteria	Proteobacteria	Gammaproteobacteria	Enterobacteriales	Enterobacteriaceae	Yersinia	Yersinia enterocolitica	Yersinia enterocolitica subsp. palearctica Y11	aerobic and facultative anaerobic	unknown	0	0	0	0	0	0	0	1	1	5	0	0	0	2	15	0	0	0	0	0	0	0	0	0	0	1	1	0	1	0	23	13	0	0	0	0	0	0
GCA_000144915.1	Group I-f	Archaea	Crenarchaeota	Thermoprotei	Acidilobales	Acidilobaceae	Acidilobus	Acidilobus saccharovorans	Acidilobus saccharovorans 345-15	anaerobic	unknown	0	0	0	0	0	0	0	0	0	0	0	0	0	4	5	0	0	0	0	0	0	0	0	0	0	1	3	0	0	0	10	1	0	0	0	0	0	0
GCA_000018305.1	Group I-f	Archaea	Crenarchaeota	Thermoprotei	Thermoproteales	Thermoproteaceae	Caldivirga	Caldivirga maquilingensis	Caldivirga maquilingensis IC-167	aerobe	unknown	0	0	0	0	0	0	0	0	0	1	0	0	0	5	16	0	0	0	0	0	0	0	0	0	0	1	4	0	1	0	31	1	0	0	0	0	0	0
GCA_000189575.1	Group I-f	Archaea	Crenarchaeota	Thermoprotei	Sulfolobales	Sulfolobaceae	Sulfolobus	Sulfolobus islandicus	Sulfolobus islandicus HVE10/4	facultative anaerobe	unknown	0	0	0	0	0	0	0	0	0	3	0	0	0	3	11	0	0	0	0	0	0	0	0	0	0	1	2	0	1	1	16	4	0	0	0	0	0	0
GCA_000024305.1	Group I-f	Archaea	Crenarchaeota	Thermoprotei	Sulfolobales	Sulfolobaceae	Sulfolobus	Sulfolobus islandicus	Sulfolobus islandicus L.D.8.5	facultative anaerobe	unknown	0	0	0	0	0	0	0	0	0	3	0	0	0	3	12	0	0	0	0	0	0	0	0	0	0	1	2	0	0	1	16	4	0	0	0	0	0	0
GCA_000022385.1	Group I-f	Archaea	Crenarchaeota	Thermoprotei	Sulfolobales	Sulfolobaceae	Sulfolobus	Sulfolobus islandicus	Sulfolobus islandicus L.S.2.15	facultative anaerobe	unknown	0	0	0	0	0	0	0	0	0	3	0	0	0	3	11	0	0	0	0	0	0	0	0	0	0	1	2	0	0	1	16	4	0	0	0	0	0	0
GCA_000364745.1	Group I-f	Archaea	Crenarchaeota	Thermoprotei	Sulfolobales	Sulfolobaceae	Sulfolobus	Sulfolobus islandicus	Sulfolobus islandicus LAL14/1	facultative anaerobe	unknown	0	0	0	0	0	0	0	0	0	3	0	0	0	3	11	0	0	0	0	0	0	0	0	0	0	1	2	0	0	1	16	4	0	0	0	0	0	0
GCA_000022405.1	Group I-f	Archaea	Crenarchaeota	Thermoprotei	Sulfolobales	Sulfolobaceae	Sulfolobus	Sulfolobus islandicus	Sulfolobus islandicus M.14.25	facultative anaerobe	unknown	0	0	0	0	0	0	0	0	0	3	0	0	0	3	11	0	0	0	0	0	0	0	0	0	0	1	2	0	1	1	18	4	0	0	0	0	0	0
GCA_000022425.1	Group I-f	Archaea	Crenarchaeota	Thermoprotei	Sulfolobales	Sulfolobaceae	Sulfolobus	Sulfolobus islandicus	Sulfolobus islandicus M.16.27	facultative anaerobe	unknown	0	0	0	0	0	0	0	0	0	3	0	0	0	3	11	0	0	0	0	0	0	0	0	0	0	1	2	0	1	1	19	4	0	0	0	0	0	0
GCA_000022445.1	Group I-f	Archaea	Crenarchaeota	Thermoprotei	Sulfolobales	Sulfolobaceae	Sulfolobus	Sulfolobus islandicus	Sulfolobus islandicus M.16.4	facultative anaerobe	unknown	0	0	0	0	0	0	0	0	0	3	0	0	0	3	10	0	0	0	0	0	0	0	0	0	0	1	2	0	0	1	18	4	0	0	0	0	0	0
GCA_000189555.1	Group I-f	Archaea	Crenarchaeota	Thermoprotei	Sulfolobales	Sulfolobaceae	Sulfolobus	Sulfolobus islandicus	Sulfolobus islandicus REY15A	facultative anaerobe	unknown	0	0	0	0	0	0	0	0	0	2	0	0	0	3	11	0	0	0	0	0	0	0	0	0	0	1	2	0	0	1	17	4	0	0	0	0	0	0
GCA_000022465.1	Group I-f	Archaea	Crenarchaeota	Thermoprotei	Sulfolobales	Sulfolobaceae	Sulfolobus	Sulfolobus islandicus	Sulfolobus islandicus Y.G.57.14	facultative anaerobe	unknown	0	0	0	0	0	0	0	0	0	3	0	0	0	3	11	0	0	0	0	0	0	0	0	0	0	1	2	0	0	1	16	3	0	0	0	0	0	0
GCA_000022485.1	Group I-f	Archaea	Crenarchaeota	Thermoprotei	Sulfolobales	Sulfolobaceae	Sulfolobus	Sulfolobus islandicus	Sulfolobus islandicus Y.N.15.51	facultative anaerobe	unknown	0	0	0	0	0	0	0	0	0	3	0	0	0	3	11	0	0	0	0	0	0	0	0	0	0	1	2	0	0	1	18	4	0	0	0	0	0	0
GCA_000007005.1	Group I-f	Archaea	Crenarchaeota	Thermoprotei	Sulfolobales	Sulfolobaceae	Sulfolobus	Sulfolobus solfataricus	Sulfolobus solfataricus P2	anaerobe	unknown	0	0	0	0	0	0	0	0	0	2	0	0	0	4	12	0	0	0	0	0	0	0	0	0	0	1	3	0	0	1	17	2	0	0	0	0	0	0
GCA_000151205.2	Group I-f	Archaea	Euryarchaeota	Thermococci	Thermococcales	Thermococcaceae	Thermococcus	unknow.species	Thermococcus sp. AM4	anaerobe	unkown	0	0	0	0	0	0	0	0	0	2	0	0	0	2	5	0	0	0	0	0	0	0	0	0	0	1	1	0	0	1	6	4	0	0	0	0	0	0
GCA_000015225.1	Group I-f	Archaea	Crenarchaeota	Thermoprotei	Thermoproteales	Thermofilaceae	Thermofilum	Thermofilum pendens	Thermofilum pendens Hrk 5	anaerobe	unkown	0	0	0	0	0	0	0	0	0	2	0	0	0	2	7	0	0	0	0	0	0	0	0	0	0	1	1	0	1	0	12	4	0	0	0	0	0	0
GCA_000193375.1	Group I-f	Archaea	Crenarchaeota	Thermoprotei	Thermoproteales	Thermoproteaceae	Thermoproteus	Thermoproteus uzoniensis	Thermoproteus uzoniensis 768-20	anaerobe	unkown	0	0	0	0	0	0	0	0	0	0	0	0	0	3	8	0	0	0	0	0	0	0	0	0	0	1	2	0	0	0	10	0	0	0	0	0	0	0
GCA_000148385.1	Group I-f	Archaea	Crenarchaeota	Thermoprotei	Thermoproteales	Thermoproteaceae	Vulcanisaeta	Vulcanisaeta distributa	Vulcanisaeta distributa DSM 14429	anaerobe	unknown	0	0	0	0	0	0	0	0	0	0	0	0	0	2	3	0	0	0	0	0	0	0	0	0	0	1	1	0	0	0	7	0	0	0	0	0	0	0
GCA_000092025.1	Group I-f	Bacteria	Proteobacteria	Alphaproteobacteria	Rhizobiales	Rhizobiaceae	Agrobacterium	Agrobacterium fabrum	Agrobacterium fabrum str. C58	anaerobe	unknown	0	0	0	0	0	0	0	0	0	3	0	0	0	3	12	0	0	0	0	0	0	0	0	0	0	1	2	0	7	0	47	11	0	0	0	0	0	0
GCA_000016265.1	Group I-f	Bacteria	Proteobacteria	Alphaproteobacteria	Rhizobiales	Rhizobiaceae	Agrobacterium	Agrobacterium tumefaciens	Agrobacterium radiobacter K84	anaerobe	unknown	0	0	0	0	0	0	0	0	0	3	0	0	0	5	23	0	0	0	0	0	0	0	0	0	0	3	2	0	6	0	52	10	0	0	0	0	0	0
GCA_000192635.1	Group I-f	Bacteria	Proteobacteria	Alphaproteobacteria	Rhizobiales	Rhizobiaceae	Agrobacterium	unknow.species	Agrobacterium sp. H13-3	anaerobe	unknown	0	0	0	0	0	0	0	0	0	4	0	0	0	4	12	0	0	0	0	0	0	0	0	0	0	1	3	0	7	1	46	15	0	0	0	0	0	0
GCA_000016285.1	Group I-f	Bacteria	Proteobacteria	Alphaproteobacteria	Rhizobiales	Rhizobiaceae	Agrobacterium	Agrobacterium vitis	Agrobacterium vitis S4	anaerobe	unknown	0	0	0	0	0	0	0	0	0	5	0	0	0	2	27	0	0	0	0	0	0	0	0	0	0	1	1	0	4	1	42	10	0	0	0	0	0	0
GCA_000024285.1	Group I-f	Bacteria	Firmicutes	Bacilli	Bacillales	Alicyclobacillaceae	Alicyclobacillus	Alicyclobacillus acidocaldarius	Alicyclobacillus acidocaldarius subsp. acidocaldarius DSM 446	aerobe	cellulolytic	0	0	0	0	0	0	0	0	0	5	0	0	0	3	8	0	0	0	0	0	0	0	0	0	0	1	2	0	7	1	27	21	0	0	0	0	1	0
GCA_000219875.1	Group I-f	Bacteria	Firmicutes	Bacilli	Bacillales	Alicyclobacillaceae	Alicyclobacillus	Alicyclobacillus acidocaldarius	Alicyclobacillus acidocaldarius subsp. acidocaldarius Tc-4-1	aerobe	cellulolytic	0	0	0	0	0	0	0	0	0	4	0	0	0	3	8	0	0	0	0	0	0	0	0	0	0	1	2	0	5	0	22	17	0	0	0	0	1	0
GCA_000310085.1	Group I-f	Bacteria	Proteobacteria	Gammaproteobacteria	Alteromonadales	Alteromonadaceae	Alteromonas	Alteromonas macleodii	Alteromonas macleodii AltDE1	aerobe	cellulolytic	0	0	0	0	0	0	0	0	0	4	0	0	0	4	21	0	0	0	0	0	0	0	0	0	0	2	2	0	13	2	19	17	0	0	0	0	1	0
GCA_000172635.2	Group I-f	Bacteria	Proteobacteria	Gammaproteobacteria	Alteromonadales	Alteromonadaceae	Alteromonas	Alteromonas macleodii	Alteromonas macleodii ATCC 27126	aerobe	cellulolytic	0	0	0	0	0	0	0	0	0	3	0	0	0	2	19	0	0	0	0	0	0	0	0	0	0	1	1	0	11	2	21	15	0	0	0	0	1	0
GCA_000299995.1	Group I-f	Bacteria	Proteobacteria	Gammaproteobacteria	Alteromonadales	Alteromonadaceae	Alteromonas	Alteromonas macleodii	Alteromonas macleodii str. 'Black Sea 11'	aerobe	cellulolytic	0	0	0	0	0	0	0	0	0	4	0	0	0	4	21	0	0	0	0	0	0	0	0	0	0	2	2	0	10	2	20	18	0	0	0	0	1	0
GCA_000020585.3	Group I-f	Bacteria	Proteobacteria	Gammaproteobacteria	Alteromonadales	Alteromonadaceae	Alteromonas	Alteromonas macleodii	Alteromonas macleodii str. 'Deep ecotype'	aerobe	cellulolytic	0	0	0	0	0	0	0	0	0	5	0	0	0	2	17	0	0	0	0	0	0	0	0	0	0	1	1	0	11	2	15	19	0	0	0	0	0	0
GCA_000439535.1	Group I-f	Bacteria	Proteobacteria	Gammaproteobacteria	Alteromonadales	Alteromonadaceae	Alteromonas	Alteromonas macleodii	Alteromonas macleodii str. 'Ionian Sea U7'	aerobe	cellulolytic	0	0	0	0	0	0	0	0	0	4	0	0	0	2	18	0	0	0	0	0	0	0	0	0	0	1	1	0	13	2	19	19	0	0	0	0	0	0
GCA_000439555.1	Group I-f	Bacteria	Proteobacteria	Gammaproteobacteria	Alteromonadales	Alteromonadaceae	Alteromonas	Alteromonas macleodii	Alteromonas macleodii str. 'Ionian Sea U8'	aerobe	cellulolytic	0	0	0	0	0	0	0	0	0	4	0	0	0	2	18	0	0	0	0	0	0	0	0	0	0	1	1	0	13	2	19	18	0	0	0	0	0	0
GCA_000439595.1	Group I-f	Bacteria	Proteobacteria	Gammaproteobacteria	Alteromonadales	Alteromonadaceae	Alteromonas	Alteromonas macleodii	Alteromonas macleodii str. 'Ionian Sea UM4b'	aerobe	cellulolytic	0	0	0	0	0	0	0	0	0	4	0	0	0	5	21	0	0	0	0	0	0	0	0	0	0	2	3	0	13	2	20	17	0	0	0	0	1	0
GCA_000439575.1	Group I-f	Bacteria	Proteobacteria	Gammaproteobacteria	Alteromonadales	Alteromonadaceae	Alteromonas	Alteromonas macleodii	Alteromonas macleodii str. 'Ionian Sea UM7'	aerobe	cellulolytic	0	0	0	0	0	0	0	0	0	4	0	0	0	4	21	0	0	0	0	0	0	0	0	0	0	2	2	0	13	2	20	17	0	0	0	0	1	0
GCA_000199675.1	Group I-f	Bacteria	Chloroflexi	Anaerolineae	Anaerolineales	Anaerolineaceae	Anaerolinea	Anaerolinea thermophila	Anaerolinea thermophila UNI-1	anaerobe	cellulolytic	0	0	0	0	0	0	0	0	0	3	0	0	0	4	29	0	0	0	0	0	0	0	0	0	0	3	1	0	8	6	31	32	0	0	0	0	0	0
GCA_000013385.1	Group I-f	Bacteria	Proteobacteria	Deltaproteobacteria	Myxococcales	Anaeromyxobacteraceae	Anaeromyxobacter	Anaeromyxobacter dehalogenans	Anaeromyxobacter dehalogenans 2CP-C	anaerobe	unknown	0	0	0	0	0	0	0	0	0	4	0	0	0	2	10	0	0	0	0	0	0	0	0	0	0	1	1	0	3	4	20	12	0	0	0	0	1	0
GCA_000017505.1	Group I-f	Bacteria	Proteobacteria	Deltaproteobacteria	Myxococcales	Anaeromyxobacteraceae	Anaeromyxobacter	unknow.species	Anaeromyxobacter sp. Fw109-5	anaerobe	unknown	0	0	0	0	0	0	0	0	0	7	0	0	0	3	12	0	0	0	0	0	0	0	0	0	0	2	1	0	3	1	21	10	0	0	0	0	0	0
GCA_000189535.1	Group I-f	Bacteria	Actinobacteria	Actinobacteria	Micrococcales	Micrococcaceae	Arthrobacter	Arthrobacter phenanthrenivorans	Arthrobacter phenanthrenivorans Sphe3	aerobe	unknown	0	0	0	0	0	0	0	0	0	11	0	0	0	3	30	0	0	0	0	0	0	0	0	0	0	1	2	0	5	1	52	26	0	0	0	0	0	0
GCA_000237365.1	Group I-f	Bacteria	Proteobacteria	Alphaproteobacteria	Rhodospirillales	Rhodospirillaceae	Azospirillum	Azospirillum brasilense	Azospirillum brasilense Sp245	aerobe	cellulolytic	0	0	0	0	0	0	0	0	0	5	0	0	0	4	20	0	0	0	0	0	0	0	0	0	0	3	1	0	5	0	42	14	0	0	0	0	0	0
GCA_000010725.1	Group I-f	Bacteria	Proteobacteria	Alphaproteobacteria	Rhodospirillales	Rhodospirillaceae	Azospirillum	Azospirillum lipoferum	Azospirillum sp. B510	aerobe	cellulolytic	0	0	0	0	0	0	0	0	0	4	0	0	0	3	16	0	0	0	0	0	0	0	0	0	0	2	1	0	8	0	33	8	0	0	0	0	0	0
GCA_000380335.1	Group I-f	Bacteria	Proteobacteria	Gammaproteobacteria	Pseudomonadales	Pseudomonadaceae	Azotobacter	Azotobacter vinelandii	Azotobacter vinelandii CA	aerobe	unknown	0	0	0	0	0	0	0	0	0	4	0	0	0	2	10	0	0	0	0	0	0	0	0	0	0	1	1	0	1	0	25	9	0	0	0	0	0	0
GCA_000380365.1	Group I-f	Bacteria	Proteobacteria	Gammaproteobacteria	Pseudomonadales	Pseudomonadaceae	Azotobacter	Azotobacter vinelandii	Azotobacter vinelandii CA6	aerobe	unknown	0	0	0	0	0	0	0	0	0	4	0	0	0	2	10	0	0	0	0	0	0	0	0	0	0	1	1	0	1	0	25	9	0	0	0	0	0	0
GCA_000021045.1	Group I-f	Bacteria	Proteobacteria	Gammaproteobacteria	Pseudomonadales	Pseudomonadaceae	Azotobacter	Azotobacter vinelandii	Azotobacter vinelandii DJ	aerobe	unknown	0	0	0	0	0	0	0	0	0	4	0	0	0	2	10	0	0	0	0	0	0	0	0	0	0	1	1	0	1	0	25	9	0	0	0	0	0	0
GCA_000021205.1	Group I-f	Bacteria	Firmicutes	Bacilli	Bacillales	Bacillaceae	Bacillus	Bacillus cereus	Bacillus cereus B4264	aerobe	cellulolytic	0	0	0	0	0	0	0	0	0	6	0	1	1	2	9	0	0	0	0	0	0	0	27	0	0	1	1	2	7	6	21	21	0	2	0	0	0	0
GCA_000021305.1	Group I-f	Bacteria	Firmicutes	Bacilli	Bacillales	Bacillaceae	Bacillus	Bacillus cereus	Bacillus cereus G9842	aerobe	cellulolytic	0	0	0	0	0	0	0	0	0	6	0	2	1	2	9	0	0	0	0	0	0	0	30	0	0	1	1	3	4	3	22	23	0	3	0	0	0	0
GCA_000009825.1	Group I-f	Bacteria	Firmicutes	Bacilli	Bacillales	Bacillaceae	Bacillus	Bacillus clausii	Bacillus clausii KSM-K16	aerobe	unknown	0	0	0	0	0	0	0	0	0	5	0	1	0	3	14	0	0	0	0	0	0	0	0	0	0	1	2	1	2	1	48	17	0	1	0	0	0	0
GCA_000092165.1	Group I-f	Bacteria	Firmicutes	Bacilli	Bacillales	Bacillaceae	Bacillus	Bacillus thuringiensis	Bacillus thuringiensis BMB171	aerobe	unknown	0	0	0	0	0	0	0	0	0	5	0	1	1	2	10	0	0	0	0	0	0	0	24	0	0	1	1	2	6	5	23	16	0	2	0	0	0	0
GCA_000306745.1	Group I-f	Bacteria	Firmicutes	Bacilli	Bacillales	Bacillaceae	Bacillus	Bacillus thuringiensis	Bacillus thuringiensis Bt407	aerobe	cellulolytic	0	0	0	0	0	0	0	0	0	6	0	2	1	2	10	0	0	0	0	0	0	0	30	0	0	1	1	3	5	4	21	27	0	3	0	0	0	0
GCA_000292455.1	Group I-f	Bacteria	Firmicutes	Bacilli	Bacillales	Bacillaceae	Bacillus	Bacillus thuringiensis	Bacillus thuringiensis HD-771	aerobe	unknown	0	0	0	0	0	0	0	0	0	6	0	2	1	2	9	0	0	0	0	0	0	0	58	0	0	1	1	3	3	4	25	20	0	3	0	0	0	0
GCA_000292705.1	Group I-f	Bacteria	Firmicutes	Bacilli	Bacillales	Bacillaceae	Bacillus	Bacillus thuringiensis	Bacillus thuringiensis HD-789	aerobe	unknown	0	0	0	0	0	0	0	0	0	6	0	2	1	2	9	0	0	0	0	0	0	0	30	0	0	1	1	3	4	8	26	25	0	3	0	0	0	0
GCA_000300475.1	Group I-f	Bacteria	Firmicutes	Bacilli	Bacillales	Bacillaceae	Bacillus	Bacillus thuringiensis	Bacillus thuringiensis MC28	aerobe	unknown	0	0	0	0	0	0	0	0	0	8	0	2	1	2	14	0	0	0	0	0	0	0	0	0	1	1	1	3	4	12	30	37	0	3	0	0	0	0
GCA_000193355.1	Group I-f	Bacteria	Firmicutes	Bacilli	Bacillales	Bacillaceae	Bacillus	Bacillus thuringiensis	Bacillus thuringiensis serovar chinensis CT-43	aerobe	unknown	0	0	0	0	0	0	0	0	0	6	0	2	1	2	10	0	0	0	0	0	0	0	33	0	0	1	1	3	4	7	22	25	0	3	0	0	0	0
GCA_000338755.1	Group I-f	Bacteria	Firmicutes	Bacilli	Bacillales	Bacillaceae	Bacillus	Bacillus thuringiensis	Bacillus thuringiensis serovar kurstaki str. HD73	aerobe	unknown	0	0	0	0	0	0	0	0	0	6	0	2	1	2	10	0	0	0	0	0	0	0	30	0	0	1	1	3	4	7	22	20	0	3	0	0	0	0
GCA_000341665.1	Group I-f	Bacteria	Firmicutes	Bacilli	Bacillales	Bacillaceae	Bacillus	Bacillus thuringiensis	Bacillus thuringiensis serovar thuringiensis str. IS5056	aerobe	unknown	0	0	0	0	0	0	0	0	0	7	0	2	1	2	11	0	0	0	0	0	0	0	39	0	0	1	1	3	5	11	25	29	0	3	0	0	0	0
GCA_000265405.1	Group I-f	Bacteria	Bacteroidetes	Cytophagia	Cytophagales	Cyclobacteriaceae	Belliella	Belliella baltica	Belliella baltica DSM 15883	aerobe	unknown	0	0	0	0	0	0	0	0	0	9	0	0	0	4	18	0	0	0	0	0	0	0	0	0	0	3	1	0	26	5	33	17	0	0	0	0	0	0
GCA_000023105.1	Group I-f	Bacteria	Actinobacteria	Actinobacteria	Micrococcales	Beutenbergiaceae	Beutenbergia	Beutenbergia cavernae	Beutenbergia cavernae DSM 12333	aerobe	unknown	0	0	0	0	0	0	0	0	0	12	0	0	0	7	42	0	0	0	0	0	0	0	0	0	0	2	5	0	5	6	68	26	0	0	0	0	0	0
GCA_000260715.1	Group I-f	Bacteria	Actinobacteria	Actinobacteria	Bifidobacteriales	Bifidobacteriaceae	Bifidobacterium	Bifidobacterium animalis	Bifidobacterium animalis subsp. animalis ATCC 25527	anaerobe	unknown	0	0	0	0	0	0	0	0	0	4	0	0	0	2	20	0	0	0	0	0	0	0	0	0	0	1	1	0	0	0	7	10	0	0	0	0	0	0
GCA_000304215.1	Group I-f	Bacteria	Actinobacteria	Actinobacteria	Bifidobacteriales	Bifidobacteriaceae	Bifidobacterium	Bifidobacterium asteroides	Bifidobacterium asteroides PRL2011	anaerobe	unknown	0	0	0	0	0	0	0	0	0	2	0	0	0	3	27	0	0	0	0	0	0	0	0	0	0	1	2	0	2	0	18	3	0	0	0	0	0	0
GCA_000196575.1	Group I-f	Bacteria	Actinobacteria	Actinobacteria	Bifidobacteriales	Bifidobacteriaceae	Bifidobacterium	Bifidobacterium longum	Bifidobacterium longum subsp. infantis 157F	anaerobe	unknown	0	0	0	0	0	0	0	0	0	8	0	0	0	6	29	0	0	0	0	0	0	0	0	0	0	2	4	0	1	3	19	10	0	0	0	0	0	0
GCA_000020425.1	Group I-f	Bacteria	Actinobacteria	Actinobacteria	Bifidobacteriales	Bifidobacteriaceae	Bifidobacterium	Bifidobacterium longum	Bifidobacterium longum subsp. infantis ATCC 15697 = JCM 1222 = DSM 20088	anaerobe	unknown	0	0	0	0	0	0	0	0	0	7	0	0	0	3	24	0	0	0	0	0	0	0	0	0	0	2	1	0	0	1	20	12	0	0	0	0	0	0
GCA_000269965.1	Group I-f	Bacteria	Actinobacteria	Actinobacteria	Bifidobacteriales	Bifidobacteriaceae	Bifidobacterium	Bifidobacterium longum	Bifidobacterium longum subsp. infantis ATCC 15697 = JCM 1222 = DSM 20088	anaerobe	unknown	0	0	0	0	0	0	0	0	0	7	0	0	0	3	24	0	0	0	0	0	0	0	0	0	0	2	1	0	0	1	20	12	0	0	0	0	0	0
GCA_000166315.1	Group I-f	Bacteria	Actinobacteria	Actinobacteria	Bifidobacteriales	Bifidobacteriaceae	Bifidobacterium	Bifidobacterium longum	Bifidobacterium longum subsp. longum BBMN68	anaerobe	unknown	0	0	0	0	0	0	0	0	0	11	0	0	0	5	30	0	0	0	0	0	0	0	0	0	0	2	3	0	0	3	19	16	0	0	0	0	0	0
GCA_000210755.1	Group I-f	Bacteria	Actinobacteria	Actinobacteria	Bifidobacteriales	Bifidobacteriaceae	Bifidobacterium	Bifidobacterium longum	Bifidobacterium longum subsp. longum F8	anaerobe	unknown	0	0	0	0	0	0	0	0	0	6	0	0	0	6	27	0	0	0	0	0	0	0	0	0	0	2	4	0	1	1	16	10	0	0	0	0	0	0
GCA_000196555.1	Group I-f	Bacteria	Actinobacteria	Actinobacteria	Bifidobacteriales	Bifidobacteriaceae	Bifidobacterium	Bifidobacterium longum	Bifidobacterium longum subsp. longum JCM 1217	anaerobe	unknown	0	0	0	0	0	0	0	0	0	11	0	0	0	5	25	0	0	0	0	0	0	0	0	0	0	1	4	0	0	3	20	16	0	0	0	0	0	0
GCA_000219455.1	Group I-f	Bacteria	Actinobacteria	Actinobacteria	Bifidobacteriales	Bifidobacteriaceae	Bifidobacterium	Bifidobacterium longum	Bifidobacterium longum subsp. longum KACC 91563	anaerobe	unknown	0	0	0	0	0	0	0	0	0	7	0	0	0	5	26	0	0	0	0	0	0	0	0	0	0	1	4	0	0	3	17	10	0	0	0	0	0	0
GCA_000070465.1	Group I-f	Bacteria	Proteobacteria	Betaproteobacteria	Burkholderiales	Alcaligenaceae	Bordetella	Bordetella avium	Bordetella avium 197N	aerobe	unknown	0	0	0	0	0	0	0	0	0	1	0	0	0	2	1	0	0	0	0	0	0	0	0	0	0	1	1	0	0	0	13	9	0	0	0	0	0	0
GCA_000023405.1	Group I-f	Bacteria	Actinobacteria	Actinobacteria	Micrococcales	Dermabacteraceae	Brachybacterium	Brachybacterium faecium	Brachybacterium faecium DSM 4810	aerobe	unknown	0	0	0	0	0	0	0	0	0	11	0	0	0	5	38	0	0	0	0	0	0	0	0	0	0	2	3	0	6	6	56	18	0	0	0	1	0	0
GCA_000011365.1	Group I-f	Bacteria	Proteobacteria	Alphaproteobacteria	Rhizobiales	Bradyrhizobiaceae	Bradyrhizobium	Bradyrhizobium diazoefficiens	Bradyrhizobium diazoefficiens USDA 110	anaerobe	unknown	0	0	0	0	0	0	0	0	0	3	0	0	0	3	15	0	0	0	0	0	0	0	0	0	0	1	2	0	3	1	35	12	0	0	0	0	0	0
GCA_000284375.1	Group I-f	Bacteria	Proteobacteria	Alphaproteobacteria	Rhizobiales	Bradyrhizobiaceae	Bradyrhizobium	Bradyrhizobium japonicum	Bradyrhizobium japonicum USDA 6	anaerobe	unknown	0	0	0	0	0	0	0	0	0	2	0	0	0	3	14	0	0	0	0	0	0	0	0	0	0	1	2	0	3	0	36	11	0	0	0	0	0	0
GCA_000014085.1	Group I-f	Bacteria	Proteobacteria	Betaproteobacteria	Burkholderiales	Burkholderiaceae	Burkholderia	Burkholderia cenocepacia	Burkholderia cenocepacia AU 1054	anaerobic human opportunistic pathogen	unknown	0	0	0	0	0	0	0	0	0	6	0	0	0	2	21	0	0	0	0	0	0	0	0	0	0	1	1	0	8	0	31	17	0	0	0	0	0	0
GCA_000203955.1	Group I-f	Bacteria	Proteobacteria	Betaproteobacteria	Burkholderiales	Burkholderiaceae	Burkholderia	Burkholderia cenocepacia	Burkholderia cenocepacia HI2424	anaerobic human opportunistic pathogen	unknown	0	0	0	0	0	0	0	0	0	6	0	0	0	2	21	0	0	0	0	0	0	0	0	0	0	1	1	0	9	0	33	17	0	0	0	0	0	0
GCA_000019505.1	Group I-f	Bacteria	Proteobacteria	Betaproteobacteria	Burkholderiales	Burkholderiaceae	Burkholderia	Burkholderia cenocepacia	Burkholderia cenocepacia MC0-3	anaerobic human opportunistic pathogen	unknown	0	0	0	0	0	0	0	0	0	6	0	0	0	2	18	0	0	0	0	0	0	0	0	0	0	1	1	0	6	0	30	17	0	0	0	0	0	0
GCA_000194745.1	Group I-f	Bacteria	Proteobacteria	Betaproteobacteria	Burkholderiales	Burkholderiaceae	Burkholderia	Burkholderia gladioli	Burkholderia gladioli BSR3	anaerobic rice-pathogenic	unknown	0	0	0	0	0	0	0	0	0	12	0	0	1	3	17	0	0	0	0	0	0	0	0	0	1	1	2	1	3	0	52	23	0	1	0	0	0	0
GCA_000092885.1	Group I-f	Bacteria	Proteobacteria	Betaproteobacteria	Burkholderiales	Burkholderiaceae	Burkholderia	unknow.species	Burkholderia sp. CCGE1002	anaerobe	unknown	0	0	0	0	0	0	0	0	0	6	0	0	0	5	20	0	0	0	0	0	0	0	0	0	0	2	3	0	7	1	38	15	0	0	0	0	0	0
GCA_000402035.1	Group I-f	Bacteria	Proteobacteria	Betaproteobacteria	Burkholderiales	Burkholderiaceae	Burkholderia	unknow.species	Burkholderia sp. RPE64	anaerobe	unknown	0	0	0	0	0	0	0	0	0	6	0	0	0	2	15	0	0	0	0	0	0	0	0	0	0	1	1	0	2	0	33	15	0	0	0	0	0	0
GCA_000236065.1	Group I-f	Bacteria	Proteobacteria	Betaproteobacteria	Burkholderiales	Burkholderiaceae	Burkholderia	unknow.species	Burkholderia sp. YI23	anaerobe	unknown	0	0	0	0	0	0	0	0	0	9	0	0	0	6	12	0	0	0	0	0	0	0	0	0	0	5	1	0	0	0	46	20	0	0	0	0	0	0
GCA_000014005.1	Group I-f	Bacteria	Acidobacteria	Acidobacteriia	Acidobacteriales	Acidobacteriaceae	Candidatus Koribacter	Candidatus Koribacter versatilis	Candidatus Koribacter versatilis Ellin345	aerobe	unknown	0	0	0	0	0	0	0	0	0	8	0	0	0	8	34	0	0	0	0	0	0	0	0	0	1	5	3	0	38	5	49	18	0	0	0	0	2	0
GCA_000006905.1	Group I-f	Bacteria	Proteobacteria	Alphaproteobacteria	Caulobacterales	Caulobacteraceae	Caulobacter	Caulobacter vibrioides	Caulobacter crescentus CB15	aerobe	cellulolytic	0	0	0	0	0	0	0	0	0	2	0	0	0	3	21	0	0	0	0	0	0	0	0	0	0	2	1	0	4	1	21	8	0	0	0	0	1	0
GCA_000022005.1	Group I-f	Bacteria	Proteobacteria	Alphaproteobacteria	Caulobacterales	Caulobacteraceae	Caulobacter	Caulobacter vibrioides	Caulobacter crescentus NA1000	aerobe	unknown	0	0	0	0	0	0	0	0	0	2	0	0	0	3	21	0	0	0	0	0	0	0	0	0	0	2	1	0	4	1	21	8	0	0	0	0	1	0
GCA_000092285.1	Group I-f	Bacteria	Proteobacteria	Alphaproteobacteria	Caulobacterales	Caulobacteraceae	Caulobacter	Caulobacter segnis	Caulobacter segnis ATCC 21756	aerobe	unknown	0	0	0	0	0	0	0	0	0	3	0	0	0	6	24	0	0	0	0	0	0	0	0	0	0	3	3	0	5	1	39	11	0	0	0	0	1	0
GCA_000019145.1	Group I-f	Bacteria	Proteobacteria	Alphaproteobacteria	Caulobacterales	Caulobacteraceae	Caulobacter	unknow.species	Caulobacter sp. K31	aerobe	unknown	0	0	0	0	0	0	0	0	0	1	0	0	0	5	28	0	0	0	0	0	0	0	0	0	0	2	3	0	7	1	32	9	0	0	0	0	0	0
GCA_000018865.1	Group I-f	Bacteria	Chloroflexi	Chloroflexia	Chloroflexales	Chloroflexaceae	Chloroflexus	Chloroflexus aurantiacus	Chloroflexus aurantiacus J-10-fl	phototrophic	unknown	0	0	0	0	0	0	0	0	0	11	0	0	0	2	37	0	0	0	0	0	0	0	0	0	0	1	1	0	5	4	26	24	0	0	0	0	0	0
GCA_000022185.1	Group I-f	Bacteria	Chloroflexi	Chloroflexia	Chloroflexales	Chloroflexaceae	Chloroflexus	unknow.species	Chloroflexus sp. Y-400-fl	phototrophic	unknown	0	0	0	0	0	0	0	0	0	10	0	0	0	2	36	0	0	0	0	0	0	0	0	0	0	1	1	0	5	4	26	24	0	0	0	0	0	0
GCA_000007705.1	Group I-f	Bacteria	Proteobacteria	Betaproteobacteria	Neisseriales	Chromobacteriaceae	Chromobacterium	Chromobacterium violaceum	Chromobacterium violaceum ATCC 12472	facultative anaerobe	unknown	0	0	0	0	0	0	0	0	0	7	0	3	2	2	4	0	0	0	0	0	0	0	0	0	0	1	1	5	1	1	25	22	0	5	0	0	1	0
GCA_000018045.1	Group I-f	Bacteria	Proteobacteria	Gammaproteobacteria	Enterobacteriales	Enterobacteriaceae	Citrobacter	Citrobacter koseri	Citrobacter koseri ATCC BAA-895	human pathogen	unkown	0	0	0	0	0	0	0	0	0	6	0	0	0	2	17	0	0	0	0	0	0	0	0	0	0	1	1	0	1	1	33	15	0	0	0	0	0	0
GCA_000027085.1	Group I-f	Bacteria	Proteobacteria	Gammaproteobacteria	Enterobacteriales	Enterobacteriaceae	Citrobacter	Citrobacter rodentium	Citrobacter rodentium ICC168	human pathogen	unkown	0	0	0	0	0	0	0	0	0	13	0	0	0	2	18	0	0	0	0	0	0	0	0	0	0	1	1	0	0	0	54	26	0	0	0	0	0	0
GCA_000195315.1	Group I-f	Bacteria	Actinobacteria	Coriobacteriia	Coriobacteriales	Coriobacteriaceae	Coriobacterium	Coriobacterium glomerans	Coriobacterium glomerans PW2	anaerobe	unknown	0	0	0	0	0	0	0	0	0	5	0	0	0	4	30	0	0	0	0	0	0	0	0	0	0	3	1	0	1	0	20	6	0	0	0	0	0	0
GCA_000017665.1	Group I-f	Bacteria	Proteobacteria	Gammaproteobacteria	Enterobacteriales	Enterobacteriaceae	Cronobacter	Cronobacter sakazakii	Cronobacter sakazakii ATCC BAA-894	facultative anaerobic	unknown	0	0	0	0	0	0	0	0	0	8	0	0	0	3	27	0	0	0	0	0	0	0	0	0	0	1	2	0	1	0	39	16	0	0	0	0	0	0
GCA_000263215.1	Group I-f	Bacteria	Proteobacteria	Gammaproteobacteria	Enterobacteriales	Enterobacteriaceae	Cronobacter	Cronobacter sakazakii	Cronobacter sakazakii ES15	facultative anaerobic	unknown	0	0	0	0	0	0	0	0	0	5	0	0	0	2	24	0	0	0	0	0	0	0	0	0	0	1	1	0	1	0	37	15	0	0	0	0	0	0
GCA_000339015.1	Group I-f	Bacteria	Proteobacteria	Gammaproteobacteria	Enterobacteriales	Enterobacteriaceae	Cronobacter	Cronobacter sakazakii	Cronobacter sakazakii SP291	facultative anaerobic	unknown	0	0	0	0	0	0	0	0	0	8	0	0	0	3	27	0	0	0	0	0	0	0	0	0	0	1	2	0	1	0	40	18	0	0	0	0	0	0
GCA_000069785.1	Group I-f	Bacteria	Proteobacteria	Betaproteobacteria	Burkholderiales	Burkholderiaceae	Cupriavidus	Cupriavidus taiwanensis	Cupriavidus taiwanensis LMG 19424	aerobe	unknown	0	0	0	0	0	0	0	0	0	4	0	0	0	3	8	0	0	0	0	0	0	0	0	0	0	1	2	0	5	0	20	11	0	0	0	0	0	0
GCA_000196275.1	Group I-f	Bacteria	Deinococcus-Thermus	Deinococci	Deinococcales	Deinococcaceae	Deinococcus	Deinococcus geothermalis	Deinococcus geothermalis DSM 11300	aerobe	unknown	0	0	0	0	0	0	0	0	0	4	0	0	0	2	22	0	0	0	0	0	0	0	2	0	0	1	1	0	1	4	11	25	0	0	0	0	0	0
GCA_000341395.1	Group I-f	Bacteria	Proteobacteria	Deltaproteobacteria	Desulfobacterales	Desulfobulbaceae	Desulfocapsa	Desulfocapsa sulfexigens	Desulfocapsa sulfexigens DSM 10523	aerobe	unknown	0	0	0	0	0	0	0	0	0	4	0	0	0	2	4	0	0	0	0	0	0	0	0	0	0	1	1	0	0	3	15	12	0	0	0	0	1	0
GCA_000224675.1	Group I-f	Bacteria	Proteobacteria	Gammaproteobacteria	Enterobacteriales	Enterobacteriaceae	Enterobacter	Enterobacter asburiae	Enterobacter asburiae LF7a	anaerobe	unknown	0	0	0	0	0	0	0	0	0	7	0	0	0	3	23	0	0	0	0	0	0	0	0	0	0	1	2	0	4	3	45	17	0	0	0	0	0	0
GCA_000025565.1	Group I-f	Bacteria	Proteobacteria	Gammaproteobacteria	Enterobacteriales	Enterobacteriaceae	Enterobacter	Enterobacter cloacae	Enterobacter cloacae subsp. cloacae ATCC 13047	anaerobe	unknown	0	0	0	0	0	0	0	0	0	8	0	0	1	3	28	0	0	0	0	0	0	0	0	0	0	2	1	1	1	3	60	22	0	1	0	0	0	0
GCA_000286275.1	Group I-f	Bacteria	Proteobacteria	Gammaproteobacteria	Enterobacteriales	Enterobacteriaceae	Enterobacter	Enterobacter cloacae	Enterobacter cloacae subsp. cloacae ENHKU01	anaerobe	unknown	0	0	0	0	0	0	0	0	0	9	0	0	1	4	23	0	0	0	0	0	0	0	0	0	0	2	2	1	0	3	48	19	0	1	0	0	0	0
GCA_000235765.3	Group I-f	Bacteria	Proteobacteria	Gammaproteobacteria	Enterobacteriales	Enterobacteriaceae	Enterobacter	Enterobacter cloacae	Enterobacter cloacae subsp. dissolvens SDM	anaerobe	unknown	0	0	0	0	0	0	0	0	0	8	0	0	1	4	25	0	0	0	0	0	0	0	0	0	0	2	2	1	1	3	48	19	0	1	0	0	0	0
GCA_000016325.1	Group I-f	Bacteria	Proteobacteria	Gammaproteobacteria	Enterobacteriales	Enterobacteriaceae	Enterobacter	unknow.species	Enterobacter sp. 638	anaerobe	unknown	0	0	0	0	0	0	0	0	0	4	0	0	0	3	23	0	0	0	0	0	0	0	0	0	0	1	2	0	1	0	38	16	0	0	0	0	0	0
GCA_000410515.1	Group I-f	Bacteria	Proteobacteria	Gammaproteobacteria	Enterobacteriales	Enterobacteriaceae	Enterobacter	unknow.species	Enterobacter sp. R4-368	anaerobe	unknown	0	0	0	0	0	0	0	0	0	6	0	0	1	4	25	0	0	0	0	0	0	0	0	0	0	1	3	1	2	0	39	17	0	1	0	0	0	0
GCA_000330845.1	Group I-f	Bacteria	Proteobacteria	Gammaproteobacteria	Enterobacteriales	Enterobacteriaceae	unknow.genus	unknow.species	Enterobacteriaceae bacterium strain FGI 57	anaerobe	unknown	0	0	0	0	0	0	0	0	0	5	0	0	0	2	22	0	0	0	0	0	0	0	0	0	0	1	1	0	1	0	38	14	0	0	0	0	0	0
GCA_000020605.1	Group I-f	Bacteria	Firmicutes	Clostridia	Clostridiales	Eubacteriaceae	Eubacterium	Eubacterium rectale	Eubacterium rectale ATCC 33656	anaerobe	unknown	0	0	0	0	0	0	0	0	0	8	0	0	0	3	27	0	0	0	0	0	0	0	0	1	0	1	2	0	2	21	26	11	0	0	0	0	0	0
GCA_000016645.1	Group I-f	Bacteria	Bacteroidetes	Flavobacteriia	Flavobacteriales	Flavobacteriaceae	Flavobacterium	Flavobacterium johnsoniae	Flavobacterium johnsoniae UW101	aerobe	noncellulolytic	0	0	0	0	0	0	0	0	0	15	0	0	0	9	61	0	0	0	0	0	0	0	0	0	0	5	4	0	18	20	81	42	0	0	0	0	0	0
GCA_000025345.1	Group I-f	Bacteria	Actinobacteria	Actinobacteria	Geodermatophilales	Geodermatophilaceae	Geodermatophilus	Geodermatophilus obscurus	Geodermatophilus obscurus DSM 43160	aerobe	unknown	0	0	0	0	0	0	0	0	0	6	0	0	0	3	17	0	0	0	0	0	0	0	0	0	0	1	2	0	3	2	27	15	0	0	0	1	0	0
GCA_000212335.1	Group I-f	Bacteria	Proteobacteria	Gammaproteobacteria	Alteromonadales	Alteromonadaceae	Glaciecola	unknow.species	Glaciecola sp. 4H-3-7+YE-5	anaerobe	cellulolytic	0	0	0	0	0	0	0	0	0	10	0	0	0	2	28	0	0	0	0	0	0	0	0	0	0	1	1	0	14	9	31	28	0	0	0	0	0	0
GCA_000060345.1	Group I-f	Bacteria	Bacteroidetes	Flavobacteriia	Flavobacteriales	Flavobacteriaceae	Gramella	Gramella forsetii	Gramella forsetii KT0803	aerobe	cellulolytic	0	0	0	0	0	0	0	0	0	8	0	0	0	2	20	0	0	0	0	0	0	0	0	0	0	1	1	0	15	14	22	17	0	0	0	0	0	0
GCA_000328625.1	Group I-f	Bacteria	Firmicutes	Clostridia	Halanaerobiales	Halobacteroidaceae	Halobacteroides	Halobacteroides halobius	Halobacteroides halobius DSM 5150	anaerobe	unknown	0	0	0	0	0	0	0	0	0	8	0	0	0	3	25	0	0	0	0	0	0	0	5	0	1	1	2	0	2	5	27	37	0	0	0	0	0	0
GCA_000023785.1	Group I-f	Bacteria	Proteobacteria	Alphaproteobacteria	Rhodobacterales	Hyphomonadaceae	Hirschia	Hirschia baltica	Hirschia baltica ATCC 49814	aerobe	unknown	0	0	0	0	0	0	0	0	0	2	0	0	0	4	21	0	0	0	0	0	0	0	0	0	0	3	1	0	6	1	15	5	0	0	0	0	2	0
GCA_000215105.1	Group I-f	Bacteria	Actinobacteria	Actinobacteria	Micrococcales	Promicromonosporaceae	Isoptericola	Isoptericola variabilis	Isoptericola variabilis 225	aerobe	cellulolytic	0	0	0	0	0	0	0	0	0	10	0	0	0	3	29	0	0	0	0	0	0	0	0	0	0	1	2	0	3	16	32	33	0	0	0	1	0	0
GCA_000182745.1	Group I-f	Bacteria	Proteobacteria	Alphaproteobacteria	Rhodospirillales	Acetobacteraceae	Komagataeibacter	Komagataeibacter medellinensis	Komagataeibacter medellinensis NBRC 3288	aerobe	unknown	0	0	0	0	0	0	0	0	0	4	0	0	0	2	8	0	0	0	0	0	0	0	0	0	0	1	1	0	0	0	23	5	0	0	0	0	0	0
GCA_000389675.2	Group I-f	Bacteria	Firmicutes	Bacilli	Lactobacillales	Lactobacillaceae	Lactobacillus	Lactobacillus acidophilus	Lactobacillus acidophilus La-14	anaerobe	unknown	0	0	0	0	0	0	0	0	0	7	0	0	0	2	20	0	0	0	0	0	0	0	0	0	0	1	1	0	0	1	19	9	0	0	0	0	0	0
GCA_000011985.1	Group I-f	Bacteria	Firmicutes	Bacilli	Lactobacillales	Lactobacillaceae	Lactobacillus	Lactobacillus acidophilus	Lactobacillus acidophilus NCFM	anaerobe	unknown	0	0	0	0	0	0	0	0	0	7	0	0	0	2	20	0	0	0	0	0	0	0	0	0	0	1	1	0	0	1	17	9	0	0	0	0	0	0
GCA_000091765.1	Group I-f	Bacteria	Firmicutes	Bacilli	Lactobacillales	Lactobacillaceae	Lactobacillus	Lactobacillus crispatus	Lactobacillus crispatus ST1	anaerobe	unknown	0	0	0	0	0	0	0	0	0	5	0	0	1	3	16	0	0	0	0	0	0	0	0	0	0	1	2	1	0	1	21	6	1	0	0	0	0	0
GCA_000468955.1	Group I-f	Bacteria	Firmicutes	Bacilli	Lactobacillales	Streptococcaceae	Lactococcus	Lactococcus lactis	Lactococcus lactis subsp. cremoris KW2	facultative anaerobe	noncellulolytic	0	0	0	0	0	0	0	0	0	7	0	0	1	3	21	0	0	0	0	0	0	0	0	0	0	2	1	1	2	3	23	15	0	1	0	0	1	0
GCA_000009425.1	Group I-f	Bacteria	Firmicutes	Bacilli	Lactobacillales	Streptococcaceae	Lactococcus	Lactococcus lactis	Lactococcus lactis subsp. cremoris MG1363	facultative anaerobe	noncellulolytic	0	0	0	0	0	0	0	0	0	7	0	0	1	3	19	0	0	0	0	0	0	0	0	0	0	2	1	1	0	3	22	17	0	1	0	0	1	0
GCA_000143205.1	Group I-f	Bacteria	Firmicutes	Bacilli	Lactobacillales	Streptococcaceae	Lactococcus	Lactococcus lactis	Lactococcus lactis subsp. cremoris NZ9000	facultative anaerobe	noncellulolytic	0	0	0	0	0	0	0	0	0	7	0	0	1	3	19	0	0	0	0	0	0	0	0	0	0	2	1	1	0	3	24	17	0	1	0	0	1	0
GCA_000014545.1	Group I-f	Bacteria	Firmicutes	Bacilli	Lactobacillales	Streptococcaceae	Lactococcus	Lactococcus lactis	Lactococcus lactis subsp. cremoris SK11	facultative anaerobe	noncellulolytic	0	0	0	0	0	0	0	0	0	7	0	0	1	2	16	0	0	0	0	0	0	0	0	0	0	1	1	1	2	2	18	17	0	1	0	0	0	0
GCA_000312685.1	Group I-f	Bacteria	Firmicutes	Bacilli	Lactobacillales	Streptococcaceae	Lactococcus	Lactococcus lactis	Lactococcus lactis subsp. cremoris UC509.9	facultative anaerobe	noncellulolytic	0	0	0	0	0	0	0	0	0	7	0	0	1	2	14	0	0	0	0	0	0	0	0	0	0	1	1	1	0	3	14	17	0	1	0	0	0	0
GCA_000344575.1	Group I-f	Bacteria	Firmicutes	Bacilli	Lactobacillales	Streptococcaceae	Lactococcus	Lactococcus lactis	Lactococcus lactis subsp. lactis IO-1	facultative anaerobe	noncellulolytic	0	0	0	0	0	0	0	0	0	8	0	0	1	3	19	0	0	0	0	0	0	0	0	0	0	1	2	1	0	3	21	18	0	1	0	0	1	0
GCA_000091785.1	Group I-f	Bacteria	Proteobacteria	Gammaproteobacteria	Legionellales	Legionellaceae	Legionella	Legionella longbeachae	Legionella longbeachae NSW150	aerobe	unknown	0	0	0	0	0	0	0	0	0	2	0	0	1	2	3	0	0	0	0	0	0	0	0	0	0	1	1	1	5	0	19	10	0	1	0	0	0	0
GCA_000019785.1	Group I-f	Bacteria	Proteobacteria	Betaproteobacteria	Burkholderiales	unknow.family	Leptothrix	Leptothrix cholodnii	Leptothrix cholodnii SP-6	aerobe	unknown	0	0	0	0	0	0	0	0	0	3	0	0	0	2	11	0	0	0	0	0	0	0	0	0	0	1	1	0	2	2	32	8	0	0	0	0	0	0
GCA_000014445.1	Group I-f	Bacteria	Firmicutes	Bacilli	Lactobacillales	Leuconostocaceae	Leuconostoc	Leuconostoc mesenteroides	Leuconostoc mesenteroides subsp. mesenteroides ATCC 8293	facultatively anaerobic	unknown	0	0	0	0	0	0	0	0	0	0	0	0	0	2	13	0	0	0	0	0	0	0	0	0	0	1	1	0	1	1	21	7	0	0	0	0	0	0
GCA_000234825.2	Group I-f	Bacteria	Firmicutes	Bacilli	Lactobacillales	Leuconostocaceae	Leuconostoc	Leuconostoc mesenteroides	Leuconostoc mesenteroides subsp. mesenteroides J18	facultatively anaerobic	unknown	0	0	0	0	0	0	0	0	0	0	0	0	0	2	13	0	0	0	0	0	0	0	0	0	0	1	1	0	0	1	20	7	0	0	0	0	0	0
GCA_000009625.1	Group I-f	Bacteria	Proteobacteria	Alphaproteobacteria	Rhizobiales	Phyllobacteriaceae	Mesorhizobium	Mesorhizobium loti	Mesorhizobium loti MAFF303099	aerobe	unknown	0	0	0	0	0	0	0	0	0	2	0	0	0	3	8	0	0	0	0	0	0	0	0	0	0	2	1	0	3	0	47	8	0	0	0	0	0	0
GCA_000176035.2	Group I-f	Bacteria	Proteobacteria	Alphaproteobacteria	Rhizobiales	Phyllobacteriaceae	Mesorhizobium	Mesorhizobium opportunistum	Mesorhizobium opportunistum WSM2075	aerobe	unknown	0	0	0	0	0	0	0	0	0	2	0	0	0	4	8	0	0	0	0	0	0	0	0	0	0	3	1	0	3	0	50	10	0	0	0	0	0	0
GCA_000021845.1	Group I-f	Bacteria	Proteobacteria	Alphaproteobacteria	Rhizobiales	Methylobacteriaceae	Methylobacterium	Methylobacterium extorquens	Methylobacterium extorquens CM4	aerobe	unknown	0	0	0	0	0	0	0	0	0	4	0	0	0	3	11	0	0	0	0	0	0	0	0	0	0	1	2	0	0	0	29	12	0	0	0	0	0	0
GCA_000022085.1	Group I-f	Bacteria	Proteobacteria	Alphaproteobacteria	Rhizobiales	Methylobacteriaceae	Methylobacterium	Methylobacterium nodulans	Methylobacterium nodulans ORS 2060	aerobe	unknown	0	0	0	0	0	0	0	0	0	4	0	0	0	3	13	0	0	0	0	0	0	0	0	0	0	1	2	0	1	0	49	17	0	0	0	0	0	0
GCA_000019945.1	Group I-f	Bacteria	Proteobacteria	Alphaproteobacteria	Rhizobiales	Methylobacteriaceae	Methylobacterium	Methylobacterium populi	Methylobacterium populi BJ001	aerobe	unknown	0	0	0	0	0	0	0	0	0	4	0	0	0	2	9	0	0	0	0	0	0	0	0	0	0	1	1	0	2	0	28	11	0	0	0	0	0	0
GCA_000019725.1	Group I-f	Bacteria	Proteobacteria	Alphaproteobacteria	Rhizobiales	Methylobacteriaceae	Methylobacterium	Methylobacterium radiotolerans	Methylobacterium radiotolerans JCM 2831	aerobe	unknown	0	0	0	0	0	0	0	0	0	4	0	0	0	3	12	0	0	0	0	0	0	0	0	0	0	1	2	0	4	0	33	9	0	0	0	0	0	0
GCA_000019365.1	Group I-f	Bacteria	Proteobacteria	Alphaproteobacteria	Rhizobiales	Methylobacteriaceae	Methylobacterium	unknow.species	Methylobacterium sp. 4-46	aerobe	unknown	0	0	0	0	0	0	0	0	0	6	0	0	0	8	17	0	0	0	0	0	0	0	0	0	0	6	2	0	1	0	29	11	0	0	0	0	0	0
GCA_000270245.1	Group I-f	Bacteria	Actinobacteria	Actinobacteria	Propionibacteriales	Propionibacteriaceae	Microlunatus	Microlunatus phosphovorus	Microlunatus phosphovorus NM-1	aerobe	unknown	0	0	0	0	0	0	0	0	0	6	0	0	0	3	34	0	0	0	0	0	0	0	0	0	0	2	1	0	6	1	45	10	0	0	0	0	0	0
GCA_000253355.1	Group I-f	Bacteria	Actinobacteria	Actinobacteria	Corynebacteriales	Mycobacteriaceae	Mycobacterium	Mycobacterium africanum	Mycobacterium africanum GM041182	aerobe	unknown	0	0	0	0	0	0	0	0	0	3	0	0	0	3	11	0	0	0	0	0	0	0	0	0	0	2	1	0	1	1	12	10	0	0	0	1	0	0
GCA_000195835.1	Group I-f	Bacteria	Actinobacteria	Actinobacteria	Corynebacteriales	Mycobacteriaceae	Mycobacterium	Mycobacterium bovis	Mycobacterium bovis AF2122/97	aerobe	unknown	0	0	0	0	0	0	0	0	0	3	0	0	0	3	12	0	0	0	0	0	0	0	0	0	0	2	1	0	1	1	12	9	0	0	0	1	0	0
GCA_000338715.2	Group I-f	Bacteria	Actinobacteria	Actinobacteria	Corynebacteriales	Mycobacteriaceae	Mycobacterium	Mycobacterium bovis	Mycobacterium bovis BCG str. Korea 1168P	aerobe	unknown	0	0	0	0	0	0	0	0	0	3	0	0	0	3	12	0	0	0	0	0	0	0	0	0	0	2	1	0	1	0	14	9	0	0	0	1	0	0
GCA_000234725.1	Group I-f	Bacteria	Actinobacteria	Actinobacteria	Corynebacteriales	Mycobacteriaceae	Mycobacterium	Mycobacterium bovis	Mycobacterium bovis BCG str. Mexico	aerobe	unknown	0	0	0	0	0	0	0	0	0	3	0	0	0	3	12	0	0	0	0	0	0	0	0	0	0	2	1	0	1	0	13	9	0	0	0	1	0	0
GCA_000009445.1	Group I-f	Bacteria	Actinobacteria	Actinobacteria	Corynebacteriales	Mycobacteriaceae	Mycobacterium	Mycobacterium bovis	Mycobacterium bovis BCG str. Pasteur 1173P2	aerobe	unknown	0	0	0	0	0	0	0	0	0	3	0	0	0	3	12	0	0	0	0	0	0	0	0	0	0	2	1	0	1	0	13	9	0	0	0	1	0	0
GCA_000010685.1	Group I-f	Bacteria	Actinobacteria	Actinobacteria	Corynebacteriales	Mycobacteriaceae	Mycobacterium	Mycobacterium bovis	Mycobacterium bovis BCG str. Tokyo 172	aerobe	unknown	0	0	0	0	0	0	0	0	0	3	0	0	0	3	12	0	0	0	0	0	0	0	0	0	0	2	1	0	1	1	12	9	0	0	0	1	0	0
GCA_000253375.1	Group I-f	Bacteria	Actinobacteria	Actinobacteria	Corynebacteriales	Mycobacteriaceae	Mycobacterium	Mycobacterium canettii	Mycobacterium canettii CIPT 140010059	aerobe	unknown	0	0	0	0	0	0	0	0	0	3	0	0	0	3	12	0	0	0	0	0	0	0	0	0	0	2	1	0	1	1	12	10	0	0	0	1	0	0
GCA_000328565.1	Group I-f	Bacteria	Actinobacteria	Actinobacteria	Corynebacteriales	Mycobacteriaceae	Mycobacterium	Mycobacterium smegmatis	Mycobacterium smegmatis JS623	aerobe	unknown	0	0	0	0	0	0	0	0	0	4	0	0	0	5	17	0	0	0	0	0	0	0	0	0	0	4	1	0	3	1	22	13	0	0	0	1	0	0
GCA_000331445.1	Group I-f	Bacteria	Actinobacteria	Actinobacteria	Corynebacteriales	Mycobacteriaceae	Mycobacterium	Mycobacterium tuberculosis	Mycobacterium tuberculosis 7199-99	aerobe	unknown	0	0	0	0	0	0	0	0	0	3	0	0	0	3	12	0	0	0	0	0	0	0	0	0	0	2	1	0	1	1	14	10	0	0	0	1	0	0
GCA_000400615.1	Group I-f	Bacteria	Actinobacteria	Actinobacteria	Corynebacteriales	Mycobacteriaceae	Mycobacterium	Mycobacterium tuberculosis	Mycobacterium tuberculosis CCDC5079	aerobe	unknown	0	0	0	0	0	0	0	0	0	3	0	0	0	3	12	0	0	0	0	0	0	0	0	0	0	2	1	0	1	2	14	10	0	0	0	1	0	0
GCA_000270365.1	Group I-f	Bacteria	Actinobacteria	Actinobacteria	Corynebacteriales	Mycobacteriaceae	Mycobacterium	Mycobacterium tuberculosis	Mycobacterium tuberculosis CCDC5180	aerobe	unknown	0	0	0	0	0	0	0	0	0	3	0	0	0	3	12	0	0	0	0	0	0	0	0	0	0	2	1	0	1	0	15	9	0	0	0	1	0	0
GCA_000008585.1	Group I-f	Bacteria	Actinobacteria	Actinobacteria	Corynebacteriales	Mycobacteriaceae	Mycobacterium	Mycobacterium tuberculosis	Mycobacterium tuberculosis CDC1551	aerobe	unknown	0	0	0	0	0	0	0	0	0	3	0	0	0	3	12	0	0	0	0	0	0	0	0	0	0	2	1	0	1	1	14	10	0	0	0	1	0	0
GCA_000224435.1	Group I-f	Bacteria	Actinobacteria	Actinobacteria	Corynebacteriales	Mycobacteriaceae	Mycobacterium	Mycobacterium tuberculosis	Mycobacterium tuberculosis CTRI-2	aerobe	unknown	0	0	0	0	0	0	0	0	0	3	0	0	0	3	12	0	0	0	0	0	0	0	0	0	0	2	1	0	1	1	14	10	0	0	0	1	0	0
GCA_000422125.1	Group I-f	Bacteria	Actinobacteria	Actinobacteria	Corynebacteriales	Mycobacteriaceae	Mycobacterium	Mycobacterium tuberculosis	Mycobacterium tuberculosis EAI5	aerobe	unknown	0	0	0	0	0	0	0	0	0	2	0	0	0	3	11	0	0	0	0	0	0	0	0	0	0	2	1	0	1	1	15	9	0	0	0	1	0	0
GCA_000389945.1	Group I-f	Bacteria	Actinobacteria	Actinobacteria	Corynebacteriales	Mycobacteriaceae	Mycobacterium	Mycobacterium tuberculosis	Mycobacterium tuberculosis EAI5/NITR206	aerobe	unknown	0	0	0	0	0	0	0	0	0	2	0	0	0	3	12	0	0	0	0	0	0	0	0	0	0	2	1	0	1	1	11	9	0	0	0	1	0	0
GCA_000016925.1	Group I-f	Bacteria	Actinobacteria	Actinobacteria	Corynebacteriales	Mycobacteriaceae	Mycobacterium	Mycobacterium tuberculosis	Mycobacterium tuberculosis F11	aerobe	unknown	0	0	0	0	0	0	0	0	0	3	0	0	0	3	12	0	0	0	0	0	0	0	0	0	0	2	1	0	1	1	15	10	0	0	0	1	0	0
GCA_000016145.1	Group I-f	Bacteria	Actinobacteria	Actinobacteria	Corynebacteriales	Mycobacteriaceae	Mycobacterium	Mycobacterium tuberculosis	Mycobacterium tuberculosis H37Ra	aerobe	unknown	0	0	0	0	0	0	0	0	0	3	0	0	0	3	12	0	0	0	0	0	0	0	0	0	0	2	1	0	1	1	14	10	0	0	0	1	0	0
GCA_000277735.2	Group I-f	Bacteria	Actinobacteria	Actinobacteria	Corynebacteriales	Mycobacteriaceae	Mycobacterium	Mycobacterium tuberculosis	Mycobacterium tuberculosis H37Rv	aerobe	unknown	0	0	0	0	0	0	0	0	0	3	0	0	0	3	12	0	0	0	0	0	0	0	0	0	0	2	1	0	1	1	14	10	0	0	0	1	0	0
GCA_000023625.1	Group I-f	Bacteria	Actinobacteria	Actinobacteria	Corynebacteriales	Mycobacteriaceae	Mycobacterium	Mycobacterium tuberculosis	Mycobacterium tuberculosis KZN 1435	aerobe	unknown	0	0	0	0	0	0	0	0	0	3	0	0	0	3	12	0	0	0	0	0	0	0	0	0	0	2	1	0	1	1	15	10	0	0	0	1	0	0
GCA_000154585.2	Group I-f	Bacteria	Actinobacteria	Actinobacteria	Corynebacteriales	Mycobacteriaceae	Mycobacterium	Mycobacterium tuberculosis	Mycobacterium tuberculosis KZN 4207	aerobe	unknown	0	0	0	0	0	0	0	0	0	3	0	0	0	3	12	0	0	0	0	0	0	0	0	0	0	2	1	0	1	1	14	10	0	0	0	1	0	0
GCA_000154605.2	Group I-f	Bacteria	Actinobacteria	Actinobacteria	Corynebacteriales	Mycobacteriaceae	Mycobacterium	Mycobacterium tuberculosis	Mycobacterium tuberculosis KZN 605	aerobe	unknown	0	0	0	0	0	0	0	0	0	3	0	0	0	3	12	0	0	0	0	0	0	0	0	0	0	2	1	0	1	1	14	10	0	0	0	1	0	0
GCA_000364825.1	Group I-f	Bacteria	Actinobacteria	Actinobacteria	Corynebacteriales	Mycobacteriaceae	Mycobacterium	Mycobacterium tuberculosis	Mycobacterium tuberculosis str. Beijing/NITR203	aerobe	unknown	0	0	0	0	0	0	0	0	0	3	0	0	0	3	11	0	0	0	0	0	0	0	0	0	0	2	1	0	1	1	14	10	0	0	0	1	0	0
GCA_000350205.1	Group I-f	Bacteria	Actinobacteria	Actinobacteria	Corynebacteriales	Mycobacteriaceae	Mycobacterium	Mycobacterium tuberculosis	Mycobacterium tuberculosis str. Erdman = ATCC 35801	aerobe	unknown	0	0	0	0	0	0	0	0	0	3	0	0	0	3	12	0	0	0	0	0	0	0	0	0	0	2	1	0	1	0	15	10	0	0	0	1	0	0
GCA_000153685.2	Group I-f	Bacteria	Actinobacteria	Actinobacteria	Corynebacteriales	Mycobacteriaceae	Mycobacterium	Mycobacterium tuberculosis	Mycobacterium tuberculosis str. Haarlem	aerobe	unknown	0	0	0	0	0	0	0	0	0	3	0	0	0	3	12	0	0	0	0	0	0	0	0	0	0	2	1	0	1	1	14	10	0	0	0	1	0	0
GCA_000304555.1	Group I-f	Bacteria	Actinobacteria	Actinobacteria	Corynebacteriales	Mycobacteriaceae	Mycobacterium	Mycobacterium tuberculosis	Mycobacterium tuberculosis UT205	aerobe	unknown	0	0	0	0	0	0	0	0	0	3	0	0	0	3	12	0	0	0	0	0	0	0	0	0	0	2	1	0	1	1	14	10	0	0	0	1	0	0
GCA_000270125.1	Group I-f	Bacteria	Proteobacteria	Gammaproteobacteria	Enterobacteriales	Enterobacteriaceae	Pantoea	Pantoea ananatis	Pantoea ananatis AJ13355	aerobic or facultatively anaerobic	unkown	0	0	0	0	0	0	0	0	0	5	0	0	0	3	20	0	0	0	0	0	0	0	0	0	0	1	2	0	4	0	35	13	0	0	0	0	0	0
GCA_000025405.2	Group I-f	Bacteria	Proteobacteria	Gammaproteobacteria	Enterobacteriales	Enterobacteriaceae	Pantoea	Pantoea ananatis	Pantoea ananatis LMG 20103	aerobic or facultatively anaerobic	unkown	0	0	0	0	0	0	0	0	0	5	0	0	0	3	20	0	0	0	0	0	0	0	0	0	0	1	2	0	3	0	34	14	0	0	0	0	0	0
GCA_000233595.1	Group I-f	Bacteria	Proteobacteria	Gammaproteobacteria	Enterobacteriales	Enterobacteriaceae	Pantoea	Pantoea ananatis	Pantoea ananatis PA13	aerobic or facultatively anaerobic	unkown	0	0	0	0	0	0	0	0	0	5	0	0	0	3	21	0	0	0	0	0	0	0	0	0	0	1	2	0	3	0	41	15	0	0	0	0	0	0
GCA_000196255.1	Group I-f	Bacteria	Proteobacteria	Gammaproteobacteria	Vibrionales	Vibrionaceae	Photobacterium	Photobacterium profundum	Photobacterium profundum SS9	aerobe	unknown	0	0	0	0	0	0	0	0	0	14	0	0	1	3	18	0	0	0	0	0	0	0	0	0	0	1	2	1	0	4	32	32	0	1	0	0	1	0
GCA_000310065.1	Group I-f	Bacteria	Actinobacteria	Actinobacteria	Propionibacteriales	Propionibacteriaceae	Propionibacterium	Propionibacterium acidipropionici	Propionibacterium acidipropionici ATCC 4875	anaerobic	unknown	0	0	0	0	0	0	0	0	0	6	0	0	0	4	27	0	0	0	0	0	0	0	0	0	0	2	2	0	0	6	35	12	0	0	0	0	0	0
GCA_000367205.1	Group I-f	Bacteria	Actinobacteria	Actinobacteria	Propionibacteriales	Propionibacteriaceae	Propionibacterium	Propionibacterium avidum	Propionibacterium avidum 44067	anaerobic	unknown	0	0	0	0	0	0	0	0	0	4	0	0	0	4	17	0	0	0	0	0	0	0	0	0	0	2	2	0	0	1	9	8	0	0	0	0	0	0
GCA_000183645.1	Group I-f	Bacteria	Proteobacteria	Gammaproteobacteria	Pseudomonadales	Pseudomonadaceae	Pseudomonas	Pseudomonas putida	Pseudomonas putida BIRD-1	aerobe	unkown	0	0	0	0	0	0	0	0	0	4	0	0	0	3	8	0	0	0	0	0	0	0	0	0	0	2	1	0	5	0	16	12	0	0	0	0	0	0
GCA_000016865.1	Group I-f	Bacteria	Proteobacteria	Gammaproteobacteria	Pseudomonadales	Pseudomonadaceae	Pseudomonas	Pseudomonas putida	Pseudomonas putida F1	aerobe	unkown	0	0	0	0	0	0	0	0	0	4	0	0	0	3	7	0	0	0	0	0	0	0	0	0	0	2	1	0	3	0	15	12	0	0	0	0	0	0
GCA_000019125.1	Group I-f	Bacteria	Proteobacteria	Gammaproteobacteria	Pseudomonadales	Pseudomonadaceae	Pseudomonas	Pseudomonas putida	Pseudomonas putida GB-1	aerobe	unkown	0	0	0	0	0	0	0	0	0	4	0	0	0	2	7	0	0	0	0	0	0	0	0	0	0	1	1	0	1	0	19	11	0	0	0	0	0	0
GCA_000007565.1	Group I-f	Bacteria	Proteobacteria	Gammaproteobacteria	Pseudomonadales	Pseudomonadaceae	Pseudomonas	Pseudomonas putida	Pseudomonas putida KT2440	aerobe	cellulolytic	0	0	0	0	0	0	0	0	0	4	0	0	0	3	7	0	0	0	0	0	0	0	0	0	0	2	1	0	4	0	19	11	0	0	0	0	0	0
GCA_000412675.1	Group I-f	Bacteria	Proteobacteria	Gammaproteobacteria	Pseudomonadales	Pseudomonadaceae	Pseudomonas	Pseudomonas putida	Pseudomonas putida NBRC 14164	aerobe	unkown	0	0	0	0	0	0	0	0	0	4	0	0	0	2	8	0	0	0	0	0	0	0	0	0	0	1	1	0	4	0	16	11	0	0	0	0	0	0
GCA_000264665.1	Group I-f	Bacteria	Proteobacteria	Gammaproteobacteria	Pseudomonadales	Pseudomonadaceae	Pseudomonas	Pseudomonas putida	Pseudomonas putida ND6	aerobe	unkown	0	0	0	0	0	0	0	0	0	3	0	0	1	3	7	0	0	0	0	0	0	0	0	0	0	2	1	1	3	0	19	11	0	1	0	0	0	0
GCA_000494915.1	Group I-f	Bacteria	Proteobacteria	Gammaproteobacteria	Pseudomonadales	Pseudomonadaceae	Pseudomonas	unknow.species	Pseudomonas sp. VLB120	aerobe	unkown	0	0	0	0	0	0	0	0	0	4	0	0	0	2	8	0	0	0	0	0	0	0	0	0	0	1	1	0	3	0	17	11	0	0	0	0	0	0
GCA_000007805.1	Group I-f	Bacteria	Proteobacteria	Gammaproteobacteria	Pseudomonadales	Pseudomonadaceae	Pseudomonas	Pseudomonas syringae group genomosp. 3	Pseudomonas syringae pv. tomato str. DC3000	aerobe	unkown	0	0	0	0	0	0	0	0	0	5	0	0	1	4	14	0	0	0	0	0	0	0	0	0	0	3	1	1	2	0	35	17	0	1	0	0	0	0
GCA_000017865.1	Group I-f	Bacteria	Thermotogae	Thermotogae	Thermotogales	Thermotogaceae	Pseudothermotoga	Pseudothermotoga lettingae	Pseudothermotoga lettingae TMO	anaerobe	unknown	0	0	0	0	0	0	0	0	0	3	0	0	0	3	18	0	0	0	0	0	0	0	2	0	0	1	2	0	2	2	23	9	0	0	0	0	0	0
GCA_000217815.1	Group I-f	Bacteria	Thermotogae	Thermotogae	Thermotogales	Thermotogaceae	Pseudothermotoga	Pseudothermotoga thermarum	Pseudothermotoga thermarum DSM 5069	anaerobe	unknown	0	0	0	0	0	0	0	0	0	4	0	0	0	3	12	0	0	0	0	0	0	0	2	0	0	1	2	0	4	5	19	10	0	0	0	0	0	0
GCA_000241955.1	Group I-f	Bacteria	Proteobacteria	Gammaproteobacteria	Enterobacteriales	Enterobacteriaceae	Rahnella	Rahnella aquatilis	Rahnella aquatilis CIP 78.65 = ATCC 33071	aerobe	unknown	0	0	0	0	0	0	0	0	0	10	0	0	0	2	28	0	0	0	0	0	0	0	0	0	0	1	1	0	1	1	46	23	0	0	0	0	0	0
GCA_000255535.1	Group I-f	Bacteria	Proteobacteria	Gammaproteobacteria	Enterobacteriales	Enterobacteriaceae	Rahnella	Rahnella aquatilis	Rahnella aquatilis HX2	facultatively anaerobic	unkown	0	0	0	0	0	0	0	0	0	10	0	0	0	2	31	0	0	0	0	0	0	0	0	0	0	1	1	0	1	0	52	21	0	0	0	0	0	0
GCA_000187705.1	Group I-f	Bacteria	Proteobacteria	Gammaproteobacteria	Enterobacteriales	Enterobacteriaceae	Rahnella	unknow.species	Rahnella sp. Y9602	aerobe	unknown	0	0	0	0	0	0	0	0	0	10	0	0	0	2	30	0	0	0	0	0	0	0	0	0	0	1	1	0	1	0	50	21	0	0	0	0	0	0
GCA_000367425.1	Group I-f	Bacteria	Proteobacteria	Gammaproteobacteria	Enterobacteriales	Enterobacteriaceae	Raoultella	Raoultella ornithinolytica	Raoultella ornithinolytica B6	aerobe	unknown	0	0	0	0	0	0	0	0	0	5	0	0	0	3	25	0	0	0	0	0	0	0	0	0	0	1	2	0	1	0	41	13	0	0	0	0	0	0
GCA_000442435.1	Group I-f	Bacteria	Proteobacteria	Alphaproteobacteria	Rhizobiales	Rhizobiaceae	Rhizobium	Rhizobium etli	Rhizobium etli bv. mimosae str. Mim1	aerobe	unknown	0	0	0	0	0	0	0	0	0	7	0	0	0	3	30	0	0	0	0	0	0	0	0	0	0	1	2	0	5	0	67	15	0	0	0	0	0	0
GCA_000092045.1	Group I-f	Bacteria	Proteobacteria	Alphaproteobacteria	Rhizobiales	Rhizobiaceae	Rhizobium	Rhizobium etli	Rhizobium etli CFN 42	aerobe	unknown	0	0	0	0	0	0	0	0	0	7	0	0	0	3	31	0	0	0	0	0	0	0	0	0	0	1	2	0	5	0	58	16	0	0	0	0	0	0
GCA_000020265.1	Group I-f	Bacteria	Proteobacteria	Alphaproteobacteria	Rhizobiales	Rhizobiaceae	Rhizobium	Rhizobium etli	Rhizobium etli CIAT 652	aerobe	unknown	0	0	0	0	0	0	0	0	0	5	0	0	0	4	29	0	0	0	0	0	0	0	0	0	0	2	2	0	4	0	57	11	0	0	0	0	0	0
GCA_000023185.1	Group I-f	Bacteria	Proteobacteria	Alphaproteobacteria	Rhizobiales	Rhizobiaceae	Rhizobium	Rhizobium leguminosarum	Rhizobium leguminosarum bv. trifolii WSM1325	aerobe	cellulolytic	0	0	0	0	0	0	0	0	0	6	0	0	0	4	34	0	0	0	0	0	0	0	0	0	0	2	2	0	6	0	69	13	0	0	0	0	0	0
GCA_000021345.1	Group I-f	Bacteria	Proteobacteria	Alphaproteobacteria	Rhizobiales	Rhizobiaceae	Rhizobium	Rhizobium leguminosarum	Rhizobium leguminosarum bv. trifolii WSM2304	aerobe	cellulolytic	0	0	0	0	0	0	0	0	0	6	0	0	0	5	26	0	0	0	0	0	0	0	0	0	0	2	3	0	5	0	62	12	0	0	0	0	0	0
GCA_000009265.1	Group I-f	Bacteria	Proteobacteria	Alphaproteobacteria	Rhizobiales	Rhizobiaceae	Rhizobium	Rhizobium leguminosarum	Rhizobium leguminosarum bv. viciae 3841	aerobe	unknown	0	0	0	0	0	0	0	0	0	7	0	0	0	4	36	0	0	0	0	0	0	0	0	0	0	2	2	0	5	0	70	13	0	0	0	0	0	0
GCA_000330885.1	Group I-f	Bacteria	Proteobacteria	Alphaproteobacteria	Rhizobiales	Rhizobiaceae	Rhizobium	Rhizobium tropici	Rhizobium tropici CIAT 899	aerobe	unknown	0	0	0	0	0	0	0	0	0	2	0	0	0	5	22	0	0	0	0	0	0	0	0	0	0	3	2	0	5	0	49	11	0	0	0	0	0	0
GCA_000016405.1	Group I-f	Bacteria	Proteobacteria	Alphaproteobacteria	Rhodobacterales	Rhodobacteraceae	Rhodobacter	Rhodobacter sphaeroides	Rhodobacter sphaeroides ATCC 17025	phototrophic bacterium	unknown	0	0	0	0	0	0	0	0	0	6	0	0	0	3	14	0	0	0	0	0	0	0	0	0	0	1	2	0	6	0	22	11	0	0	0	0	0	0
GCA_000024845.1	Group I-f	Bacteria	Bacteroidetes	unknow.class	Bacteroidetes Order II. Incertae sedis	Rhodothermaceae	Rhodothermus	Rhodothermus marinus	Rhodothermus marinus DSM 4252	aerobe	cellulolytic	0	0	0	0	0	0	0	0	0	8	0	0	0	6	15	0	0	0	0	0	0	0	0	0	0	4	2	0	16	10	33	16	0	0	0	0	2	0
GCA_000224745.1	Group I-f	Bacteria	Bacteroidetes	unknow.class	Bacteroidetes Order II. Incertae sedis	Rhodothermaceae	Rhodothermus	Rhodothermus marinus	Rhodothermus marinus SG0.5JP17-172	aerobe	cellulolytic	0	0	0	0	0	0	0	0	0	7	0	0	0	6	17	0	0	0	0	0	0	0	0	1	0	3	3	0	17	6	31	19	0	0	0	0	1	0
GCA_000017805.1	Group I-f	Bacteria	Chloroflexi	Chloroflexia	Chloroflexales	Roseiflexaceae	Roseiflexus	Roseiflexus castenholzii	Roseiflexus castenholzii DSM 13941	anaerobe	unknown	0	0	0	0	0	0	0	0	0	6	0	0	0	5	34	0	0	0	0	0	0	0	0	0	0	4	1	0	3	5	48	22	0	0	0	0	0	0
GCA_000016665.1	Group I-f	Bacteria	Chloroflexi	Chloroflexia	Chloroflexales	Roseiflexaceae	Roseiflexus	unknow.species	Roseiflexus sp. RS-1	anaerobe	unknown	0	0	0	0	0	0	0	0	0	5	0	0	0	4	33	0	0	0	0	0	0	0	0	0	0	3	1	0	9	5	46	20	0	0	0	0	0	0
GCA_000018625.1	Group I-f	Bacteria	Proteobacteria	Gammaproteobacteria	Enterobacteriales	Enterobacteriaceae	Salmonella	Salmonella enterica	Salmonella enterica subsp. arizonae serovar 62:z4,z23:- str. RSK2980	facultative anaerobe	unknown	0	0	0	0	0	0	0	0	0	10	0	0	0	2	12	0	0	0	0	0	0	0	0	0	0	1	1	0	1	6	41	20	0	0	0	0	0	0
GCA_000430165.1	Group I-f	Bacteria	Proteobacteria	Gammaproteobacteria	Enterobacteriales	Enterobacteriaceae	Salmonella	Salmonella enterica	Salmonella enterica subsp. enterica serovar 4,[5],12:i:- str. 08-1736	facultative anaerobe	unknown	0	0	0	0	0	0	0	0	0	8	0	0	0	2	15	0	0	0	0	0	0	0	0	0	0	1	1	0	0	0	38	17	0	0	0	0	0	0
GCA_000503845.1	Group I-f	Bacteria	Proteobacteria	Gammaproteobacteria	Enterobacteriales	Enterobacteriaceae	Salmonella	Salmonella enterica	Salmonella enterica subsp. enterica serovar Agona str. 24249	facultative anaerobe	unknown	0	0	0	0	0	0	0	0	0	8	0	0	0	2	15	0	0	0	0	0	0	0	0	0	0	1	1	0	0	0	34	17	0	0	0	0	0	0
GCA_000439415.1	Group I-f	Bacteria	Proteobacteria	Gammaproteobacteria	Enterobacteriales	Enterobacteriaceae	Salmonella	Salmonella enterica	Salmonella enterica subsp. enterica serovar Bareilly str. CFSAN000189	facultative anaerobe	unknown	0	0	0	0	0	0	0	0	0	8	0	0	0	2	15	0	0	0	0	0	0	0	0	0	0	1	1	0	0	0	35	17	0	0	0	0	0	0
GCA_000430125.1	Group I-f	Bacteria	Proteobacteria	Gammaproteobacteria	Enterobacteriales	Enterobacteriaceae	Salmonella	Salmonella enterica	Salmonella enterica subsp. enterica serovar Cubana str. CFSAN002050	facultative anaerobe	unknown	0	0	0	0	0	0	0	0	0	8	0	0	0	2	15	0	0	0	0	0	0	0	0	0	0	1	1	0	0	0	40	17	0	0	0	0	0	0
GCA_000009505.1	Group I-f	Bacteria	Proteobacteria	Gammaproteobacteria	Enterobacteriales	Enterobacteriaceae	Salmonella	Salmonella enterica	Salmonella enterica subsp. enterica serovar Enteritidis str. P125109	facultative anaerobe	unknown	0	0	0	0	0	0	0	0	0	8	0	0	0	2	14	0	0	0	0	0	0	0	0	0	0	1	1	0	0	0	34	18	0	0	0	0	0	0
GCA_000009525.1	Group I-f	Bacteria	Proteobacteria	Gammaproteobacteria	Enterobacteriales	Enterobacteriaceae	Salmonella	Salmonella enterica	Salmonella enterica subsp. enterica serovar Gallinarum str. 287/91	facultative anaerobe	unknown	0	0	0	0	0	0	0	0	0	6	0	0	0	2	10	0	0	0	0	0	0	0	0	0	0	1	1	0	0	0	29	14	0	0	0	0	0	0
GCA_000430105.1	Group I-f	Bacteria	Proteobacteria	Gammaproteobacteria	Enterobacteriales	Enterobacteriaceae	Salmonella	Salmonella enterica	Salmonella enterica subsp. enterica serovar Heidelberg str. 41578	facultative anaerobe	unknown	0	0	0	0	0	0	0	0	0	8	0	0	0	2	14	0	0	0	0	0	0	0	0	0	0	1	1	0	0	0	40	18	0	0	0	0	0	0
GCA_000258365.1	Group I-f	Bacteria	Proteobacteria	Gammaproteobacteria	Enterobacteriales	Enterobacteriaceae	Salmonella	Salmonella enterica	Salmonella enterica subsp. enterica serovar Heidelberg str. B182	facultative anaerobe	unknown	0	0	0	0	0	0	0	0	0	8	0	0	0	2	14	0	0	0	0	0	0	0	0	0	0	1	1	0	0	0	37	18	0	0	0	0	0	0
GCA_000341425.1	Group I-f	Bacteria	Proteobacteria	Gammaproteobacteria	Enterobacteriales	Enterobacteriaceae	Salmonella	Salmonella enterica	Salmonella enterica subsp. enterica serovar Javiana str. CFSAN001992	facultative anaerobe	unknown	0	0	0	0	0	0	0	0	0	7	0	0	0	2	15	0	0	0	0	0	0	0	0	0	0	1	1	0	0	1	34	17	0	0	0	0	0	0
GCA_000026565.1	Group I-f	Bacteria	Proteobacteria	Gammaproteobacteria	Enterobacteriales	Enterobacteriaceae	Salmonella	Salmonella enterica	Salmonella enterica subsp. enterica serovar Paratyphi A str. AKU_12601	facultative anaerobe	unknown	0	0	0	0	0	0	0	0	0	7	0	0	0	2	14	0	0	0	0	0	0	0	0	0	0	1	1	0	0	0	33	16	0	0	0	0	0	0
GCA_000011885.1	Group I-f	Bacteria	Proteobacteria	Gammaproteobacteria	Enterobacteriales	Enterobacteriaceae	Salmonella	Salmonella enterica	Salmonella enterica subsp. enterica serovar Paratyphi A str. ATCC 9150	facultative anaerobe	unknown	0	0	0	0	0	0	0	0	0	7	0	0	0	2	14	0	0	0	0	0	0	0	0	0	0	1	1	0	0	0	33	16	0	0	0	0	0	0
GCA_000018705.1	Group I-f	Bacteria	Proteobacteria	Gammaproteobacteria	Enterobacteriales	Enterobacteriaceae	Salmonella	Salmonella enterica	Salmonella enterica subsp. enterica serovar Paratyphi B str. SPB7	facultative anaerobe	unknown	0	0	0	0	0	0	0	0	0	8	0	0	0	2	15	0	0	0	0	0	0	0	0	0	0	1	1	0	0	0	39	17	0	0	0	0	0	0
GCA_000018385.1	Group I-f	Bacteria	Proteobacteria	Gammaproteobacteria	Enterobacteriales	Enterobacteriaceae	Salmonella	Salmonella enterica	Salmonella enterica subsp. enterica serovar Paratyphi C str. RKS4594	facultative anaerobe	unknown	0	0	0	0	0	0	0	0	0	8	0	0	0	2	12	0	0	0	0	0	0	0	0	0	0	1	1	0	0	0	35	18	0	0	0	0	0	0
GCA_000473275.1	Group I-f	Bacteria	Proteobacteria	Gammaproteobacteria	Enterobacteriales	Enterobacteriaceae	Salmonella	Salmonella enterica	Salmonella enterica subsp. enterica serovar Thompson str. RM6836	facultative anaerobe	unknown	0	0	0	0	0	0	0	0	0	8	0	0	0	2	15	0	0	0	0	0	0	0	0	0	0	1	1	0	0	0	36	17	0	0	0	0	0	0
GCA_000195995.1	Group I-f	Bacteria	Proteobacteria	Gammaproteobacteria	Enterobacteriales	Enterobacteriaceae	Salmonella	Salmonella enterica	Salmonella enterica subsp. enterica serovar Typhi str. CT18	facultative anaerobe	unknown	0	0	0	0	0	0	0	0	0	7	0	0	0	2	13	0	0	0	0	0	0	0	0	0	0	1	1	0	0	0	37	16	0	0	0	0	0	0
GCA_000007545.1	Group I-f	Bacteria	Proteobacteria	Gammaproteobacteria	Enterobacteriales	Enterobacteriaceae	Salmonella	Salmonella enterica	Salmonella enterica subsp. enterica serovar Typhi str. Ty2	facultative anaerobe	unknown	0	0	0	0	0	0	0	0	0	7	0	0	0	2	14	0	0	0	0	0	0	0	0	0	0	1	1	0	0	0	37	15	0	0	0	0	0	0
GCA_000022165.1	Group I-f	Bacteria	Proteobacteria	Gammaproteobacteria	Enterobacteriales	Enterobacteriaceae	Salmonella	Salmonella enterica	Salmonella enterica subsp. enterica serovar Typhimurium str. 14028S	facultative anaerobe	unknown	0	0	0	0	0	0	0	0	0	8	0	0	0	2	15	0	0	0	0	0	0	0	0	0	0	1	1	0	0	0	40	17	0	0	0	0	0	0
GCA_000027025.1	Group I-f	Bacteria	Proteobacteria	Gammaproteobacteria	Enterobacteriales	Enterobacteriaceae	Salmonella	Salmonella enterica	Salmonella enterica subsp. enterica serovar Typhimurium str. D23580	facultative anaerobe	unknown	0	0	0	0	0	0	0	0	0	8	0	0	0	2	15	0	0	0	0	0	0	0	0	0	0	1	1	0	0	0	41	17	0	0	0	0	0	0
GCA_000493675.1	Group I-f	Bacteria	Proteobacteria	Gammaproteobacteria	Enterobacteriales	Enterobacteriaceae	Salmonella	Salmonella enterica	Salmonella enterica subsp. enterica serovar Typhimurium str. DT104	facultative anaerobe	unknown	0	0	0	0	0	0	0	0	0	8	0	0	0	2	15	0	0	0	0	0	0	0	0	0	0	1	1	0	0	1	42	17	0	0	0	0	0	0
GCA_000493535.1	Group I-f	Bacteria	Proteobacteria	Gammaproteobacteria	Enterobacteriales	Enterobacteriaceae	Salmonella	Salmonella enterica	Salmonella enterica subsp. enterica serovar Typhimurium str. DT2	facultative anaerobe	unknown	0	0	0	0	0	0	0	0	0	6	0	0	0	2	12	0	0	0	0	0	0	0	0	0	0	1	1	0	0	1	38	15	0	0	0	0	0	0
GCA_000006945.1	Group I-f	Bacteria	Proteobacteria	Gammaproteobacteria	Enterobacteriales	Enterobacteriaceae	Salmonella	Salmonella enterica	Salmonella enterica subsp. enterica serovar Typhimurium str. LT2	facultative anaerobe	unknown	0	0	0	0	0	0	0	0	0	8	0	0	0	2	15	0	0	0	0	0	0	0	0	0	0	1	1	0	0	0	41	17	0	0	0	0	0	0
GCA_000210855.2	Group I-f	Bacteria	Proteobacteria	Gammaproteobacteria	Enterobacteriales	Enterobacteriaceae	Salmonella	Salmonella enterica	Salmonella enterica subsp. enterica serovar Typhimurium str. SL1344	facultative anaerobe	unknown	0	0	0	0	0	0	0	0	0	8	0	0	0	2	15	0	0	0	0	0	0	0	0	0	0	1	1	0	0	1	41	18	0	0	0	0	0	0
GCA_000188735.1	Group I-f	Bacteria	Proteobacteria	Gammaproteobacteria	Enterobacteriales	Enterobacteriaceae	Salmonella	Salmonella enterica	Salmonella enterica subsp. enterica serovar Typhimurium str. ST4/74	facultative anaerobe	unknown	0	0	0	0	0	0	0	0	0	8	0	0	0	2	15	0	0	0	0	0	0	0	0	0	0	1	1	0	0	0	42	18	0	0	0	0	0	0
GCA_000283735.1	Group I-f	Bacteria	Proteobacteria	Gammaproteobacteria	Enterobacteriales	Enterobacteriaceae	Salmonella	Salmonella enterica	Salmonella enterica subsp. enterica serovar Typhimurium str. T000240	facultative anaerobe	unknown	0	0	0	0	0	0	0	0	0	8	0	0	0	2	15	0	0	0	0	0	0	0	0	0	0	1	1	0	0	0	41	19	0	0	0	0	0	0
GCA_000380325.1	Group I-f	Bacteria	Proteobacteria	Gammaproteobacteria	Enterobacteriales	Enterobacteriaceae	Salmonella	Salmonella enterica	Salmonella enterica subsp. enterica serovar Typhimurium str. U288	facultative anaerobe	unknown	0	0	0	0	0	0	0	0	0	8	0	0	0	2	15	0	0	0	0	0	0	0	0	0	0	1	1	0	0	0	41	18	0	0	0	0	0	0
GCA_000213635.1	Group I-f	Bacteria	Proteobacteria	Gammaproteobacteria	Enterobacteriales	Enterobacteriaceae	Salmonella	Salmonella enterica	Salmonella enterica subsp. enterica serovar Typhimurium str. UK-1	facultative anaerobe	unknown	0	0	0	0	0	0	0	0	0	8	0	0	0	2	15	0	0	0	0	0	0	0	0	0	0	1	1	0	0	0	38	17	0	0	0	0	0	0
GCA_000430145.3	Group I-f	Bacteria	Proteobacteria	Gammaproteobacteria	Enterobacteriales	Enterobacteriaceae	Salmonella	Salmonella enterica	Salmonella enterica subsp. enterica serovar Typhimurium var. 5- str. CFSAN001921	facultative anaerobe	unknown	0	0	0	0	0	0	0	0	0	8	0	0	0	2	15	0	0	0	0	0	0	0	0	0	0	1	1	0	0	0	40	16	0	0	0	0	0	0
GCA_000024925.1	Group I-f	Bacteria	Actinobacteria	Actinobacteria	Micrococcales	Sanguibacteraceae	Sanguibacter	Sanguibacter keddieii	Sanguibacter keddieii DSM 10542	aerobe	unknown	0	0	0	0	0	0	0	0	0	9	0	1	0	5	57	0	0	0	0	0	0	0	0	0	0	3	2	1	4	1	34	20	0	1	0	1	0	0
GCA_000027065.2	Group I-f	Bacteria	Proteobacteria	Gammaproteobacteria	Enterobacteriales	Enterobacteriaceae	Siccibacter	Siccibacter turicensis	Siccibacter turicensis z3032	facultative anaerobe	unknown	0	0	0	0	0	0	0	0	0	8	0	0	0	3	26	0	0	0	0	0	0	0	0	0	0	1	2	0	1	0	41	16	0	0	0	0	0	0
GCA_000283895.1	Group I-f	Bacteria	Proteobacteria	Alphaproteobacteria	Rhizobiales	Rhizobiaceae	Sinorhizobium	Sinorhizobium fredii	Sinorhizobium fredii HH103	aerobe	unknown	0	0	0	0	0	0	0	0	0	4	0	0	0	4	14	0	0	0	0	0	0	0	0	0	0	2	2	0	6	0	46	11	0	0	0	0	0	0
GCA_000018545.1	Group I-f	Bacteria	Proteobacteria	Alphaproteobacteria	Rhizobiales	Rhizobiaceae	Sinorhizobium	Sinorhizobium fredii	Sinorhizobium fredii NGR234	aerobe	unknown	0	0	0	0	0	0	0	0	0	4	0	0	0	2	16	0	0	0	0	0	0	0	0	0	0	1	1	0	4	0	54	11	0	0	0	0	0	0
GCA_000265205.2	Group I-f	Bacteria	Proteobacteria	Alphaproteobacteria	Rhizobiales	Rhizobiaceae	Sinorhizobium	Sinorhizobium fredii	Sinorhizobium fredii USDA 257	aerobe	unknown	0	0	0	0	0	0	0	0	0	4	0	0	0	4	13	0	0	0	0	0	0	0	0	0	0	2	2	0	4	0	53	11	0	0	0	0	0	0
GCA_000017145.1	Group I-f	Bacteria	Proteobacteria	Alphaproteobacteria	Rhizobiales	Rhizobiaceae	Sinorhizobium	Sinorhizobium medicae	Sinorhizobium medicae WSM419	aerobe	unknown	0	0	0	0	0	0	0	0	0	4	0	0	0	3	17	0	0	0	0	0	0	0	0	0	0	1	2	0	3	0	56	11	0	0	0	0	0	0
GCA_000006965.1	Group I-f	Bacteria	Proteobacteria	Alphaproteobacteria	Rhizobiales	Rhizobiaceae	Sinorhizobium	Sinorhizobium meliloti	Sinorhizobium meliloti 1021	aerobe	cellulolytic	0	0	0	0	0	0	0	0	0	4	0	0	0	4	15	0	0	0	0	0	0	0	0	0	0	3	1	0	4	0	49	11	0	0	0	0	0	0
GCA_000346065.1	Group I-f	Bacteria	Proteobacteria	Alphaproteobacteria	Rhizobiales	Rhizobiaceae	Sinorhizobium	Sinorhizobium meliloti	Sinorhizobium meliloti 2011	aerobe	cellulolytic	0	0	0	0	0	0	0	0	0	4	0	0	0	4	15	0	0	0	0	0	0	0	0	0	0	3	1	0	4	0	49	11	0	0	0	0	0	0
GCA_000147795.3	Group I-f	Bacteria	Proteobacteria	Alphaproteobacteria	Rhizobiales	Rhizobiaceae	Sinorhizobium	Sinorhizobium meliloti	Sinorhizobium meliloti AK83	aerobe	cellulolytic	0	0	0	0	0	0	0	0	0	4	0	0	0	3	15	0	0	0	0	0	0	0	0	0	0	2	1	0	4	0	50	11	0	0	0	0	0	0
GCA_000147775.3	Group I-f	Bacteria	Proteobacteria	Alphaproteobacteria	Rhizobiales	Rhizobiaceae	Sinorhizobium	Sinorhizobium meliloti	Sinorhizobium meliloti BL225C	aerobe	cellulolytic	0	0	0	0	0	0	0	0	0	4	0	0	0	4	17	0	0	0	0	0	0	0	0	0	0	3	1	0	4	0	56	11	0	0	0	0	0	0
GCA_000320385.2	Group I-f	Bacteria	Proteobacteria	Alphaproteobacteria	Rhizobiales	Rhizobiaceae	Sinorhizobium	Sinorhizobium meliloti	Sinorhizobium meliloti GR4	aerobe	cellulolytic	0	0	0	0	0	0	0	0	0	4	0	0	0	5	16	0	0	0	0	0	0	0	0	0	0	3	2	0	4	0	48	12	0	0	0	0	0	0
GCA_000304415.1	Group I-f	Bacteria	Proteobacteria	Alphaproteobacteria	Rhizobiales	Rhizobiaceae	Sinorhizobium	Sinorhizobium meliloti	Sinorhizobium meliloti Rm41	aerobe	cellulolytic	0	0	0	0	0	0	0	0	0	4	0	0	0	3	16	0	0	0	0	0	0	0	0	0	0	2	1	0	4	0	58	11	0	0	0	0	0	0
GCA_000218265.1	Group I-f	Bacteria	Proteobacteria	Alphaproteobacteria	Rhizobiales	Rhizobiaceae	Sinorhizobium	Sinorhizobium meliloti	Sinorhizobium meliloti SM11	aerobe	cellulolytic	0	0	0	0	0	0	0	0	0	4	0	0	0	3	16	0	0	0	0	0	0	0	0	0	0	2	1	0	4	0	56	11	0	0	0	0	0	0
GCA_000091125.1	Group I-f	Bacteria	Proteobacteria	Alphaproteobacteria	Sphingomonadales	Sphingomonadaceae	Sphingobium	Sphingobium japonicum	Sphingobium japonicum UT26S	aerobe	unkown	0	0	0	0	0	0	0	0	0	3	0	0	0	4	16	0	0	0	0	0	0	0	0	0	0	2	2	0	3	0	23	6	0	0	0	0	0	0
GCA_000143985.1	Group I-f	Bacteria	Spirochaetes	Spirochaetia	Spirochaetales	Spirochaetaceae	Spirochaeta	Spirochaeta smaragdinae	Spirochaeta smaragdinae DSM 11293	anaerobic	noncellulolytic	0	0	0	0	0	0	0	0	0	2	0	0	0	3	16	0	0	0	0	0	0	0	1	0	0	1	2	0	0	1	42	15	0	0	0	0	1	0
GCA_000024545.1	Group I-f	Bacteria	Actinobacteria	Actinobacteria	Glycomycetales	Glycomycetaceae	Stackebrandtia	Stackebrandtia nassauensis	Stackebrandtia nassauensis DSM 44728	aerobe	unknown	0	0	0	0	0	0	0	0	0	9	0	0	4	7	30	0	0	0	0	0	0	0	0	0	0	6	1	4	17	8	48	27	0	4	0	2	0	0
GCA_000092925.1	Group I-f	Bacteria	Proteobacteria	Alphaproteobacteria	Rhizobiales	Xanthobacteraceae	Starkeya	Starkeya novella	Starkeya novella DSM 506	aerobe	unknown	0	0	0	0	0	0	0	0	0	4	0	0	0	3	10	0	0	0	0	0	0	0	0	0	0	2	1	0	4	0	27	6	0	0	0	0	0	0
GCA_000328545.1	Group I-f	Bacteria	Firmicutes	Clostridia	Thermoanaerobacterales	Thermoanaerobacterales Family III. Incertae Sedis	Thermoanaerobacterium	Thermoanaerobacterium thermosaccharolyticum	Thermoanaerobacterium thermosaccharolyticum M0795	anaerobic	unkown	0	0	0	0	0	0	0	0	0	1	0	0	0	3	20	0	0	0	0	0	0	0	13	0	0	1	2	0	7	0	30	14	0	0	0	0	0	0
GCA_000025005.1	Group I-f	Bacteria	unknow.phylum	unknow.class	unknow.order	unknow.family	Thermobaculum	Thermobaculum terrenum	Thermobaculum terrenum ATCC BAA-798	aerobe	unkown	0	0	0	0	0	0	0	0	0	9	0	0	0	5	37	0	0	0	0	0	0	0	0	0	0	4	1	0	7	7	62	16	0	0	0	0	0	0
GCA_000214355.1	Group I-f	Bacteria	Spirochaetes	Spirochaetia	Spirochaetales	Spirochaetaceae	Treponema	Treponema azotonutricium	Treponema azotonutricium ZAS-9	anaerobe	unkown	0	0	0	0	0	0	0	0	0	4	0	0	0	6	27	0	0	0	0	0	0	0	0	0	0	3	3	0	5	10	44	16	0	0	0	0	0	0
GCA_000219725.1	Group I-f	Bacteria	Spirochaetes	Spirochaetia	Spirochaetales	Spirochaetaceae	Treponema	Treponema caldarium	Treponema caldarium DSM 7334	aerobe	unknown	0	0	0	0	0	0	0	0	0	5	0	0	0	6	24	0	0	0	0	0	0	0	0	0	0	3	3	0	3	0	28	17	0	0	0	0	1	0
GCA_000092425.1	Group I-f	Bacteria	Deinococcus-Thermus	Deinococci	Deinococcales	Trueperaceae	Truepera	Truepera radiovictrix	Truepera radiovictrix DSM 17093	aerobe	unknown	0	0	0	0	0	0	0	0	0	6	0	0	0	2	21	0	0	0	0	0	0	0	3	1	0	1	1	0	4	13	30	13	0	0	0	0	0	0
GCA_000184745.1	Group I-f	Bacteria	Proteobacteria	Betaproteobacteria	Burkholderiales	Comamonadaceae	Variovorax	Variovorax paradoxus	Variovorax paradoxus EPS	aerobe	unknown	0	0	0	0	0	0	0	0	0	8	0	0	0	2	15	0	0	0	0	0	0	0	0	1	0	1	1	0	0	2	18	17	0	0	0	0	0	0
GCA_000015565.1	Group I-f	Bacteria	Proteobacteria	Betaproteobacteria	Burkholderiales	Comamonadaceae	Verminephrobacter	Verminephrobacter eiseniae	Verminephrobacter eiseniae EF01-2	aerobe	unkown	0	0	0	0	0	0	0	0	0	1	0	0	0	2	2	0	0	0	0	0	0	0	0	0	0	1	1	0	0	0	19	3	0	0	0	0	0	0
GCA_000354175.2	Group I-f	Bacteria	Proteobacteria	Gammaproteobacteria	Vibrionales	Vibrionaceae	Vibrio	Vibrio alginolyticus	Vibrio alginolyticus NBRC 15630 = ATCC 17749	aerobe	unknown	0	0	0	0	0	0	0	0	0	10	0	1	1	2	15	0	0	0	0	0	0	0	0	0	0	1	1	2	0	5	26	37	0	2	0	0	1	0
GCA_000011805.1	Group I-f	Bacteria	Proteobacteria	Gammaproteobacteria	Vibrionales	Vibrionaceae	Aliivibrio	Aliivibrio fischeri	Vibrio fischeri ES114	facultative anaerobe	unknown	0	0	0	0	0	0	0	0	0	12	0	1	1	2	12	0	0	0	0	0	0	0	0	0	0	1	1	2	0	1	32	30	0	2	0	0	1	0
GCA_000020845.1	Group I-f	Bacteria	Proteobacteria	Gammaproteobacteria	Vibrionales	Vibrionaceae	Aliivibrio	Aliivibrio fischeri	Vibrio fischeri MJ11	facultative anaerobe	unknown	0	0	0	0	0	0	0	0	0	12	0	1	1	2	13	0	0	0	0	0	0	0	0	0	0	1	1	2	0	1	31	36	0	2	0	0	1	0
GCA_000801275.1	Group I-f	Bacteria	Proteobacteria	Gammaproteobacteria	Vibrionales	Vibrionaceae	Vibrio	unknow.species	Vibrio nigripulchritudo	facultative anaerobe	unknown	0	0	0	0	0	0	0	0	0	12	0	1	0	4	10	0	0	0	0	0	0	0	0	0	0	3	1	1	0	10	38	42	0	1	0	0	1	0
GCA_000430405.1	Group I-f	Bacteria	Proteobacteria	Gammaproteobacteria	Vibrionales	Vibrionaceae	Vibrio	Vibrio parahaemolyticus	Vibrio parahaemolyticus O1:Kuk str. FDA_R31	facultative anaerobe	unknown	0	0	0	0	0	0	0	0	0	9	0	1	1	3	21	0	0	0	0	0	0	0	0	0	0	2	1	2	0	3	24	34	0	2	0	0	1	0
GCA_000222975.1	Group I-f	Bacteria	Proteobacteria	Gammaproteobacteria	Enterobacteriales	Enterobacteriaceae	Yersinia	Yersinia pestis	Yersinia pestis A1122	aerobic, facultatively anaerobic	unknown	0	0	0	0	0	0	0	0	0	4	0	1	0	2	12	0	0	0	0	0	0	0	0	0	0	1	1	1	1	1	27	14	0	1	0	0	0	0
GCA_000013825.1	Group I-f	Bacteria	Proteobacteria	Gammaproteobacteria	Enterobacteriales	Enterobacteriaceae	Yersinia	Yersinia pestis	Yersinia pestis Antiqua	aerobic, facultatively anaerobic	unknown	0	0	0	0	0	0	0	0	0	4	0	1	0	2	12	0	0	0	0	0	0	0	0	0	0	1	1	1	1	1	25	14	0	1	0	0	0	0
GCA_000186725.1	Group I-f	Bacteria	Proteobacteria	Gammaproteobacteria	Enterobacteriales	Enterobacteriaceae	Yersinia	Yersinia pestis	Yersinia pestis biovar Medievalis str. Harbin 35	aerobic, facultatively anaerobic	unknown	0	0	0	0	0	0	0	0	0	4	0	1	0	2	12	0	0	0	0	0	0	0	0	0	0	1	1	1	1	1	24	13	0	1	0	0	0	0
GCA_000022805.1	Group I-f	Bacteria	Proteobacteria	Gammaproteobacteria	Enterobacteriales	Enterobacteriaceae	Yersinia	Yersinia pestis	Yersinia pestis D106004	aerobic, facultatively anaerobic	unknown	0	0	0	0	0	0	0	0	0	4	0	1	0	2	12	0	0	0	0	0	0	0	0	0	0	1	1	1	1	1	26	14	0	1	0	0	0	0
GCA_000006645.1	Group I-f	Bacteria	Proteobacteria	Gammaproteobacteria	Enterobacteriales	Enterobacteriaceae	Yersinia	Yersinia pestis	Yersinia pestis KIM10+	aerobic, facultatively anaerobic	unknown	0	0	0	0	0	0	0	0	0	4	0	1	0	2	12	0	0	0	0	0	0	0	0	0	0	1	1	1	1	1	24	15	0	1	0	0	0	0
GCA_000013805.1	Group I-f	Bacteria	Proteobacteria	Gammaproteobacteria	Enterobacteriales	Enterobacteriaceae	Yersinia	Yersinia pestis	Yersinia pestis Nepal516	aerobic, facultatively anaerobic	unknown	0	0	0	0	0	0	0	0	0	4	0	1	0	2	12	0	0	0	0	0	0	0	0	0	0	1	1	1	1	1	26	15	0	1	0	0	0	0
GCA_000016945.1	Group I-f	Bacteria	Proteobacteria	Gammaproteobacteria	Enterobacteriales	Enterobacteriaceae	Yersinia	Yersinia pseudotuberculosis	Yersinia pseudotuberculosis IP 31758	aerobic and facultatively anaerobic	unknown	0	0	0	0	0	0	0	0	0	5	0	2	0	2	12	0	0	0	0	0	0	0	0	0	0	1	1	2	1	1	34	18	0	2	0	0	0	0
GCA_000047365.1	Group I-f	Bacteria	Proteobacteria	Gammaproteobacteria	Enterobacteriales	Enterobacteriaceae	Yersinia	Yersinia pseudotuberculosis	Yersinia pseudotuberculosis IP 32953	aerobic and facultatively anaerobic	unknown	0	0	0	0	0	0	0	0	0	5	0	2	0	2	12	0	0	0	0	0	0	0	0	0	0	1	1	2	1	1	28	16	0	2	0	0	0	0
GCA_000020085.1	Group I-f	Bacteria	Proteobacteria	Gammaproteobacteria	Enterobacteriales	Enterobacteriaceae	Yersinia	Yersinia pseudotuberculosis	Yersinia pseudotuberculosis PB1/+	aerobic and facultatively anaerobic	unknown	0	0	0	0	0	0	0	0	0	5	0	2	0	2	12	0	0	0	0	0	0	0	0	0	0	1	1	2	1	1	25	16	0	2	0	0	0	0
GCA_000019465.1	Group I-f	Bacteria	Proteobacteria	Gammaproteobacteria	Enterobacteriales	Enterobacteriaceae	Yersinia	Yersinia pseudotuberculosis	Yersinia pseudotuberculosis YPIII	aerobic and facultatively anaerobic	unknown	0	0	0	0	0	0	0	0	0	5	0	2	0	2	12	0	0	0	0	0	0	0	0	0	0	1	1	2	1	1	24	17	0	2	0	0	0	0
[truncated: 350 more columns]

## Sheet: Group II_complete_info
Assembly.Accession	category	superkingdom	strain	activity.against.cellulose	attach_scaffold	attach_scaffold_0	attach_scaffold_0t	free_scaffold	SLH_cCBM	SLH_CBM	cGH_cCBM	cGH_otherCBM	cGH_CBM	GH_CBM	exo_cCBM	LPMO_CBM	solitude_LPMO	solitude_cGH	oligosaccharidase	SLH_cohesin	exo_dok	endo_dok	xylanase_GH_dok	oligosaccharidase_dok	LPMO_dok	otherGH_dok	sle_GH	SLH	dockerin	cohesin	sum_exo	sum_endo	sum_LPMO	sum_xylanase_GH	sum_cCBM	sum_other_GH	sum_other_CBM	AA9	AA10	AA11	GH6	GH9	GH48	GH5	GH8	GH12	GH44	GH45	GH51
GCA_000444875.1	Group II-e	Bacteria	Streptomyces collinus Tu 365	unknown	0	0	0	0	0	0	3	0	3	30	3	0	3	4	38	0	0	0	0	0	0	0	53	0	0	0	7	0	3	12	11	65	51	0	3	0	1	0	1	5	0	0	0	0	0
GCA_000006725.1	Group II-e	Bacteria	Xylella fastidiosa 9a5c	unknown	0	0	0	0	0	0	3	0	3	5	3	0	0	1	9	0	0	0	0	0	0	0	13	0	0	0	4	0	0	0	3	17	5	0	0	0	1	0	0	3	0	0	0	0	0
GCA_000007245.1	Group II-e	Bacteria	Xylella fastidiosa Temecula1	unknown	0	0	0	0	0	0	3	0	3	5	3	0	0	1	8	0	0	0	0	0	0	0	13	0	0	0	4	0	0	1	3	12	5	0	0	0	1	0	0	3	0	0	0	0	0
GCA_000019765.1	Group II-e	Bacteria	Xylella fastidiosa M23	unknown	0	0	0	0	0	0	3	0	3	5	3	0	0	1	8	0	0	0	0	0	0	0	13	0	0	0	4	0	0	1	3	12	5	0	0	0	1	0	0	3	0	0	0	0	0
GCA_000010605.1	Group II-e	Bacteria	Streptomyces griseus subsp. griseus NBRC 13350	unknown	0	0	0	0	0	0	1	1	2	30	1	1	5	6	29	0	0	0	0	0	0	0	43	0	0	0	7	0	6	8	17	57	61	0	6	0	4	0	0	3	0	0	0	0	0
GCA_000237305.1	Group II-e	Bacteria	Streptomyces cattleya NRRL 8057 = DSM 46488	unknown	0	0	0	0	0	0	2	0	2	29	2	0	1	3	31	0	0	0	0	0	0	0	39	0	0	0	5	0	1	3	14	58	36	0	1	0	3	0	0	2	0	0	0	0	0
GCA_000240165.1	Group II-e	Bacteria	Streptomyces cattleya NRRL 8057 = DSM 46488	unknown	0	0	0	0	0	0	2	0	2	29	2	0	1	1	31	0	0	0	0	0	0	0	37	0	0	0	3	0	1	3	14	57	36	0	1	0	1	0	0	2	0	0	0	0	0
GCA_000023825.1	Group II-e	Bacteria	Pedobacter heparinus DSM 2366	unknown	0	0	0	0	0	0	2	0	2	18	2	0	0	3	40	0	0	0	0	0	0	0	56	0	2	0	5	0	0	11	13	129	38	0	0	0	0	2	0	3	0	0	0	0	0
GCA_000012845.1	Group II-e	Bacteria	Parabacteroides distasonis ATCC 8503	unknown	0	0	0	0	0	0	2	0	2	18	0	0	0	1	54	0	0	0	0	0	0	0	61	0	1	0	0	3	0	4	6	73	42	0	0	0	0	0	0	0	0	0	0	0	3
GCA_000024805.1	Group II-e	Bacteria	Haliangium ochraceum DSM 14365	unknown	0	0	0	0	0	0	2	0	2	17	2	0	0	0	22	0	0	0	0	0	0	0	31	0	0	0	2	0	0	7	14	22	45	0	0	0	0	0	0	2	0	0	0	0	0
GCA_000027185.1	Group II-e	Bacteria	Streptococcus gallolyticus UCN34	unknown	0	0	0	0	0	0	0	2	2	11	0	0	0	2	24	0	0	0	0	0	0	0	27	0	0	0	2	0	0	1	0	18	25	0	0	0	0	0	0	2	0	0	0	0	0
GCA_000203195.1	Group II-e	Bacteria	Streptococcus gallolyticus subsp. gallolyticus ATCC BAA-2069	unknown	0	0	0	0	0	0	0	2	2	11	0	0	0	2	22	0	0	0	0	0	0	0	25	0	0	0	2	0	0	1	0	18	25	0	0	0	0	0	0	2	0	0	0	0	0
GCA_000270145.1	Group II-e	Bacteria	Streptococcus gallolyticus subsp. gallolyticus ATCC 43143	unknown	0	0	0	0	0	0	0	2	2	11	0	0	0	2	22	0	0	0	0	0	0	0	25	0	1	0	2	0	0	1	0	20	24	0	0	0	0	0	0	2	0	0	0	0	0
GCA_000258405.1	Group II-e	Bacteria	Ignavibacterium album JCM 16511	unknown	0	0	0	0	0	0	2	0	2	9	2	0	0	2	20	0	0	0	2	0	0	1	46	0	2	0	4	0	0	50	6	24	29	0	0	0	0	2	0	2	0	0	0	0	0
GCA_000184325.1	Group II-e	Bacteria	Vibrio furnissii NCTC 11218	unknown	0	0	0	0	0	0	1	1	2	9	1	1	0	2	14	0	0	0	0	0	0	0	18	0	0	0	3	0	1	1	5	28	23	0	1	0	0	1	0	2	0	0	0	0	0
GCA_000012325.1	Group II-e	Bacteria	Colwellia psychrerythraea 34H	unknown	0	0	0	0	0	0	2	0	2	8	2	0	0	2	18	0	0	0	0	0	0	0	30	0	0	0	4	0	0	8	10	18	23	0	0	0	0	2	0	2	0	0	0	0	0
GCA_000317575.1	Group II-e	Bacteria	Stanieria cyanosphaera PCC 7437	unknown	0	0	0	0	0	0	2	0	2	6	2	0	0	0	14	0	0	0	0	0	0	0	18	16	2	2	2	0	0	2	23	23	6	0	0	0	0	2	0	0	0	0	0	0	0
GCA_000148405.1	Group II-e	Bacteria	Xylella fastidiosa subsp. fastidiosa GB514	unknown	0	0	0	0	0	0	2	0	2	4	2	0	0	1	6	0	0	0	0	0	0	0	10	0	0	0	3	0	0	1	3	12	5	0	0	0	0	0	0	3	0	0	0	0	0
GCA_000019325.1	Group II-e	Bacteria	Xylella fastidiosa M12	unknown	0	0	0	0	0	0	2	0	2	4	2	0	0	1	9	0	0	0	0	0	0	0	13	0	0	0	3	0	0	1	2	12	4	0	0	0	1	0	0	2	0	0	0	0	0
GCA_000385945.1	Group II-e	Bacteria	Streptomyces fulvissimus DSM 40593	unknown	0	0	0	0	0	0	1	0	1	37	1	1	5	6	39	0	0	0	0	0	0	0	53	0	0	1	7	0	6	8	19	67	62	0	6	0	5	0	0	2	0	0	0	0	0
GCA_000025985.1	Group II-e	Bacteria	Bacteroides fragilis NCTC 9343	unknown	0	0	0	0	0	0	1	1	1	25	0	0	0	1	66	0	0	0	0	0	0	0	75	0	0	0	0	2	0	8	10	78	51	0	0	0	0	0	0	0	0	0	0	0	2
GCA_000359525.1	Group II-e	Bacteria	Streptomyces albus J1074	unknown	0	0	0	0	0	0	1	0	1	16	1	0	3	2	22	0	0	0	0	0	0	0	27	0	0	0	3	0	3	2	7	45	36	0	3	0	3	0	0	0	0	0	0	0	0
GCA_000462975.1	Group II-e	Bacteria	Listonella anguillarum M3	unknown	0	0	0	0	0	0	1	0	1	12	1	1	0	1	14	0	0	0	0	0	0	0	16	0	0	0	2	0	1	0	3	26	31	0	1	0	0	2	0	0	0	0	0	0	0
GCA_000217675.1	Group II-e	Bacteria	Vibrio anguillarum 775	unknown	0	0	0	0	0	0	1	0	1	11	1	1	0	1	14	0	0	0	0	0	0	0	16	0	0	0	2	0	1	0	3	26	30	0	1	0	0	2	0	0	0	0	0	0	0
GCA_000196395.1	Group II-e	Bacteria	Aeromonas salmonicida subsp. salmonicida A449	unknown	0	0	0	0	0	0	1	0	1	10	1	0	1	0	14	0	0	0	0	0	0	0	18	0	0	0	1	0	1	3	2	30	30	0	1	0	0	1	0	0	0	0	0	0	0
GCA_000242455.3	Group II-e	Bacteria	Singulisphaera acidiphila DSM 18658	unknown	0	0	0	0	0	0	0	1	1	9	0	0	0	4	18	0	0	0	0	0	0	0	28	0	0	0	4	0	0	6	17	76	54	0	0	0	0	0	0	4	0	0	0	0	0
GCA_000317125.1	Group II-e	Bacteria	Chroococcidiopsis thermalis PCC 7203	unknown	0	0	0	0	0	0	0	1	1	9	0	0	0	2	25	0	0	0	0	0	0	0	34	26	0	0	2	0	0	7	0	32	16	0	0	0	0	0	0	2	0	0	0	0	0
GCA_000284095.1	Group II-e	Bacteria	Selenomonas ruminantium subsp. lactilytica TAM6421	unknown	0	0	0	0	0	0	1	0	1	8	1	0	0	0	14	0	0	0	0	0	0	0	20	12	0	0	1	0	0	5	1	20	12	0	0	0	0	1	0	0	0	0	0	0	0
GCA_000190535.1	Group II-e	Bacteria	Odoribacter splanchnicus DSM 20712	unknown	0	0	0	0	0	0	1	0	1	8	0	0	0	0	16	0	0	0	0	0	0	0	19	0	0	0	0	1	0	2	8	22	21	0	0	0	0	0	0	0	0	0	0	0	1
GCA_000153165.2	Group II-e	Bacteria	Maribacter sp. HTCC2170	unknown	0	0	0	0	0	0	1	0	1	6	1	0	0	3	26	0	0	0	0	0	0	0	45	0	0	0	4	0	0	40	24	60	30	0	0	0	0	2	0	2	0	0	0	0	0
GCA_000015325.1	Group II-e	Bacteria	Acidovorax citrulli AAC00-1	unknown	0	0	0	0	0	0	1	0	1	6	1	0	0	1	7	0	0	0	0	0	0	0	10	0	0	0	2	0	0	1	3	24	15	0	0	0	0	0	0	2	0	0	0	0	0
GCA_000176855.2	Group II-e	Bacteria	Acidovorax avenae subsp. avenae ATCC 19860	unknown	0	0	0	0	0	0	1	0	1	6	1	0	0	1	7	0	0	0	0	0	0	0	11	0	0	0	2	0	0	3	3	21	10	0	0	0	0	0	0	2	0	0	0	0	0
GCA_000348545.1	Group II-e	Bacteria	Ralstonia solanacearum FQY_4	unknown	0	0	0	0	0	0	1	0	1	6	1	0	0	1	7	0	0	0	0	0	0	0	14	1	0	1	2	0	0	5	3	30	15	0	0	0	1	0	0	1	0	0	0	0	0
GCA_000008285.1	Group II-e	Bacteria	Listeria monocytogenes serotype 4b str. F2365	unknown	0	0	0	0	0	0	1	0	1	6	1	1	0	0	28	0	0	0	0	0	0	0	29	0	0	0	1	0	1	0	2	29	20	0	1	0	0	1	0	0	0	0	0	0	0
GCA_000021185.1	Group II-e	Bacteria	Listeria monocytogenes HCC23	unknown	0	0	0	0	0	0	1	0	1	6	1	1	0	0	27	0	0	0	0	0	0	0	28	0	0	0	1	0	1	0	3	29	20	0	1	0	0	1	0	0	0	0	0	0	0
GCA_000022925.1	Group II-e	Bacteria	Listeria monocytogenes 08-5923	unknown	0	0	0	0	0	0	1	0	1	6	1	1	0	0	30	0	0	0	0	0	0	0	31	0	0	0	1	0	1	0	1	30	20	0	1	0	0	1	0	0	0	0	0	0	0
GCA_000026705.1	Group II-e	Bacteria	Listeria monocytogenes serotype 4b str. CLIP 80459	unknown	0	0	0	0	0	0	1	0	1	6	1	1	0	0	29	0	0	0	0	0	0	0	30	0	0	0	1	0	1	0	2	31	20	0	1	0	0	1	0	0	0	0	0	0	0
GCA_000093125.2	Group II-e	Bacteria	Listeria monocytogenes 08-5578	unknown	0	0	0	0	0	0	1	0	1	6	1	1	0	0	30	0	0	0	0	0	0	0	31	0	0	0	1	0	1	0	1	31	21	0	1	0	0	1	0	0	0	0	0	0	0
GCA_000168575.2	Group II-e	Bacteria	Listeria monocytogenes FSL R2-561	unknown	0	0	0	0	0	0	1	0	1	6	1	1	0	0	28	0	0	0	0	0	0	0	29	0	0	0	1	0	1	0	1	29	20	0	1	0	0	1	0	0	0	0	0	0	0
GCA_000168595.2	Group II-e	Bacteria	Listeria monocytogenes Finland 1998	unknown	0	0	0	0	0	0	1	0	1	6	1	1	0	0	30	0	0	0	0	0	0	0	31	0	0	0	1	0	1	0	1	30	20	0	1	0	0	1	0	0	0	0	0	0	0
GCA_000168635.2	Group II-e	Bacteria	Listeria monocytogenes J0161	unknown	0	0	0	0	0	0	1	0	1	6	1	1	0	0	30	0	0	0	0	0	0	0	31	0	0	0	1	0	1	0	1	30	20	0	1	0	0	1	0	0	0	0	0	0	0
GCA_000168695.2	Group II-e	Bacteria	Listeria monocytogenes 10403S	unknown	0	0	0	0	0	0	1	0	1	6	1	1	0	0	28	0	0	0	0	0	0	0	29	0	0	0	1	0	1	0	1	29	20	0	1	0	0	1	0	0	0	0	0	0	0
GCA_000195795.1	Group II-e	Bacteria	Listeria innocua Clip11262	unknown	0	0	0	0	0	0	1	0	1	6	1	1	0	0	23	0	0	0	0	0	0	0	24	0	0	0	1	0	1	0	2	31	22	0	1	0	0	1	0	0	0	0	0	0	0
GCA_000196035.1	Group II-e	Bacteria	Listeria monocytogenes EGD-e	unknown	0	0	0	0	0	0	1	0	1	6	1	1	0	0	28	0	0	0	0	0	0	0	29	0	0	0	1	0	1	0	1	31	20	0	1	0	0	1	0	0	0	0	0	0	0
GCA_000197755.2	Group II-e	Bacteria	Listeria monocytogenes SLCC2755	unknown	0	0	0	0	0	0	1	0	1	6	1	1	0	0	29	0	0	0	0	0	0	0	30	0	0	0	1	0	1	0	1	30	21	0	1	0	0	1	0	0	0	0	0	0	0
GCA_000209755.1	Group II-e	Bacteria	Listeria monocytogenes L99	unknown	0	0	0	0	0	0	1	0	1	6	1	1	0	0	27	0	0	0	0	0	0	0	28	0	0	0	1	0	1	0	3	29	20	0	1	0	0	1	0	0	0	0	0	0	0
GCA_000210795.2	Group II-e	Bacteria	Listeria monocytogenes serotype 7 str. SLCC2482	unknown	0	0	0	0	0	0	1	0	1	6	1	1	0	0	29	0	0	0	0	0	0	0	30	0	0	0	1	0	1	0	1	30	20	0	1	0	0	1	0	0	0	0	0	0	0
GCA_000210815.2	Group II-e	Bacteria	Listeria monocytogenes SLCC2372	unknown	0	0	0	0	0	0	1	0	1	6	1	1	0	0	28	0	0	0	0	0	0	0	29	0	0	0	1	0	1	0	1	29	20	0	1	0	0	1	0	0	0	0	0	0	0
GCA_000218305.1	Group II-e	Bacteria	Listeria monocytogenes M7	unknown	0	0	0	0	0	0	1	0	1	6	1	1	0	0	27	0	0	0	0	0	0	0	28	0	0	0	1	0	1	0	3	29	20	0	1	0	0	1	0	0	0	0	0	0	0
GCA_000258905.1	Group II-e	Bacteria	Listeria monocytogenes 07PF0776	unknown	0	0	0	0	0	0	1	0	1	6	1	1	0	0	28	0	0	0	0	0	0	0	29	0	0	0	1	0	1	0	2	29	20	0	1	0	0	1	0	0	0	0	0	0	0
GCA_000306905.1	Group II-e	Bacteria	Listeria monocytogenes SLCC2540	unknown	0	0	0	0	0	0	1	0	1	6	1	1	0	0	29	0	0	0	0	0	0	0	30	0	0	0	1	0	1	0	1	31	20	0	1	0	0	1	0	0	0	0	0	0	0
GCA_000306985.1	Group II-e	Bacteria	Listeria monocytogenes SLCC7179	unknown	0	0	0	0	0	0	1	0	1	6	1	1	0	0	28	0	0	0	0	0	0	0	29	0	0	0	1	0	1	0	1	29	21	0	1	0	0	1	0	0	0	0	0	0	0
GCA_000307005.1	Group II-e	Bacteria	Listeria monocytogenes SLCC2479	unknown	0	0	0	0	0	0	1	0	1	6	1	1	0	0	28	0	0	0	0	0	0	0	29	0	0	0	1	0	1	0	1	29	20	0	1	0	0	1	0	0	0	0	0	0	0
GCA_000307025.1	Group II-e	Bacteria	Listeria monocytogenes ATCC 19117	unknown	0	0	0	0	0	0	1	0	1	6	1	1	0	0	28	0	0	0	0	0	0	0	29	0	0	0	1	0	1	0	2	30	20	0	1	0	0	1	0	0	0	0	0	0	0
GCA_000307045.1	Group II-e	Bacteria	Listeria monocytogenes SLCC5850	unknown	0	0	0	0	0	0	1	0	1	6	1	1	0	0	28	0	0	0	0	0	0	0	29	0	0	0	1	0	1	0	1	29	20	0	1	0	0	1	0	0	0	0	0	0	0
GCA_000307065.1	Group II-e	Bacteria	Listeria monocytogenes SLCC2376	unknown	0	0	0	0	0	0	1	0	1	6	1	1	0	0	27	0	0	0	0	0	0	0	28	0	0	0	1	0	1	0	2	30	19	0	1	0	0	1	0	0	0	0	0	0	0
GCA_000307085.1	Group II-e	Bacteria	Listeria monocytogenes L312	unknown	0	0	0	0	0	0	1	0	1	6	1	1	0	0	29	0	0	0	0	0	0	0	30	0	0	0	1	0	1	0	2	31	20	0	1	0	0	1	0	0	0	0	0	0	0
GCA_000307615.1	Group II-e	Bacteria	Listeria monocytogenes SLCC2378	unknown	0	0	0	0	0	0	1	0	1	6	1	1	0	0	28	0	0	0	0	0	0	0	29	0	0	0	1	0	1	0	2	30	20	0	1	0	0	1	0	0	0	0	0	0	0
GCA_000318055.1	Group II-e	Bacteria	Listeria monocytogenes serotype 4b str. LL195	unknown	0	0	0	0	0	0	1	0	1	6	1	1	0	0	28	0	0	0	0	0	0	0	29	0	0	0	1	0	1	0	2	29	20	0	1	0	0	1	0	0	0	0	0	0	0
GCA_000438585.1	Group II-e	Bacteria	Listeria monocytogenes	unknown	0	0	0	0	0	0	1	0	1	6	1	1	0	0	29	0	0	0	0	0	0	0	30	0	0	0	1	0	1	0	1	30	20	0	1	0	0	1	0	0	0	0	0	0	0
GCA_000438605.1	Group II-e	Bacteria	Listeria monocytogenes	unknown	0	0	0	0	0	0	1	0	1	6	1	1	0	0	30	0	0	0	0	0	0	0	31	0	0	0	1	0	1	0	1	30	20	0	1	0	0	1	0	0	0	0	0	0	0
GCA_000438625.1	Group II-e	Bacteria	Listeria monocytogenes	unknown	0	0	0	0	0	0	1	0	1	6	1	1	0	0	29	0	0	0	0	0	0	0	30	0	0	0	1	0	1	0	1	30	20	0	1	0	0	1	0	0	0	0	0	0	0
GCA_000438645.1	Group II-e	Bacteria	Listeria monocytogenes	unknown	0	0	0	0	0	0	1	0	1	6	1	1	0	0	28	0	0	0	0	0	0	0	29	0	0	0	1	0	1	0	1	29	20	0	1	0	0	1	0	0	0	0	0	0	0
GCA_000438665.1	Group II-e	Bacteria	Listeria monocytogenes	unknown	0	0	0	0	0	0	1	0	1	6	1	1	0	0	28	0	0	0	0	0	0	0	29	0	0	0	1	0	1	0	2	30	20	0	1	0	0	1	0	0	0	0	0	0	0
GCA_000438705.2	Group II-e	Bacteria	Listeria monocytogenes	unknown	0	0	0	0	0	0	1	0	1	6	1	1	0	0	29	0	0	0	0	0	0	0	30	0	0	0	1	0	1	0	2	30	20	0	1	0	0	1	0	0	0	0	0	0	0
GCA_000438725.2	Group II-e	Bacteria	Listeria monocytogenes	unknown	0	0	0	0	0	0	1	0	1	6	1	1	0	0	29	0	0	0	0	0	0	0	30	0	0	0	1	0	1	0	2	30	20	0	1	0	0	1	0	0	0	0	0	0	0
GCA_000438745.2	Group II-e	Bacteria	Listeria monocytogenes	unknown	0	0	0	0	0	0	1	0	1	6	1	1	0	0	29	0	0	0	0	0	0	0	30	0	0	0	1	0	1	0	2	30	20	0	1	0	0	1	0	0	0	0	0	0	0
GCA_000582845.1	Group II-e	Bacteria	Listeria monocytogenes EGD	unknown	0	0	0	0	0	0	1	0	1	6	1	1	0	0	28	0	0	0	0	0	0	0	29	0	0	0	1	0	1	0	1	29	21	0	1	0	0	1	0	0	0	0	0	0	0
GCA_000016365.1	Group II-e	Bacteria	Mycobacterium gilvum PYR-GCK	unknown	0	0	0	0	0	0	1	0	1	5	1	0	0	2	13	0	0	0	0	0	0	0	20	1	0	0	3	0	0	6	2	21	8	0	0	0	1	0	0	2	0	0	0	0	0
GCA_000184435.1	Group II-e	Bacteria	Mycobacterium gilvum Spyr1	unknown	0	0	0	0	0	0	1	0	1	5	1	0	0	2	13	0	0	0	0	0	0	0	21	1	0	0	3	0	0	6	2	15	8	0	0	0	1	0	0	2	0	0	0	0	0
GCA_000009125.1	Group II-e	Bacteria	Ralstonia solanacearum GMI1000	unknown	0	0	0	0	0	0	1	0	1	5	1	0	0	1	7	0	0	0	0	0	0	0	14	1	0	2	2	0	0	5	2	31	20	0	0	0	1	0	0	1	0	0	0	0	0
GCA_000195275.1	Group II-e	Bacteria	Treponema succinifaciens DSM 2489	unknown	0	0	0	0	0	0	1	0	1	5	1	0	0	1	13	0	0	0	0	0	0	0	20	1	0	0	2	0	0	5	6	15	16	0	0	0	0	1	0	1	0	0	0	0	0
GCA_000316685.1	Group II-e	Bacteria	Synechococcus sp. PCC 6312	unknown	0	0	0	0	0	0	1	0	1	5	1	0	0	1	7	0	0	0	0	0	0	0	10	9	0	0	2	0	0	1	3	14	6	0	0	0	0	1	0	1	0	0	0	0	0
GCA_000010525.1	Group II-e	Bacteria	Azorhizobium caulinodans ORS 571	unknown	0	0	0	0	0	0	1	0	1	5	1	0	0	0	8	0	0	0	0	0	0	0	9	0	0	0	1	0	0	0	2	21	6	0	0	0	0	0	0	1	0	0	0	0	0
GCA_000146185.1	Group II-e	Bacteria	[Eubacterium] eligens ATCC 27750	unknown	0	0	0	0	0	0	1	0	1	5	1	0	0	0	13	0	0	0	0	0	0	0	18	0	0	1	1	0	0	4	3	15	13	0	0	0	0	0	0	1	0	0	0	0	0
GCA_000317675.1	Group II-e	Bacteria	Cyanobacterium aponinum PCC 10605	unknown	0	0	0	0	0	0	1	0	1	5	1	0	0	0	10	0	0	0	0	0	0	0	12	6	0	0	1	0	0	1	3	16	8	0	0	0	0	0	0	1	0	0	0	0	0
GCA_000210375.1	Group II-e	Bacteria	Arthrospira platensis NIES-39	unknown	0	0	0	0	0	0	1	0	1	5	1	0	0	0	15	0	0	0	0	0	0	0	17	21	1	0	1	0	0	1	1	17	10	0	0	0	0	1	0	0	0	0	0	0	0
GCA_000253275.1	Group II-e	Bacteria	Flavobacterium branchiophilum FL-15	unknown	0	0	0	0	0	0	1	0	1	5	1	0	0	0	11	0	0	0	0	0	0	0	16	0	1	0	1	0	0	7	4	18	18	0	0	0	0	1	0	0	0	0	0	0	0
GCA_000438685.2	Group II-e	Bacteria	Listeria monocytogenes	unknown	0	0	0	0	0	0	1	0	1	5	1	1	0	0	29	0	0	0	0	0	0	0	30	0	0	0	1	0	1	0	1	31	19	0	1	0	0	1	0	0	0	0	0	0	0
GCA_000212415.1	Group II-e	Bacteria	Treponema brennaborense DSM 12168	unknown	0	0	0	0	0	0	0	1	1	4	0	0	0	3	19	0	0	0	0	0	0	0	23	0	0	0	3	0	0	1	3	24	21	0	0	0	0	0	0	3	0	0	0	0	0
GCA_000215325.1	Group II-e	Bacteria	Ralstonia solanacearum Po82	unknown	0	0	0	0	0	0	1	0	1	4	1	0	0	1	7	0	0	0	0	0	0	0	12	0	0	1	2	0	0	3	2	30	12	0	0	0	1	0	0	1	0	0	0	0	0
GCA_000007665.1	Group II-e	Bacteria	Leifsonia xyli subsp. xyli str. CTCB07	unknown	0	0	0	0	0	0	1	0	1	4	1	0	0	0	8	0	0	0	0	0	0	0	10	0	0	0	1	0	0	1	1	14	7	0	0	0	0	0	0	1	0	0	0	0	0
GCA_000009725.1	Group II-e	Bacteria	Synechocystis sp. PCC 6803	unknown	0	0	0	0	0	0	1	0	1	4	1	0	0	0	8	0	0	0	0	0	0	0	10	8	0	0	1	0	0	1	2	13	10	0	0	0	0	1	0	0	0	0	0	0	0
GCA_000270265.1	Group II-e	Bacteria	Synechocystis sp. PCC 6803	unknown	0	0	0	0	0	0	1	0	1	4	1	0	0	0	8	0	0	0	0	0	0	0	10	8	0	0	1	0	0	1	2	13	9	0	0	0	0	1	0	0	0	0	0	0	0
GCA_000284135.1	Group II-e	Bacteria	Synechocystis sp. PCC 6803 substr. GT-I	unknown	0	0	0	0	0	0	1	0	1	4	1	0	0	0	8	0	0	0	0	0	0	0	10	8	0	0	1	0	0	1	2	13	9	0	0	0	0	1	0	0	0	0	0	0	0
GCA_000284215.1	Group II-e	Bacteria	Synechocystis sp. PCC 6803 substr. PCC-N	unknown	0	0	0	0	0	0	1	0	1	4	1	0	0	0	8	0	0	0	0	0	0	0	10	8	0	0	1	0	0	1	2	13	9	0	0	0	0	1	0	0	0	0	0	0	0
GCA_000284455.1	Group II-e	Bacteria	Synechocystis sp. PCC 6803 substr. PCC-P	unknown	0	0	0	0	0	0	1	0	1	4	1	0	0	0	8	0	0	0	0	0	0	0	10	8	0	0	1	0	0	1	2	13	9	0	0	0	0	1	0	0	0	0	0	0	0
GCA_000316515.1	Group II-e	Bacteria	Cyanobium gracile PCC 6307	unknown	0	0	0	0	0	0	1	0	1	4	1	0	0	0	11	0	0	0	0	0	0	0	14	5	0	0	1	0	0	2	1	15	11	0	0	0	0	1	0	0	0	0	0	0	0
GCA_000317145.1	Group II-e	Bacteria	Chamaesiphon minutus PCC 6605	unknown	0	0	0	0	0	0	1	0	1	4	1	0	0	0	10	0	0	0	0	0	0	0	13	11	0	0	1	0	0	3	3	24	7	0	0	0	0	1	0	0	0	0	0	0	0
GCA_000340785.1	Group II-e	Bacteria	Synechocystis sp. PCC 6803	unknown	0	0	0	0	0	0	1	0	1	4	1	0	0	0	8	0	0	0	0	0	0	0	10	8	0	0	1	0	0	1	2	12	10	0	0	0	0	1	0	0	0	0	0	0	0
GCA_000247605.1	Group II-e	Bacteria	Acetobacterium woodii DSM 1030	unknown	0	0	0	0	0	0	1	0	1	3	1	0	0	0	3	0	0	0	0	0	0	0	5	0	0	0	1	0	0	1	2	4	9	0	0	0	0	0	0	1	0	0	0	0	0
GCA_000298115.2	Group II-e	Bacteria	Lactobacillus buchneri CD034	unknown	0	0	0	0	0	0	1	0	1	3	0	0	0	1	11	0	0	0	0	0	0	0	13	0	0	0	0	2	0	0	2	26	5	0	0	0	0	0	0	0	0	0	0	0	2
GCA_000211375.1	Group II-e	Bacteria	Lactobacillus buchneri NRRL B-30929	unknown	0	0	0	0	0	0	0	1	1	3	0	0	0	2	11	0	0	0	0	0	0	0	13	0	0	0	0	2	0	0	0	23	7	0	0	0	0	0	0	0	0	0	0	0	2
GCA_000023265.1	Group II-e	Bacteria	Acidimicrobium ferrooxidans DSM 10331	unknown	0	0	0	0	0	0	1	0	1	2	1	0	0	1	4	0	0	0	0	0	0	0	6	0	0	0	2	0	0	0	3	5	2	0	0	0	0	0	0	2	0	0	0	0	0
GCA_000018105.1	Group II-e	Bacteria	Acaryochloris marina MBIC11017	unknown	0	0	0	0	0	0	1	0	1	2	1	0	0	0	14	0	0	0	0	0	0	0	20	22	0	0	1	0	0	6	6	19	7	0	0	0	0	1	0	0	0	0	0	0	0
GCA_000478885.1	Group II-e	Bacteria	Adlercreutzia equolifaciens DSM 19450	unknown	0	0	0	0	0	0	1	0	1	1	1	0	0	0	2	0	0	0	0	0	0	0	3	6	0	0	1	0	0	0	2	5	1	0	0	0	0	0	0	1	0	0	0	0	0
GCA_000236685.1	Group II-e	Bacteria	Sphaerochaeta pleomorpha str. Grapes	unknown	0	0	0	0	0	0	1	0	1	1	1	0	0	0	19	0	0	0	0	0	0	0	22	0	0	0	1	0	0	2	3	36	8	0	0	0	0	1	0	0	0	0	0	0	0
GCA_000009685.1	Group II-e	Bacteria	Clostridium perfringens str. 13	unknown	0	0	0	0	0	0	0	0	0	24	0	0	0	0	24	0	0	0	0	1	0	1	25	0	2	0	0	0	0	1	1	43	54	0	0	0	0	0	0	0	0	0	0	0	0
GCA_000013285.1	Group II-e	Bacteria	Clostridium perfringens ATCC 13124	unknown	0	0	0	0	0	0	0	0	0	21	0	0	0	0	20	0	0	0	0	2	0	1	21	0	3	0	0	0	0	1	1	41	58	0	0	0	0	0	0	0	0	0	0	0	0
GCA_000186225.1	Group II-e	Bacteria	Bacteroides helcogenes P 36-108	unknown	0	0	0	0	0	0	0	0	0	19	0	0	0	3	43	0	0	0	0	0	0	0	51	0	0	0	3	0	0	5	2	52	30	0	0	0	0	1	0	2	0	0	0	0	0
GCA_000973105.1	Group II-e	Bacteria	Zobellia galactanivorans	unknown	0	0	0	0	0	0	0	0	0	17	0	0	0	4	50	0	0	0	0	0	0	0	79	0	3	0	4	0	0	34	30	92	47	0	0	0	0	1	0	3	0	0	0	0	0
GCA_000328705.1	Group II-e	Bacteria	Saccharothrix espanaensis DSM 44229	unknown	0	0	0	0	0	0	0	0	0	16	0	2	1	2	27	0	0	0	0	0	0	0	31	0	0	0	2	0	3	2	27	46	57	0	3	0	0	1	0	1	0	0	0	0	0
GCA_000265095.1	Group II-e	Bacteria	Bifidobacterium bifidum BGN4	unknown	0	0	0	0	0	0	0	0	0	16	0	0	0	0	16	0	0	0	0	0	0	0	16	0	0	0	0	0	0	0	1	22	33	0	0	0	0	0	0	0	0	0	0	0	0
GCA_000164965.1	Group II-e	Bacteria	Bifidobacterium bifidum S17	unknown	0	0	0	0	0	0	0	0	0	15	0	0	0	0	15	0	0	0	0	0	0	0	16	0	0	0	0	0	0	1	1	21	33	0	0	0	0	0	0	0	0	0	0	0	0
GCA_000165905.1	Group II-e	Bacteria	Bifidobacterium bifidum PRL2010	unknown	0	0	0	0	0	0	0	0	0	15	0	0	0	0	16	0	0	0	0	0	0	0	17	0	0	0	0	0	0	1	1	22	33	0	0	0	0	0	0	0	0	0	0	0	0
GCA_000017705.1	Group II-e	Bacteria	Vibrio campbellii ATCC BAA-1116	unknown	0	0	0	0	0	0	0	0	0	14	0	1	1	1	19	0	0	0	0	0	0	0	20	0	0	0	1	0	2	0	4	36	45	0	2	0	0	1	0	0	0	0	0	0	0
GCA_000464435.1	Group II-e	Bacteria	Vibrio campbellii ATCC BAA-1116	unknown	0	0	0	0	0	0	0	0	0	14	0	2	0	1	19	0	0	0	0	0	0	0	20	0	0	0	1	0	2	0	4	35	45	0	2	0	0	1	0	0	0	0	0	0	0
GCA_000020225.1	Group II-e	Bacteria	Akkermansia muciniphila ATCC BAA-835	unknown	0	0	0	0	0	0	0	0	0	14	0	0	0	0	17	0	0	0	0	0	0	0	20	0	0	0	0	0	0	3	1	42	24	0	0	0	0	0	0	0	0	0	0	0	0
GCA_000294695.2	Group II-e	Bacteria	Arthrobacter sp. Rue61a	unknown	0	0	0	0	0	0	0	0	0	14	0	0	0	2	36	0	0	0	0	0	0	0	41	0	0	0	0	2	0	3	2	61	26	0	0	0	0	0	0	0	0	0	0	0	2
GCA_000009745.1	Group II-e	Bacteria	Vibrio vulnificus YJ016	unknown	0	0	0	0	0	0	0	0	0	13	0	1	1	1	21	0	0	0	0	0	0	0	23	0	0	0	1	0	2	1	5	40	33	0	2	0	0	1	0	0	0	0	0	0	0
GCA_000022025.1	Group II-e	Bacteria	Arthrobacter chlorophenolicus A6	unknown	0	0	0	0	0	0	0	0	0	13	0	0	0	1	34	0	0	0	0	0	0	0	42	0	0	0	0	1	0	7	1	61	29	0	0	0	0	0	0	0	0	0	0	0	1
GCA_000196115.1	Group II-e	Bacteria	Rhodopirellula baltica SH 1	unknown	0	0	0	0	0	0	0	0	0	12	0	0	0	3	13	0	0	0	1	0	0	0	26	0	40	2	3	0	0	11	5	67	55	0	0	0	0	0	0	3	0	0	0	0	0
GCA_000039765.1	Group II-e	Bacteria	Vibrio vulnificus CMCP6	unknown	0	0	0	0	0	0	0	0	0	12	0	1	1	1	19	0	0	0	0	0	0	0	21	0	0	0	1	0	2	1	2	32	33	0	2	0	0	1	0	0	0	0	0	0	0
GCA_000186585.1	Group II-e	Bacteria	Vibrio vulnificus MO6-24/O	unknown	0	0	0	0	0	0	0	0	0	12	0	1	1	1	19	0	0	0	0	0	0	0	21	0	0	0	1	0	2	1	3	31	33	0	2	0	0	1	0	0	0	0	0	0	0
GCA_000204115.1	Group II-e	Bacteria	Aeromonas veronii B565	unknown	0	0	0	0	0	0	0	0	0	12	0	0	1	1	16	0	0	0	0	0	0	0	17	0	0	0	1	0	1	0	0	33	38	0	1	0	0	1	0	0	0	0	0	0	0
GCA_000014925.1	Group II-e	Bacteria	Arthrobacter aurescens TC1	unknown	0	0	0	0	0	0	0	0	0	12	0	0	0	2	31	0	0	0	0	0	0	0	37	0	0	0	0	2	0	5	4	52	27	0	0	0	0	0	0	0	0	0	0	0	2
GCA_000179915.2	Group II-e	Bacteria	Terriglobus saanensis SP1PR4	unknown	0	0	0	0	0	0	0	0	0	12	0	0	0	2	53	0	0	0	0	0	0	0	67	0	0	2	0	2	0	19	3	77	42	0	0	0	0	0	0	0	1	0	0	0	1
GCA_000265465.1	Group II-e	Bacteria	Ornithobacterium rhinotracheale DSM 15997	unknown	0	0	0	0	0	0	0	0	0	12	0	0	0	0	15	0	0	0	0	0	0	0	17	0	0	0	0	0	0	4	2	29	24	0	0	0	0	0	0	0	0	0	0	0	0
GCA_000265365.1	Group II-e	Bacteria	Alistipes finegoldii DSM 17242	unknown	0	0	0	0	0	0	0	0	0	11	0	0	0	2	34	0	0	0	0	0	0	0	39	0	0	0	2	0	0	3	7	49	30	0	0	0	0	0	0	2	0	0	0	0	0
GCA_000163055.2	Group II-e	Bacteria	Prevotella sp. oral taxon 299 str. F0039	unknown	0	0	0	0	0	0	0	0	0	11	0	0	0	1	12	0	0	0	0	0	0	0	14	0	0	0	1	0	0	1	2	37	21	0	0	0	0	0	0	1	0	0	0	0	0
GCA_000018005.1	Group II-e	Bacteria	Frankia sp. EAN1pec	unknown	0	0	0	0	0	0	0	0	0	11	0	0	1	2	36	0	0	0	0	0	0	0	44	0	0	0	2	0	1	6	8	37	23	0	1	0	2	0	0	0	0	0	0	0	0
GCA_000014805.1	Group II-e	Bacteria	Aeromonas hydrophila subsp. hydrophila ATCC 7966	unknown	0	0	0	0	0	0	0	0	0	11	0	0	1	1	15	0	0	0	0	0	0	0	16	0	0	0	1	0	1	0	2	30	32	0	1	0	0	1	0	0	0	0	0	0	0
GCA_000401555.1	Group II-e	Bacteria	Aeromonas hydrophila ML09-119	unknown	0	0	0	0	0	0	0	0	0	11	0	0	1	1	15	0	0	0	0	0	0	0	16	0	0	0	1	0	1	0	2	35	31	0	1	0	0	1	0	0	0	0	0	0	0
GCA_000018985.1	Group II-e	Bacteria	Streptococcus pneumoniae JJA	unknown	0	0	0	0	0	0	0	0	0	11	0	0	0	0	17	0	0	0	0	0	0	0	17	0	0	0	0	0	0	0	1	24	21	0	0	0	0	0	0	0	0	0	0	0	0
GCA_000019265.1	Group II-e	Bacteria	Streptococcus pneumoniae Hungary19A-6	unknown	0	0	0	0	0	0	0	0	0	11	0	0	0	0	20	0	0	0	0	0	0	0	20	0	0	0	0	0	0	0	2	23	21	0	0	0	0	0	0	0	0	0	0	0	0
GCA_000019985.1	Group II-e	Bacteria	Streptococcus pneumoniae CGSP14	unknown	0	0	0	0	0	0	0	0	0	11	0	0	0	0	20	0	0	0	0	0	0	0	20	0	0	0	0	0	0	0	1	25	20	0	0	0	0	0	0	0	0	0	0	0	0
GCA_000026665.1	Group II-e	Bacteria	Streptococcus pneumoniae ATCC 700669	unknown	0	0	0	0	0	0	0	0	0	11	0	0	0	0	18	0	0	0	0	0	0	0	18	0	0	0	0	0	0	0	1	25	20	0	0	0	0	0	0	0	0	0	0	0	0
GCA_000146975.1	Group II-e	Bacteria	Streptococcus pneumoniae AP200	unknown	0	0	0	0	0	0	0	0	0	11	0	0	0	0	19	0	0	0	0	0	0	0	19	0	0	0	0	0	0	0	2	24	22	0	0	0	0	0	0	0	0	0	0	0	0
GCA_000166135.1	Group II-e	Bacteria	Frankia sp. EuI1c	unknown	0	0	0	0	0	0	0	0	0	11	0	0	0	0	24	0	0	0	0	0	0	0	35	0	0	0	0	0	0	11	21	32	21	0	0	0	0	0	0	0	0	0	0	0	0
GCA_000210975.1	Group II-e	Bacteria	Streptococcus pneumoniae INV104	unknown	0	0	0	0	0	0	0	0	0	11	0	0	0	0	19	0	0	0	0	0	0	0	20	0	0	0	0	0	0	1	2	24	19	0	0	0	0	0	0	0	0	0	0	0	0
GCA_000242595.3	Group II-e	Bacteria	Spirochaeta africana DSM 8902	unknown	0	0	0	0	0	0	0	0	0	11	0	0	0	0	42	0	0	0	0	0	0	0	43	2	0	0	0	0	0	2	1	15	25	0	0	0	0	0	0	0	0	0	0	0	0
GCA_000253155.1	Group II-e	Bacteria	Streptococcus oralis Uo5	unknown	0	0	0	0	0	0	0	0	0	11	0	0	0	1	16	0	0	0	0	0	0	0	17	0	0	0	0	1	0	0	3	18	23	0	0	0	0	0	0	0	1	0	0	0	0
GCA_000306785.1	Group II-e	Bacteria	Modestobacter marinus	unknown	0	0	0	0	0	0	0	0	0	11	0	0	0	0	36	0	0	0	0	0	0	0	46	0	0	0	0	0	0	11	4	29	24	0	0	0	0	0	0	0	0	0	0	0	0
GCA_000504125.1	Group II-e	Bacteria	Enterococcus mundtii QU 25	unknown	0	0	0	0	0	0	0	0	0	11	0	2	6	2	27	0	0	0	0	0	0	0	31	0	0	0	0	2	8	2	1	41	35	0	8	0	0	0	0	0	0	0	0	0	2
GCA_000023285.1	Group II-e	Bacteria	Capnocytophaga ochracea DSM 7271	unknown	0	0	0	0	0	0	0	0	0	10	0	0	0	5	20	0	0	0	0	0	0	0	31	0	0	0	5	0	0	9	1	29	19	0	0	0	3	0	0	2	0	0	0	0	0
GCA_000021825.1	Group II-e	Bacteria	Cyanothece sp. PCC 7424	unknown	0	0	0	0	0	0	0	0	0	10	0	0	0	1	23	0	0	0	0	0	0	0	25	9	0	0	1	0	0	1	2	20	17	0	0	0	0	0	0	1	0	0	0	0	0
GCA_000147335.1	Group II-e	Bacteria	Cyanothece sp. PCC 7822	unknown	0	0	0	0	0	0	0	0	0	10	0	0	0	1	23	0	0	0	0	0	0	0	27	9	0	0	1	0	0	3	14	33	22	0	0	0	0	0	0	1	0	0	0	0	0
GCA_000193395.1	Group II-e	Bacteria	Prevotella denticola F0289	unknown	0	0	0	0	0	0	0	0	0	10	0	0	0	1	23	0	0	0	0	0	0	0	30	0	0	0	1	0	0	7	2	35	18	0	0	0	0	0	0	1	0	0	0	0	0
GCA_000144625.1	Group II-e	Bacteria	[Clostridium] saccharolyticum WM1	unknown	0	0	0	0	0	3	0	0	0	10	0	0	0	1	31	0	0	0	0	0	0	0	32	19	2	1	1	0	0	0	1	43	33	0	0	0	0	1	0	0	0	0	0	0	0
GCA_000007045.1	Group II-e	Bacteria	Streptococcus pneumoniae R6	unknown	0	0	0	0	0	0	0	0	0	10	0	0	0	0	20	0	0	0	0	0	0	0	20	0	0	0	0	0	0	0	1	23	19	0	0	0	0	0	0	0	0	0	0	0	0
GCA_000014365.1	Group II-e	Bacteria	Streptococcus pneumoniae D39	unknown	0	0	0	0	0	0	0	0	0	10	0	0	0	0	20	0	0	0	0	0	0	0	20	0	0	0	0	0	0	0	1	23	20	0	0	0	0	0	0	0	0	0	0	0	0
GCA_000018965.1	Group II-e	Bacteria	Streptococcus pneumoniae 70585	unknown	0	0	0	0	0	0	0	0	0	10	0	0	0	0	24	0	0	0	0	0	0	0	24	0	0	0	0	0	0	0	1	23	19	0	0	0	0	0	0	0	0	0	0	0	0
GCA_000019825.1	Group II-e	Bacteria	Streptococcus pneumoniae G54	unknown	0	0	0	0	0	0	0	0	0	10	0	0	0	0	20	0	0	0	0	0	0	0	20	0	0	0	0	0	0	0	0	26	19	0	0	0	0	0	0	0	0	0	0	0	0
GCA_000022645.2	Group II-e	Bacteria	Burkholderia glumae BGR1	unknown	0	0	0	0	0	0	0	0	0	10	0	0	0	2	12	0	0	0	0	0	0	0	20	0	0	0	0	2	0	8	0	38	22	0	0	0	0	0	0	0	1	1	0	0	0
GCA_000025825.1	Group II-e	Bacteria	Bacillus megaterium QM B1551	unknown	0	0	0	0	0	0	0	0	0	10	0	0	0	0	13	0	0	0	0	0	0	0	14	0	0	0	0	0	0	1	0	38	45	0	0	0	0	0	0	0	0	0	0	0	0
GCA_000072485.1	Group II-e	Bacteria	Stenotrophomonas maltophilia K279a	unknown	0	0	0	0	0	0	0	0	0	10	0	0	2	0	15	0	0	0	0	0	0	0	16	0	0	0	0	0	2	1	1	31	16	0	2	0	0	0	0	0	0	0	0	0	0
GCA_000157355.2	Group II-e	Bacteria	Enterococcus casseliflavus EC20	unknown	0	0	0	0	0	0	0	0	0	10	0	1	0	2	61	0	0	0	0	0	0	0	66	0	0	0	0	2	1	3	1	50	20	0	1	0	0	0	0	0	0	0	0	0	2
GCA_000196235.1	Group II-e	Bacteria	Arthrobacter sp. FB24	unknown	0	0	0	0	0	0	0	0	0	10	0	0	0	1	28	0	0	0	0	0	0	0	34	5	0	0	0	1	0	8	1	59	25	0	0	0	0	0	0	0	0	0	0	0	1
GCA_000196595.1	Group II-e	Bacteria	Streptococcus pneumoniae TCH8431/19A	unknown	0	0	0	0	0	0	0	0	0	10	0	0	0	0	19	0	0	0	0	0	0	0	19	0	0	0	0	0	0	0	1	24	20	0	0	0	0	0	0	0	0	0	0	0	0
GCA_000210935.1	Group II-e	Bacteria	Streptococcus pneumoniae INV200	unknown	0	0	0	0	0	0	0	0	0	10	0	0	0	0	17	0	0	0	0	0	0	0	17	0	0	0	0	0	0	0	1	24	19	0	0	0	0	0	0	0	0	0	0	0	0
GCA_000210955.1	Group II-e	Bacteria	Streptococcus pneumoniae OXC141	unknown	0	0	0	0	0	0	0	0	0	10	0	0	0	0	20	0	0	0	0	0	0	0	20	0	0	0	0	0	0	0	1	20	17	0	0	0	0	0	0	0	0	0	0	0	0
GCA_000211015.1	Group II-e	Bacteria	Streptococcus pneumoniae SPN034183	unknown	0	0	0	0	0	0	0	0	0	10	0	0	0	0	20	0	0	0	0	0	0	0	20	0	0	0	0	0	0	0	1	20	17	0	0	0	0	0	0	0	0	0	0	0	0
GCA_000211035.2	Group II-e	Bacteria	Streptococcus pneumoniae SPN994038	unknown	0	0	0	0	0	0	0	0	0	10	0	0	0	0	20	0	0	0	0	0	0	0	20	0	0	0	0	0	0	0	1	20	17	0	0	0	0	0	0	0	0	0	0	0	0
GCA_000211055.2	Group II-e	Bacteria	Streptococcus pneumoniae SPN994039	unknown	0	0	0	0	0	0	0	0	0	10	0	0	0	0	20	0	0	0	0	0	0	0	20	0	0	0	0	0	0	0	1	20	17	0	0	0	0	0	0	0	0	0	0	0	0
GCA_000299015.1	Group II-e	Bacteria	Streptococcus pneumoniae gamPNI0373	unknown	0	0	0	0	0	0	0	0	0	10	0	0	0	0	19	0	0	0	0	0	0	0	20	0	0	0	0	0	0	1	3	23	19	0	0	0	0	0	0	0	0	0	0	0	0
GCA_000144405.1	Group II-e	Bacteria	Prevotella melaninogenica ATCC 25845	unknown	0	0	0	0	0	0	0	0	0	9	0	0	0	2	16	0	0	0	0	0	0	0	21	0	0	0	2	0	0	3	1	42	19	0	0	0	0	0	0	2	0	0	0	0	0
GCA_000024825.1	Group II-e	Bacteria	Vibrio antiquarius	unknown	0	0	0	0	0	0	0	0	0	9	0	1	1	2	21	0	0	0	0	0	0	0	23	0	0	0	2	0	2	0	4	26	32	0	2	0	0	1	0	1	0	0	0	0	0
GCA_000196095.1	Group II-e	Bacteria	Vibrio parahaemolyticus RIMD 2210633	unknown	0	0	0	0	0	0	0	0	0	9	0	1	1	2	16	0	0	0	0	0	0	0	18	0	0	0	2	0	2	0	3	26	33	0	2	0	0	1	0	1	0	0	0	0	0
GCA_000430425.1	Group II-e	Bacteria	Vibrio parahaemolyticus O1:K33 str. CDC_K4557	unknown	0	0	0	0	0	0	0	0	0	9	0	1	1	2	16	0	0	0	0	0	0	0	18	0	0	0	2	0	2	0	3	25	34	0	2	0	0	1	0	1	0	0	0	0	0
GCA_000021665.1	Group II-e	Bacteria	Shewanella baltica OS223	unknown	0	0	0	0	0	0	0	0	0	9	0	0	1	1	17	0	0	0	0	0	0	0	18	0	0	0	1	0	1	0	5	26	29	0	1	0	0	0	0	1	0	0	0	0	0
GCA_000284595.1	Group II-e	Bacteria	Stenotrophomonas maltophilia D457	unknown	0	0	0	0	0	0	0	0	0	9	0	0	2	1	18	0	0	0	0	0	0	0	19	0	0	0	1	0	2	0	1	32	17	0	2	0	0	0	0	1	0	0	0	0	0
GCA_000091465.1	Group II-e	Bacteria	Vibrio tasmaniensis LGP32	unknown	0	0	0	0	0	0	0	0	0	9	0	1	0	1	17	0	0	0	0	0	0	0	18	0	0	0	1	0	1	0	3	23	26	0	1	0	0	1	0	0	0	0	0	0	0
GCA_000328405.1	Group II-e	Bacteria	Vibrio parahaemolyticus BB22OP	unknown	0	0	0	0	0	0	0	0	0	9	0	1	1	1	15	0	0	0	0	0	0	0	16	0	0	0	1	0	2	0	3	24	34	0	2	0	0	1	0	0	0	0	0	0	0
GCA_000006885.1	Group II-e	Bacteria	Streptococcus pneumoniae TIGR4	unknown	0	0	0	0	0	0	0	0	0	9	0	0	0	0	19	0	0	0	0	0	0	0	19	0	0	0	0	0	0	0	1	23	19	0	0	0	0	0	0	0	0	0	0	0	0
GCA_000016965.1	Group II-e	Bacteria	Clostridium beijerinckii NCIMB 8052	unknown	0	0	0	0	0	0	0	0	0	9	0	0	0	1	34	0	0	0	0	0	0	0	40	0	0	0	0	1	0	5	0	56	17	0	0	0	0	0	0	0	0	0	0	0	1
GCA_000019005.1	Group II-e	Bacteria	Streptococcus pneumoniae P1031	unknown	0	0	0	0	0	0	0	0	0	9	0	0	0	0	18	0	0	0	0	0	0	0	18	0	0	0	0	0	0	0	2	24	19	0	0	0	0	0	0	0	0	0	0	0	0
GCA_000019025.1	Group II-e	Bacteria	Streptococcus pneumoniae Taiwan19F-14	unknown	0	0	0	0	0	0	0	0	0	9	0	0	0	0	19	0	0	0	0	0	0	0	19	0	0	0	0	0	0	0	1	24	19	0	0	0	0	0	0	0	0	0	0	0	0
GCA_000024125.1	Group II-e	Bacteria	Robiginitalea biformata HTCC2501	unknown	0	0	0	0	0	0	0	0	0	9	0	0	0	1	12	0	0	0	0	0	0	0	25	0	0	0	0	1	0	33	20	32	30	0	0	0	0	0	0	0	0	0	0	0	1
GCA_000024365.1	Group II-e	Bacteria	Nakamurella multipartita DSM 44233	unknown	0	0	0	0	0	0	0	0	0	9	0	0	0	0	25	0	0	0	0	0	0	0	28	0	0	0	0	0	0	3	6	32	21	0	0	0	0	0	0	0	0	0	0	0	0
GCA_000025805.1	Group II-e	Bacteria	Bacillus megaterium DSM 319	unknown	0	0	0	0	0	0	0	0	0	9	0	0	0	0	14	0	0	0	0	0	0	0	14	0	0	0	0	0	0	0	0	32	44	0	0	0	0	0	0	0	0	0	0	0	0
GCA_000147095.1	Group II-e	Bacteria	Streptococcus pneumoniae 670-6B	unknown	0	0	0	0	0	0	0	0	0	9	0	0	0	0	21	0	0	0	0	0	0	0	21	0	0	0	0	0	0	0	2	24	22	0	0	0	0	0	0	0	0	0	0	0	0
GCA_000180515.2	Group II-e	Bacteria	Streptococcus pneumoniae SPNA45	unknown	0	0	0	0	0	0	0	0	0	9	0	0	0	0	19	0	0	0	0	0	0	0	19	0	0	0	0	0	0	0	1	22	19	0	0	0	0	0	0	0	0	0	0	0	0
GCA_000186385.1	Group II-e	Bacteria	Deinococcus maricopensis DSM 21211	unknown	0	0	0	0	0	0	0	0	0	9	0	0	0	1	29	0	0	0	0	0	0	0	34	2	1	0	0	1	0	4	10	14	18	0	0	0	0	0	0	0	0	0	0	0	1
GCA_000190515.1	Group II-e	Bacteria	Bacillus thuringiensis serovar finitimus YBT-020	unknown	0	0	0	0	0	0	0	0	0	9	0	1	1	0	9	0	0	0	0	0	0	0	12	61	0	0	0	0	2	3	8	27	23	0	2	0	0	0	0	0	0	0	0	0	0
GCA_000210995.1	Group II-e	Bacteria	Streptococcus pneumoniae SPN034156	unknown	0	0	0	0	0	0	0	0	0	9	0	0	0	0	18	0	0	0	0	0	0	0	18	0	0	0	0	0	0	0	1	21	15	0	0	0	0	0	0	0	0	0	0	0	0
GCA_000220625.1	Group II-e	Bacteria	Capnocytophaga canimorsus Cc5	unknown	0	0	0	0	0	0	0	0	0	9	0	0	0	0	18	0	0	0	0	0	0	0	19	0	0	0	0	0	0	5	1	23	19	0	0	0	0	0	0	0	0	0	0	0	0
GCA_000225265.1	Group II-e	Bacteria	Bacillus megaterium WSH-002	unknown	0	0	0	0	0	0	0	0	0	9	0	0	0	0	13	0	0	0	0	0	0	0	14	0	0	0	0	0	0	1	1	31	43	0	0	0	0	0	0	0	0	0	0	0	0
GCA_000251085.2	Group II-e	Bacteria	Streptococcus pneumoniae ST556	unknown	0	0	0	0	0	0	0	0	0	9	0	0	0	0	20	0	0	0	0	0	0	0	20	0	0	0	0	0	0	0	1	23	17	0	0	0	0	0	0	0	0	0	0	0	0
GCA_000479335.1	Group II-e	Bacteria	Streptococcus sp. I-G2	unknown	0	0	0	0	0	0	0	0	0	9	0	0	0	1	20	0	0	0	0	0	0	0	21	0	0	0	0	1	0	0	0	16	16	0	0	0	0	0	0	0	1	0	0	0	0
GCA_000494795.1	Group II-e	Bacteria	Streptococcus pneumoniae A026	unknown	0	0	0	0	0	0	0	0	0	9	0	0	0	0	19	0	0	0	0	0	0	0	19	0	0	0	0	0	0	0	1	24	18	0	0	0	0	0	0	0	0	0	0	0	0
GCA_000222485.1	Group II-e	Bacteria	Cyclobacterium marinum DSM 745	unknown	0	0	0	0	0	0	0	0	0	8	0	0	0	3	14	0	0	0	0	0	0	0	22	0	0	0	3	0	0	7	24	103	56	0	0	0	0	0	0	3	0	0	0	0	0
GCA_000020665.1	Group II-e	Bacteria	Stenotrophomonas maltophilia R551-3	unknown	0	0	0	0	0	0	0	0	0	8	0	0	2	2	9	0	0	0	0	0	0	0	11	0	0	0	2	0	2	0	0	28	18	0	2	0	0	0	0	2	0	0	0	0	0
GCA_000241385.1	Group II-e	Bacteria	Vibrio sp. EJY3	unknown	0	0	0	0	0	0	0	0	0	8	0	0	0	2	23	0	0	0	0	0	0	0	26	0	0	0	2	0	0	1	2	45	24	0	0	0	0	1	0	1	0	0	0	0	0
GCA_000020025.1	Group II-e	Bacteria	Nostoc punctiforme PCC 73102	unknown	0	0	0	0	0	0	0	0	0	8	0	0	0	1	20	0	0	0	0	0	0	0	23	40	0	0	1	0	0	3	2	34	17	0	0	0	0	0	0	1	0	0	0	0	0
GCA_000092365.1	Group II-e	Bacteria	Arcanobacterium haemolyticum DSM 20595	unknown	0	0	0	0	0	0	0	0	0	8	0	0	0	1	13	0	0	0	0	0	0	0	14	0	0	0	1	0	0	0	3	14	16	0	0	0	0	0	0	1	0	0	0	0	0
GCA_000023965.1	Group II-e	Archaea	Halomicrobium mukohataei DSM 12286	unknown	0	0	0	0	0	0	0	0	0	8	0	1	0	1	8	0	0	0	0	0	0	0	10	0	0	0	1	0	1	1	15	20	26	0	1	0	0	1	0	0	0	0	0	0	0
GCA_000016245.1	Group II-e	Bacteria	Vibrio cholerae O395	unknown	0	0	0	0	0	0	0	0	0	8	0	1	1	1	10	0	0	0	0	0	0	0	11	0	0	0	1	0	2	0	2	25	27	0	2	0	0	1	0	0	0	0	0	0	0
GCA_000021605.1	Group II-e	Bacteria	Vibrio cholerae M66-2	unknown	0	0	0	0	0	0	0	0	0	8	0	1	1	1	9	0	0	0	0	0	0	0	10	0	0	0	1	0	2	0	2	20	25	0	2	0	0	1	0	0	0	0	0	0	0
GCA_000022585.1	Group II-e	Bacteria	Vibrio cholerae MJ-1236	unknown	0	0	0	0	0	0	0	0	0	8	0	1	1	1	10	0	0	0	0	0	0	0	11	0	0	0	1	0	2	0	2	23	29	0	2	0	0	1	0	0	0	0	0	0	0
GCA_000166455.2	Group II-e	Bacteria	Vibrio cholerae O1 str. 2010EL-1786	unknown	0	0	0	0	0	0	0	0	0	8	0	1	1	1	10	0	0	0	0	0	0	0	11	0	0	0	1	0	2	0	2	22	28	0	2	0	0	1	0	0	0	0	0	0	0
GCA_000250855.1	Group II-e	Bacteria	Vibrio cholerae IEC224	unknown	0	0	0	0	0	0	0	0	0	8	0	1	1	1	10	0	0	0	0	0	0	0	11	0	0	0	1	0	2	0	2	22	29	0	2	0	0	1	0	0	0	0	0	0	0
GCA_000007785.1	Group II-e	Bacteria	Enterococcus faecalis V583	unknown	0	0	0	0	0	0	0	0	0	8	0	0	1	0	20	0	0	0	0	0	0	0	20	0	0	0	0	0	1	0	1	37	26	0	1	0	0	0	0	0	0	0	0	0	0
GCA_000011045.1	Group II-e	Bacteria	Lactobacillus rhamnosus GG	unknown	0	0	0	0	0	0	0	0	0	8	0	0	0	0	28	0	0	0	0	0	0	0	28	0	0	0	0	0	0	0	0	17	12	0	0	0	0	0	0	0	0	0	0	0	0
GCA_000013065.1	Group II-e	Bacteria	Bacillus cereus Q1	unknown	0	0	0	0	0	0	0	0	0	8	0	1	1	0	8	0	0	0	0	0	0	0	12	64	0	0	0	0	2	4	5	21	19	0	2	0	0	0	0	0	0	0	0	0	0
GCA_000016045.1	Group II-e	Bacteria	Salmonella enterica subsp. enterica serovar Newport str. SL254	unknown	0	0	0	0	0	0	0	0	0	8	0	0	0	1	14	0	0	0	0	0	0	0	15	0	0	0	0	1	0	0	0	38	17	0	0	0	0	0	0	0	1	0	0	0	0
GCA_000020485.1	Group II-e	Bacteria	Halothermothrix orenii H 168	unknown	0	0	0	0	0	0	0	0	0	8	0	0	0	0	29	0	0	0	0	0	0	0	32	6	0	1	0	0	0	3	5	17	48	0	0	0	0	0	0	0	0	0	0	0	0
GCA_000020705.1	Group II-e	Bacteria	Salmonella enterica subsp. enterica serovar Heidelberg str. SL476	unknown	0	0	0	0	0	0	0	0	0	8	0	0	0	1	14	0	0	0	0	0	0	0	15	0	0	0	0	1	0	0	0	37	18	0	0	0	0	0	0	0	1	0	0	0	0
GCA_000020885.1	Group II-e	Bacteria	Salmonella enterica subsp. enterica serovar Agona str. SL483	unknown	0	0	0	0	0	0	0	0	0	8	0	0	0	1	15	0	0	0	0	0	0	0	16	0	0	0	0	1	0	0	0	33	18	0	0	0	0	0	0	0	1	0	0	0	0
GCA_000021225.1	Group II-e	Bacteria	Bacillus cereus AH187	unknown	0	0	0	0	0	0	0	0	0	8	0	2	1	0	8	0	0	0	0	0	0	0	12	68	0	0	0	0	3	4	3	26	21	0	3	0	0	0	0	0	0	0	0	0	0
GCA_000024705.1	Group II-e	Bacteria	Geobacillus sp. Y412MC61	unknown	0	0	0	0	0	0	0	0	0	8	0	0	0	2	18	0	0	0	0	0	0	0	22	0	0	0	0	2	0	2	1	19	27	0	0	0	0	0	0	0	0	0	0	0	2
GCA_000025045.1	Group II-e	Bacteria	Lactococcus lactis subsp. lactis KF147	unknown	0	0	0	0	0	0	0	0	0	8	0	0	1	2	27	0	0	0	0	0	0	0	30	0	0	0	0	2	1	1	3	25	15	0	1	0	0	0	0	0	2	0	0	0	0
GCA_000025905.1	Group II-e	Bacteria	Coraliomargarita akajimensis DSM 45221	unknown	0	0	0	0	0	0	0	0	0	8	0	0	0	0	25	0	0	0	0	0	0	0	46	0	0	0	0	0	0	28	11	72	40	0	0	0	0	0	0	0	0	0	0	0	0
GCA_000026505.1	Group II-e	Bacteria	Lactobacillus rhamnosus GG	unknown	0	0	0	0	0	0	0	0	0	8	0	0	0	0	28	0	0	0	0	0	0	0	28	0	0	0	0	0	0	0	0	17	12	0	0	0	0	0	0	0	0	0	0	0	0
GCA_000027165.1	Group II-e	Bacteria	Streptococcus mitis B6	unknown	0	0	0	0	0	0	0	0	0	8	0	0	0	0	15	0	0	0	0	0	0	0	15	0	0	0	0	0	0	0	0	17	20	0	0	0	0	0	0	0	0	0	0	0	0
GCA_000174795.2	Group II-e	Bacteria	Geobacillus sp. Y412MC52	unknown	0	0	0	0	0	0	0	0	0	8	0	0	0	2	18	0	0	0	0	0	0	0	22	0	0	0	0	2	0	2	1	19	27	0	0	0	0	0	0	0	0	0	0	0	2
GCA_000184685.1	Group II-e	Bacteria	Intrasporangium calvum DSM 43043	unknown	0	0	0	0	0	0	0	0	0	8	0	0	0	0	17	0	0	0	0	0	0	0	18	0	0	0	0	0	0	1	1	17	20	0	0	0	0	0	0	0	0	0	0	0	0
GCA_000225345.1	Group II-e	Bacteria	Roseburia hominis A2-183	unknown	0	0	0	0	0	0	0	0	0	8	0	0	0	3	33	0	0	0	0	0	0	0	44	0	0	0	0	3	0	8	1	22	17	0	0	0	0	0	0	0	1	0	0	0	2
GCA_000252445.1	Group II-e	Bacteria	Deinococcus gobiensis I-0	unknown	0	0	0	0	0	0	0	0	0	8	0	0	0	0	29	0	0	0	0	0	0	0	34	3	0	0	0	0	0	5	3	19	16	0	0	0	0	0	0	0	0	0	0	0	0
GCA_000252875.1	Group II-e	Bacteria	Salmonella enterica subsp. enterica serovar Typhimurium str. 798	unknown	0	0	0	0	0	0	0	0	0	8	0	0	0	1	15	0	0	0	0	0	0	0	16	0	0	0	0	1	0	0	0	41	16	0	0	0	0	0	0	0	1	0	0	0	0
GCA_000252995.1	Group II-e	Bacteria	Salmonella bongori NCTC 12419	unknown	0	0	0	0	0	0	0	0	0	8	0	0	0	1	17	0	0	0	0	0	0	0	18	0	0	0	0	1	0	0	2	35	17	0	0	0	0	0	0	0	1	0	0	0	0
GCA_000283675.1	Group II-e	Bacteria	Bacillus cereus NC7401	unknown	0	0	0	0	0	0	0	0	0	8	0	2	1	0	8	0	0	0	0	0	0	0	12	68	0	0	0	0	3	4	3	23	21	0	3	0	0	0	0	0	0	0	0	0	0
GCA_000284255.1	Group II-e	Bacteria	Rubrivivax gelatinosus IL144	unknown	0	0	0	0	0	0	0	0	0	8	0	0	0	0	12	0	0	0	0	0	0	0	14	0	0	0	0	0	0	2	2	18	17	0	0	0	0	0	0	0	0	0	0	0	0
GCA_000306805.1	Group II-e	Bacteria	Streptococcus intermedius JTH08	unknown	0	0	0	0	0	0	0	0	0	8	0	0	0	0	16	0	0	0	0	0	0	0	17	0	0	0	0	0	0	1	2	15	16	0	0	0	0	0	0	0	0	0	0	0	0
GCA_000430085.2	Group II-e	Bacteria	Salmonella enterica subsp. enterica serovar Heidelberg str. CFSAN002069	unknown	0	0	0	0	0	0	0	0	0	8	0	0	0	1	14	0	0	0	0	0	0	0	15	0	0	0	0	1	0	0	0	39	18	0	0	0	0	0	0	0	1	0	0	0	0
GCA_000439255.1	Group II-e	Bacteria	Salmonella bongori N268-08	unknown	0	0	0	0	0	0	0	0	0	8	0	0	0	1	17	0	0	0	0	0	0	0	19	0	0	0	0	1	0	1	2	44	18	0	0	0	0	0	0	0	1	0	0	0	0
GCA_000442415.1	Group II-e	Bacteria	Salmonella enterica subsp. enterica serovar Newport str. USMARC-S3124.1	unknown	0	0	0	0	0	0	0	0	0	8	0	0	0	1	14	0	0	0	0	0	0	0	15	0	0	0	0	1	0	0	0	38	16	0	0	0	0	0	0	0	1	0	0	0	0
GCA_000463355.1	Group II-e	Bacteria	Streptococcus intermedius B196	unknown	0	0	0	0	0	0	0	0	0	8	0	0	0	0	16	0	0	0	0	0	0	0	17	0	0	0	0	0	0	1	2	14	16	0	0	0	0	0	0	0	0	0	0	0	0
GCA_000463385.1	Group II-e	Bacteria	Streptococcus intermedius C270	unknown	0	0	0	0	0	0	0	0	0	8	0	0	0	0	17	0	0	0	0	0	0	0	18	0	0	0	0	0	0	1	2	13	16	0	0	0	0	0	0	0	0	0	0	0	0
GCA_000479315.1	Group II-e	Bacteria	Streptococcus sp. I-P16	unknown	0	0	0	0	0	0	0	0	0	8	0	0	0	1	19	0	0	0	0	0	0	0	20	0	0	0	0	1	0	0	0	16	15	0	0	0	0	0	0	0	1	0	0	0	0
GCA_000494895.1	Group II-e	Bacteria	Streptococcus suis T15	unknown	0	0	0	0	0	0	0	0	0	8	0	0	0	0	22	0	0	0	0	0	0	0	23	0	0	0	0	0	0	1	0	20	20	0	0	0	0	0	0	0	0	0	0	0	0
GCA_000062885.1	Group II-e	Bacteria	Saccharopolyspora erythraea NRRL 2338	unknown	0	0	0	0	0	0	0	0	0	7	0	0	2	5	25	0	0	0	0	0	0	0	34	0	0	0	5	0	2	5	4	60	13	0	2	0	1	0	0	4	0	0	0	0	0
GCA_000152945.2	Group II-e	Bacteria	Polaribacter sp. MED152	unknown	0	0	0	0	0	0	0	0	0	7	0	0	0	2	13	0	0	0	0	0	0	0	25	1	0	0	2	0	0	22	10	16	16	0	0	0	0	0	0	2	0	0	0	0	0
GCA_000220135.1	Group II-e	Bacteria	Bifidobacterium breve UCC2003	unknown	0	0	0	0	0	0	0	0	0	7	0	0	0	2	30	0	0	0	0	0	0	0	33	0	0	0	2	0	0	1	1	19	14	0	0	0	0	0	0	2	0	0	0	0	0
GCA_000092205.1	Group II-e	Bacteria	Desulfurivibrio alkaliphilus AHT 2	unknown	0	0	0	0	0	0	0	0	0	7	0	0	0	1	6	0	0	0	0	0	0	0	7	0	0	0	1	0	0	0	1	10	15	0	0	0	0	0	0	1	0	0	0	0	0
GCA_000223885.1	Group II-e	Bacteria	Stenotrophomonas maltophilia JV3	unknown	0	0	0	0	0	0	0	0	0	7	0	0	2	1	9	0	0	0	0	0	0	0	10	0	0	0	1	0	2	0	0	29	17	0	2	0	0	0	0	1	0	0	0	0	0
GCA_000317495.1	Group II-e	Bacteria	Crinalium epipsammum PCC 9333	unknown	0	0	0	0	0	0	0	0	0	7	0	0	0	1	18	0	0	0	0	0	0	0	23	36	0	0	1	0	0	9	2	22	15	0	0	0	0	0	0	1	0	0	0	0	0
GCA_000006745.1	Group II-e	Bacteria	Vibrio cholerae O1 biovar El Tor str. N16961	unknown	0	0	0	0	0	0	0	0	0	7	0	1	1	1	7	0	0	0	0	0	0	0	8	0	0	0	1	0	2	0	2	21	24	0	2	0	0	1	0	0	0	0	0	0	0
GCA_000014965.1	Group II-e	Bacteria	Syntrophobacter fumaroxidans MPOB	unknown	0	0	0	0	0	0	0	0	0	7	0	0	0	1	9	0	0	0	0	0	0	0	11	0	0	0	1	0	0	4	1	20	21	0	0	0	0	1	0	0	0	0	0	0	0
GCA_000021625.1	Group II-e	Bacteria	Vibrio cholerae O395	unknown	0	0	0	0	0	0	0	0	0	7	0	1	1	1	9	0	0	0	0	0	0	0	10	0	0	0	1	0	2	0	2	24	24	0	2	0	0	1	0	0	0	0	0	0	0
GCA_000195065.1	Group II-e	Bacteria	Vibrio cholerae LMA3984-4	unknown	0	0	0	0	0	0	0	0	0	7	0	1	1	1	8	0	0	0	0	0	0	0	9	0	0	0	1	0	2	0	3	23	22	0	2	0	0	1	0	0	0	0	0	0	0
GCA_000008005.1	Group II-e	Bacteria	Bacillus cereus ATCC 10987	unknown	0	0	0	0	0	0	0	0	0	7	0	1	1	1	8	0	0	0	0	0	0	0	12	47	0	0	0	1	2	4	6	19	19	0	2	0	0	0	0	0	1	0	0	0	0
GCA_000008505.1	Group II-e	Bacteria	Bacillus thuringiensis serovar konkukian str. 97-27	unknown	0	0	0	0	0	0	0	0	0	7	0	1	1	0	10	0	0	0	0	0	0	0	13	49	0	0	0	0	2	3	3	19	20	0	2	0	0	0	0	0	0	0	0	0	0
GCA_000011545.1	Group II-e	Bacteria	Burkholderia pseudomallei K96243	unknown	0	0	0	0	0	0	0	0	0	7	0	0	2	1	13	0	0	0	0	0	0	0	15	0	0	0	0	1	2	1	0	27	18	0	2	0	0	0	0	0	1	0	0	0	0
GCA_000011625.1	Group II-e	Bacteria	Bacillus cereus E33L	unknown	0	0	0	0	0	0	0	0	0	7	0	2	1	2	10	0	0	0	0	0	0	0	18	63	0	0	0	2	3	6	5	22	22	0	3	0	0	0	0	0	2	0	0	0	0
GCA_000012785.1	Group II-e	Bacteria	Burkholderia pseudomallei 1710b	unknown	0	0	0	0	0	0	0	0	0	7	0	0	2	1	12	0	0	0	0	0	0	0	14	0	0	0	0	1	2	1	0	27	18	0	2	0	0	0	0	0	1	0	0	0	0
GCA_000014665.1	Group II-e	Bacteria	Shewanella sp. MR-7	unknown	0	0	0	0	0	0	0	0	0	7	0	0	1	0	15	0	0	0	0	0	0	0	15	0	0	0	0	0	1	0	8	21	19	0	1	0	0	0	0	0	0	0	0	0	0
GCA_000014685.1	Group II-e	Bacteria	Shewanella sp. MR-4	unknown	0	0	0	0	0	0	0	0	0	7	0	0	1	0	13	0	0	0	0	0	0	0	13	0	0	0	0	0	1	0	7	19	18	0	1	0	0	0	0	0	0	0	0	0	0
GCA_000015065.1	Group II-e	Bacteria	Bacillus thuringiensis str. Al Hakam	unknown	0	0	0	0	0	0	0	0	0	7	0	1	1	0	9	0	0	0	0	0	0	0	12	61	0	1	0	0	2	3	3	20	19	0	2	0	0	0	0	0	0	0	0	0	0
GCA_000015745.1	Group II-e	Bacteria	Geobacillus thermodenitrificans NG80-2	unknown	0	0	0	0	0	0	0	0	0	7	0	0	0	1	19	0	0	0	0	0	0	0	23	8	0	0	0	1	0	3	0	22	25	0	0	0	0	0	0	0	0	0	0	0	1
GCA_000015905.1	Group II-e	Bacteria	Burkholderia pseudomallei 668	unknown	0	0	0	0	0	0	0	0	0	7	0	0	2	1	13	0	0	0	0	0	0	0	15	0	0	0	0	1	2	1	0	27	17	0	2	0	0	0	0	0	1	0	0	0	0
GCA_000015925.1	Group II-e	Bacteria	Burkholderia pseudomallei 1106a	unknown	0	0	0	0	0	0	0	0	0	7	0	0	2	1	13	0	0	0	0	0	0	0	15	0	0	0	0	1	2	1	0	27	18	0	2	0	0	0	0	0	1	0	0	0	0
GCA_000017005.1	Group II-e	Bacteria	Streptococcus gordonii str. Challis substr. CH1	unknown	0	0	0	0	0	0	0	0	0	7	0	0	0	0	18	0	0	0	0	0	0	0	18	0	0	0	0	0	0	0	0	15	16	0	0	0	0	0	0	0	0	0	0	0	0
GCA_000018765.1	Group II-e	Bacteria	Shewanella baltica OS195	unknown	0	0	0	0	0	0	0	0	0	7	0	0	1	0	10	0	0	0	0	0	0	0	10	0	0	0	0	0	1	0	6	22	24	0	1	0	0	0	0	0	0	0	0	0	0
GCA_000019925.1	Group II-e	Bacteria	Burkholderia ambifaria MC40-6	unknown	0	0	0	0	0	0	0	0	0	7	0	0	0	1	15	0	0	0	0	0	0	0	23	0	0	0	0	1	0	11	0	37	23	0	0	0	0	0	0	0	1	0	0	0	0
GCA_000020045.1	Group II-e	Bacteria	Burkholderia phymatum STM815	unknown	0	0	0	0	0	0	0	0	0	7	0	0	0	3	20	0	0	0	0	0	0	0	25	1	0	0	0	3	0	2	0	42	18	0	0	0	0	0	0	0	2	1	0	0	0
GCA_000020165.1	Group II-e	Bacteria	Clostridium botulinum B str. Eklund 17B (NRP)	unknown	0	0	0	0	0	0	0	0	0	7	0	0	0	0	16	0	0	0	0	0	0	0	16	3	0	0	0	0	0	0	3	32	18	0	0	0	0	0	0	0	0	0	0	0	0
GCA_000020745.1	Group II-e	Bacteria	Salmonella enterica subsp. enterica serovar Schwarzengrund str. CVM19633	unknown	0	0	0	0	0	0	0	0	0	7	0	0	0	1	15	0	0	0	0	0	0	0	16	0	0	0	0	1	0	0	0	36	16	0	0	0	0	0	0	0	1	0	0	0	0
GCA_000020925.1	Group II-e	Bacteria	Salmonella enterica subsp. enterica serovar Dublin str. CT_02021853	unknown	0	0	0	0	0	0	0	0	0	7	0	0	0	1	13	0	0	0	0	0	0	0	14	0	0	0	0	1	0	0	0	35	17	0	0	0	0	0	0	0	1	0	0	0	0
GCA_000021805.1	Group II-e	Bacteria	Cyanothece sp. PCC 8801	unknown	0	0	0	0	0	0	0	0	0	7	0	0	0	0	14	0	0	0	0	0	0	0	15	10	0	0	0	0	0	1	2	21	13	0	0	0	0	0	0	0	0	0	0	0	0
GCA_000022505.1	Group II-e	Bacteria	Bacillus cereus 03BB102	unknown	0	0	0	0	0	0	0	0	0	7	0	1	1	0	9	0	0	0	0	0	0	0	13	64	0	1	0	0	2	4	3	23	19	0	2	0	0	0	0	0	0	0	0	0	0
GCA_000024045.1	Group II-e	Bacteria	Cyanothece sp. PCC 8802	unknown	0	0	0	0	0	0	0	0	0	7	0	0	0	0	15	0	0	0	0	0	0	0	16	10	0	0	0	0	0	1	3	19	13	0	0	0	0	0	0	0	0	0	0	0	0
GCA_000024725.1	Group II-e	Bacteria	Nitrosococcus halophilus Nc 4	unknown	0	0	0	0	0	0	0	0	0	7	0	0	0	0	11	0	0	0	0	0	0	0	12	0	0	0	0	0	0	2	1	21	24	0	0	0	0	0	0	0	0	0	0	0	0
GCA_000026525.1	Group II-e	Bacteria	Lactobacillus rhamnosus Lc 705	unknown	0	0	0	0	0	0	0	0	0	7	0	0	0	0	29	0	0	0	0	0	0	0	29	0	0	0	0	0	0	0	0	24	11	0	0	0	0	0	0	0	0	0	0	0	0
GCA_000092445.1	Group II-e	Bacteria	Geobacillus sp. C56-T3	unknown	0	0	0	0	0	0	0	0	0	7	0	0	0	1	15	0	0	0	0	0	0	0	18	0	0	0	0	1	0	2	1	16	26	0	0	0	0	0	0	0	0	0	0	0	1
GCA_000143605.1	Group II-e	Bacteria	Bacillus cereus biovar anthracis str. CI	unknown	0	0	0	0	0	0	0	0	0	7	0	1	1	0	9	0	0	0	0	0	0	0	12	64	0	1	0	0	2	3	3	22	19	0	2	0	0	0	0	0	0	0	0	0	0
GCA_000155515.2	Group II-e	Bacteria	Lactobacillus paracasei subsp. paracasei 8700:2	unknown	0	0	0	0	0	0	0	0	0	7	0	0	0	0	24	0	0	0	0	0	0	0	24	0	0	0	0	0	0	0	0	22	11	0	0	0	0	0	0	0	0	0	0	0	0
GCA_000164675.2	Group II-e	Bacteria	Streptococcus parasanguinis ATCC 15912	unknown	0	0	0	0	0	0	0	0	0	7	0	0	0	1	23	0	0	0	0	0	0	0	24	0	0	0	0	1	0	0	1	18	14	0	0	0	0	0	0	0	1	0	0	0	0
GCA_000165925.1	Group II-e	Bacteria	Bacillus atrophaeus 1942	unknown	0	0	0	0	0	0	0	0	0	7	0	0	1	2	14	0	0	0	0	0	0	0	17	0	0	0	0	2	1	1	3	29	37	0	1	0	0	0	0	0	0	0	0	0	2
GCA_000175935.2	Group II-e	Bacteria	Pantoea sp. At-9b	unknown	0	0	0	0	0	0	0	0	0	7	0	1	1	1	21	0	0	0	0	0	0	0	26	0	0	0	0	1	2	4	0	46	22	0	2	0	0	0	0	0	1	0	0	0	0
GCA_000176835.2	Group II-e	Bacteria	Serratia plymuthica 4Rx13	unknown	0	0	0	0	0	0	0	0	0	7	0	1	2	1	24	0	0	0	0	0	0	0	26	0	0	0	0	1	3	1	1	41	16	0	3	0	0	0	0	0	1	0	0	0	0
GCA_000178875.2	Group II-e	Bacteria	Shewanella baltica OS678	unknown	0	0	0	0	0	0	0	0	0	7	0	0	1	0	10	0	0	0	0	0	0	0	10	0	0	0	0	0	1	0	6	22	24	0	1	0	0	0	0	0	0	0	0	0	0
GCA_000182855.2	Group II-e	Bacteria	Lactobacillus amylovorus GRL 1112	unknown	0	0	0	0	0	0	0	0	0	7	0	0	0	1	14	0	0	0	0	0	0	0	15	0	0	0	0	1	0	0	1	16	15	0	0	0	0	0	0	0	1	0	0	0	0
GCA_000192705.1	Group II-e	Bacteria	Lactococcus lactis subsp. lactis CV56	unknown	0	0	0	0	0	0	0	0	0	7	0	0	1	0	20	0	0	0	0	0	0	0	20	0	0	0	0	0	1	0	3	20	15	0	1	0	0	0	0	0	0	0	0	0	0
GCA_000203935.1	Group II-e	Bacteria	Shewanella sp. ANA-3	unknown	0	0	0	0	0	0	0	0	0	7	0	0	0	0	13	0	0	0	0	0	0	0	13	0	0	0	0	0	0	0	6	21	19	0	0	0	0	0	0	0	0	0	0	0	0
GCA_000213955.1	Group II-e	Bacteria	Gardnerella vaginalis HMP9231	unknown	0	0	0	0	0	0	0	0	0	7	0	0	0	0	14	0	0	0	0	0	0	0	14	0	0	0	0	0	0	0	0	12	11	0	0	0	0	0	0	0	0	0	0	0	0
GCA_000214195.1	Group II-e	Bacteria	Serratia sp. AS12	unknown	0	0	0	0	0	0	0	0	0	7	0	1	2	1	23	0	0	0	0	0	0	0	25	0	0	0	0	1	3	1	3	44	17	0	3	0	0	0	0	0	1	0	0	0	0
GCA_000214235.1	Group II-e	Bacteria	Serratia plymuthica AS9	unknown	0	0	0	0	0	0	0	0	0	7	0	1	2	1	23	0	0	0	0	0	0	0	25	0	0	0	0	1	3	1	3	44	17	0	3	0	0	0	0	0	1	0	0	0	0
GCA_000214805.1	Group II-e	Bacteria	Serratia sp. AS13	unknown	0	0	0	0	0	0	0	0	0	7	0	1	2	1	23	0	0	0	0	0	0	0	25	0	0	0	0	1	3	1	3	44	17	0	3	0	0	0	0	0	1	0	0	0	0
GCA_000233575.1	Group II-e	Bacteria	Streptococcus suis A7	unknown	0	0	0	0	0	0	0	0	0	7	0	0	0	0	20	0	0	0	0	0	0	0	21	0	0	0	0	0	0	1	0	19	19	0	0	0	0	0	0	0	0	0	0	0	0
GCA_000236605.1	Group II-e	Bacteria	Geobacillus thermoleovorans CCB_US3_UF5	unknown	0	0	0	0	0	0	0	0	0	7	0	0	0	0	11	0	0	0	0	0	0	0	13	0	0	0	0	0	0	3	1	15	30	0	0	0	0	0	0	0	0	0	0	0	0
GCA_000239195.1	Group II-e	Bacteria	Bacillus cereus F837/76	unknown	0	0	0	0	0	0	0	0	0	7	0	1	1	0	9	0	0	0	0	0	0	0	12	61	0	1	0	0	2	3	3	23	20	0	2	0	0	0	0	0	0	0	0	0	0
GCA_000245535.1	Group II-e	Bacteria	Salmonella enterica subsp. enterica serovar Typhi str. P-stx-12	unknown	0	0	0	0	0	0	0	0	0	7	0	0	0	1	14	0	0	0	0	0	0	0	15	0	0	0	0	1	0	0	0	37	14	0	0	0	0	0	0	0	1	0	0	0	0
GCA_000260515.1	Group II-e	Bacteria	Burkholderia pseudomallei 1026b	unknown	0	0	0	0	0	0	0	0	0	7	0	0	2	1	13	0	0	0	0	0	0	0	15	0	0	0	0	1	2	1	0	28	18	0	2	0	0	0	0	0	1	0	0	0	0
GCA_000262145.1	Group II-e	Bacteria	Streptococcus parasanguinis FW213	unknown	0	0	0	0	0	0	0	0	0	7	0	0	0	1	23	0	0	0	0	0	0	0	24	0	0	0	0	1	0	0	1	16	14	0	0	0	0	0	0	0	1	0	0	0	0
GCA_000281195.1	Group II-e	Bacteria	Enterococcus faecalis D32	unknown	0	0	0	0	0	0	0	0	0	7	0	0	2	0	21	0	0	0	0	0	0	0	21	0	0	0	0	0	2	0	1	32	23	0	2	0	0	0	0	0	0	0	0	0	0
GCA_000284515.1	Group II-e	Bacteria	Halobacillus halophilus DSM 2266	unknown	0	0	0	0	0	0	0	0	0	7	0	0	0	0	18	0	0	0	0	0	0	0	20	36	0	0	0	0	0	2	3	24	37	0	0	0	0	0	0	0	0	0	0	0	0
GCA_000292415.1	Group II-e	Bacteria	Bacillus cereus FRI-35	unknown	0	0	0	0	0	0	0	0	0	7	0	1	1	0	9	0	0	0	0	0	0	0	12	57	0	1	0	0	2	4	3	19	19	0	2	0	0	0	0	0	0	0	0	0	0
GCA_000294635.1	Group II-e	Bacteria	Burkholderia pseudomallei BPC006	unknown	0	0	0	0	0	0	0	0	0	7	0	0	2	1	13	0	0	0	0	0	0	0	15	0	0	0	0	1	2	1	0	29	19	0	2	0	0	0	0	0	1	0	0	0	0
GCA_000317835.1	Group II-e	Bacteria	Deinococcus peraridilitoris DSM 19664	unknown	0	0	0	0	0	0	0	0	0	7	0	0	0	2	44	0	0	0	0	0	0	0	48	2	1	0	0	2	0	2	6	35	36	0	0	0	0	0	0	0	0	0	0	0	2
GCA_000317975.2	Group II-e	Bacteria	Carnobacterium maltaromaticum LMA28	unknown	0	0	0	0	0	0	0	0	0	7	0	2	1	0	33	0	0	0	0	0	0	0	34	0	0	0	0	0	3	1	0	37	26	0	3	0	0	0	0	0	0	0	0	0	0
GCA_000327045.1	Group II-e	Bacteria	Thioflavicoccus mobilis 8321	unknown	0	0	0	0	0	0	0	0	0	7	0	0	0	0	10	0	0	0	0	0	0	0	11	0	0	0	0	0	0	2	5	22	13	0	0	0	0	0	0	0	0	0	0	0	0
GCA_000336425.1	Group II-e	Bacteria	Serratia marcescens WW4	unknown	0	0	0	0	0	0	0	0	0	7	0	0	0	1	16	0	0	0	0	0	0	0	17	0	0	0	0	1	0	0	1	38	15	0	0	0	0	0	0	0	1	0	0	0	0
GCA_000336445.1	Group II-e	Bacteria	Geobacillus sp. GHH01	unknown	0	0	0	0	0	0	0	0	0	7	0	0	0	1	14	0	0	0	0	0	0	0	19	0	0	0	0	1	0	5	4	18	26	0	0	0	0	0	0	0	0	0	0	0	1
GCA_000338115.2	Group II-e	Bacteria	Lactobacillus plantarum ZJ316	unknown	0	0	0	0	0	0	0	0	0	7	0	0	1	0	23	0	0	0	0	0	0	0	23	0	0	0	0	0	1	0	1	28	19	0	1	0	0	0	0	0	0	0	0	0	0
GCA_000385905.1	Group II-e	Bacteria	Salmonella enterica subsp. enterica serovar Typhi str. Ty21a	unknown	0	0	0	0	0	0	0	0	0	7	0	0	0	1	14	0	0	0	0	0	0	0	15	0	0	0	0	1	0	0	0	37	15	0	0	0	0	0	0	0	1	0	0	0	0
GCA_000385925.1	Group II-e	Bacteria	Streptococcus oligofermentans AS 1.3089	unknown	0	0	0	0	0	0	0	0	0	7	0	0	0	0	16	0	0	0	0	0	0	0	16	0	0	0	0	0	0	0	1	8	15	0	0	0	0	0	0	0	0	0	0	0	0
GCA_000389635.1	Group II-e	Bacteria	Clostridium pasteurianum BC1	unknown	0	0	0	0	0	0	0	0	0	7	0	0	0	0	15	0	0	0	0	0	0	0	17	0	0	0	0	0	0	2	2	44	21	0	0	0	0	0	0	0	0	0	0	0	0
GCA_000418475.1	Group II-e	Bacteria	Lactobacillus rhamnosus LOCK900	unknown	0	0	0	0	0	0	0	0	0	7	0	0	0	0	17	0	0	0	0	0	0	0	17	0	0	0	0	0	0	0	0	20	10	0	0	0	0	0	0	0	0	0	0	0	0
GCA_000418495.1	Group II-e	Bacteria	Lactobacillus rhamnosus LOCK908	unknown	0	0	0	0	0	0	0	0	0	7	0	0	0	0	25	0	0	0	0	0	0	0	25	0	0	0	0	0	0	0	0	23	11	0	0	0	0	0	0	0	0	0	0	0	0
GCA_000418515.1	Group II-e	Bacteria	Lactobacillus casei LOCK919	unknown	0	0	0	0	0	0	0	0	0	7	0	0	0	0	24	0	0	0	0	0	0	0	24	0	0	0	0	0	0	0	0	23	12	0	0	0	0	0	0	0	0	0	0	0	0
GCA_000439695.1	Group II-e	Bacteria	Burkholderia pseudomallei MSHR305	unknown	0	0	0	0	0	0	0	0	0	7	0	0	2	1	13	0	0	0	0	0	0	0	16	0	0	0	0	1	2	2	0	30	19	0	2	0	0	0	0	0	1	0	0	0	0
GCA_000494855.1	Group II-e	Bacteria	Burkholderia pseudomallei NCTC 13179	unknown	0	0	0	0	0	0	0	0	0	7	0	0	2	1	13	0	0	0	0	0	0	0	15	0	0	0	0	1	2	1	0	30	18	0	2	0	0	0	0	0	1	0	0	0	0
GCA_000496635.1	Group II-e	Bacteria	Exiguobacterium sp. MH3	unknown	0	0	0	0	0	0	0	0	0	7	0	0	0	0	19	0	0	0	0	0	0	0	20	0	0	0	0	0	0	1	3	16	13	0	0	0	0	0	0	0	0	0	0	0	0
GCA_000504545.1	Group II-e	Bacteria	Cronobacter sakazakii CMCC 45402	unknown	0	0	0	0	0	0	0	0	0	7	0	0	0	2	26	0	0	0	0	0	0	0	29	0	0	0	0	2	0	1	0	37	17	0	0	0	0	0	0	0	1	0	0	0	1
GCA_000165715.3	Group II-e	Bacteria	Rubinisphaera brasiliensis DSM 5305	unknown	0	0	0	0	0	0	0	0	0	6	0	0	0	3	9	0	0	0	0	0	0	0	18	0	0	0	3	0	0	6	3	52	51	0	0	0	0	0	0	3	0	0	0	0	0
GCA_000190595.1	Group II-e	Bacteria	Cellulophaga lytica DSM 7489	unknown	0	0	0	0	0	0	0	0	0	6	0	0	0	3	19	0	0	0	0	0	0	0	36	0	0	0	3	0	0	23	10	25	19	0	0	0	0	0	0	3	0	0	0	0	0
GCA_000294515.1	Group II-e	Bacteria	Nocardiopsis alba ATCC BAA-2165	unknown	0	0	0	0	0	0	0	0	0	6	0	0	3	3	18	0	0	0	0	0	0	0	25	0	0	0	3	0	3	5	5	26	12	0	3	0	1	0	0	2	0	0	0	0	0
GCA_000013785.1	Group II-e	Bacteria	Pseudomonas stutzeri A1501	unknown	0	0	0	0	0	0	0	0	0	6	0	0	0	2	17	0	0	0	0	0	0	0	20	0	0	0	2	0	0	1	0	10	16	0	0	0	0	0	0	2	0	0	0	0	0
GCA_000195105.1	Group II-e	Bacteria	Pseudomonas stutzeri DSM 4166	unknown	0	0	0	0	0	0	0	0	0	6	0	0	0	2	17	0	0	0	0	0	0	0	20	0	0	0	2	0	0	1	0	12	16	0	0	0	0	0	0	2	0	0	0	0	0
GCA_000213865.1	Group II-e	Bacteria	Bifidobacterium breve ACS-071-V-Sch8b	unknown	0	0	0	0	0	0	0	0	0	6	0	0	0	2	29	0	0	0	0	0	0	0	32	0	0	0	2	0	0	1	1	15	12	0	0	0	0	0	0	2	0	0	0	0	0
GCA_000214665.1	Group II-e	Bacteria	Methylomonas methanica MC09	unknown	0	0	0	0	0	0	0	0	0	6	0	0	0	2	10	0	0	0	0	0	0	0	12	0	1	0	2	0	0	0	5	27	18	0	0	0	0	0	0	2	0	0	0	0	0
GCA_000219605.1	Group II-e	Bacteria	Pseudomonas stutzeri ATCC 17588 = LMG 11199	unknown	0	0	0	0	0	0	0	0	0	6	0	0	0	2	17	0	0	0	0	0	0	0	20	0	0	0	2	0	0	1	0	12	17	0	0	0	0	0	0	2	0	0	0	0	0
GCA_000221045.1	Group II-e	Bacteria	Collimonas fungivorans Ter331	unknown	0	0	0	0	0	0	0	0	0	6	0	1	0	2	7	0	0	0	0	0	0	0	13	0	0	0	2	0	1	9	0	23	23	0	1	0	0	0	0	2	0	0	0	0	0
GCA_000233915.4	Group II-e	Bacteria	Pseudoxanthomonas spadix BD-a59	unknown	0	0	0	0	0	0	0	0	0	6	0	0	0	2	11	0	0	0	0	0	0	0	13	0	0	0	2	0	0	0	2	16	12	0	0	0	0	0	0	2	0	0	0	0	0
GCA_000267545.1	Group II-e	Bacteria	Pseudomonas stutzeri CCUG 29243	unknown	0	0	0	0	0	0	0	0	0	6	0	0	0	2	18	0	0	0	0	0	0	0	21	0	0	0	2	0	0	2	0	13	15	0	0	0	0	0	0	2	0	0	0	0	0
GCA_000327065.1	Group II-e	Bacteria	Pseudomonas stutzeri RCH2	unknown	0	0	0	0	0	0	0	0	0	6	0	0	0	2	18	0	0	0	0	0	0	0	21	0	0	0	2	0	0	1	0	12	16	0	0	0	0	0	0	2	0	0	0	0	0
GCA_000018345.1	Group II-e	Bacteria	Mycobacterium marinum M	unknown	0	0	0	0	0	0	0	0	0	6	0	0	0	2	14	0	0	0	0	0	0	0	18	0	0	0	2	0	0	2	5	18	12	0	0	0	1	0	0	1	0	0	0	0	0
GCA_000008105.1	Group II-e	Bacteria	Salmonella enterica subsp. enterica serovar Choleraesuis str. SC-B67	unknown	0	0	0	0	0	0	0	0	0	6	0	0	0	1	12	0	0	0	0	0	0	0	13	0	0	0	1	0	0	0	0	32	16	0	0	0	0	0	0	1	0	0	0	0	0
GCA_000015285.1	Group II-e	Bacteria	Psychromonas ingrahamii 37	unknown	0	0	0	0	0	0	0	0	0	6	0	0	0	1	16	0	0	0	0	0	0	0	19	0	0	0	1	0	0	2	0	17	25	0	0	0	0	0	0	1	0	0	0	0	0
GCA_000017325.1	Group II-e	Bacteria	Shewanella baltica OS185	unknown	0	0	0	0	0	0	0	0	0	6	0	0	1	1	10	0	0	0	0	0	0	0	11	0	0	0	1	0	1	0	5	22	19	0	1	0	0	0	0	1	0	0	0	0	0
GCA_000023045.1	Group II-e	Bacteria	Exiguobacterium sp. AT1b	unknown	0	0	0	0	0	0	0	0	0	6	0	0	0	1	24	0	0	0	0	0	0	0	28	0	0	0	1	0	0	3	3	20	18	0	0	0	0	0	0	1	0	0	0	0	0
GCA_000023345.1	Group II-e	Bacteria	Variovorax paradoxus S110	unknown	0	0	0	0	0	0	0	0	0	6	0	0	0	1	17	0	0	0	0	0	0	0	19	0	1	0	1	0	0	1	1	20	12	0	0	0	0	0	0	1	0	0	0	0	0
GCA_000203855.3	Group II-e	Bacteria	Lactobacillus plantarum WCFS1	unknown	0	0	0	0	0	0	0	0	0	6	0	0	1	1	27	0	0	0	0	0	0	0	28	0	0	0	1	0	1	0	2	29	17	0	1	0	0	0	0	1	0	0	0	0	0
GCA_000227745.3	Group II-e	Bacteria	Thiocystis violascens DSM 198	unknown	0	0	0	0	0	0	0	0	0	6	0	0	0	1	12	0	0	0	0	0	0	0	13	0	0	0	1	0	0	0	0	24	14	0	0	0	0	0	0	1	0	0	0	0	0
GCA_000463015.1	Group II-e	Bacteria	Variovorax paradoxus B4	unknown	0	0	0	0	0	0	0	0	0	6	0	0	0	1	13	0	0	0	0	0	0	0	14	0	1	0	1	0	0	0	2	20	12	0	0	0	0	0	0	1	0	0	0	0	0
GCA_000497525.2	Group II-e	Bacteria	Bacillus thuringiensis YBT-1518	unknown	0	0	0	0	0	0	0	0	0	6	0	2	1	1	10	0	0	0	0	0	0	0	16	29	0	0	1	0	3	5	5	19	23	0	3	0	0	0	0	1	0	0	0	0	0
GCA_000007845.1	Group II-e	Bacteria	Bacillus anthracis str. Ames	unknown	0	0	0	0	0	0	0	0	0	6	0	1	1	1	9	0	0	0	0	0	0	0	16	51	0	0	0	1	2	7	4	17	20	0	2	0	0	0	0	0	1	0	0	0	0
GCA_000008165.1	Group II-e	Bacteria	Bacillus anthracis str. Sterne	unknown	0	0	0	0	0	0	0	0	0	6	0	1	1	1	9	0	0	0	0	0	0	0	16	51	0	0	0	1	2	7	4	17	21	0	2	0	0	0	0	0	1	0	0	0	0
GCA_000008325.1	Group II-e	Bacteria	Methylococcus capsulatus str. Bath	unknown	0	0	0	0	0	0	0	0	0	6	0	0	0	0	8	0	0	0	0	0	0	0	9	0	0	0	0	0	0	2	7	18	10	0	0	0	0	0	0	0	0	0	0	0	0
GCA_000008445.1	Group II-e	Bacteria	Bacillus anthracis str. 'Ames Ancestor'	unknown	0	0	0	0	0	0	0	0	0	6	0	1	1	1	9	0	0	0	0	0	0	0	15	60	0	0	0	1	2	6	4	18	21	0	2	0	0	0	0	0	1	0	0	0	0
GCA_000008925.1	Group II-e	Bacteria	Lactobacillus salivarius UCC118	unknown	0	0	0	0	0	0	0	0	0	6	0	0	0	0	8	0	0	0	0	0	0	0	8	0	0	0	0	0	0	0	0	15	18	0	0	0	0	0	0	0	0	0	0	0	0
GCA_000009785.1	Group II-e	Bacteria	Geobacillus kaustophilus HTA426	unknown	0	0	0	0	0	0	0	0	0	6	0	0	0	0	10	0	0	0	0	0	0	0	11	0	0	0	0	0	0	1	2	18	27	0	0	0	0	0	0	0	0	0	0	0	0
GCA_000010285.1	Group II-e	Bacteria	Kocuria rhizophila DC2201	unknown	0	0	0	0	0	0	0	0	0	6	0	0	0	0	9	0	0	0	0	0	0	0	9	3	0	0	0	0	0	0	0	10	11	0	0	0	0	0	0	0	0	0	0	0	0
GCA_000012365.1	Group II-e	Bacteria	Burkholderia thailandensis E264	unknown	0	0	0	0	0	0	0	0	0	6	0	0	2	1	10	0	0	0	0	0	0	0	11	0	0	0	0	1	2	0	0	27	16	0	2	0	0	0	0	0	1	0	0	0	0
GCA_000013045.1	Group II-e	Bacteria	Salinibacter ruber DSM 13855	unknown	0	0	0	0	0	0	0	0	0	6	0	0	0	1	12	0	0	0	0	0	0	0	15	0	1	1	0	1	0	2	9	11	15	0	0	0	0	0	0	0	1	0	0	0	0
GCA_000013085.1	Group II-e	Bacteria	Rhodospirillum rubrum ATCC 11170	unknown	0	0	0	0	0	0	0	0	0	6	0	0	0	0	12	0	0	0	0	0	0	0	12	0	0	0	0	0	0	0	0	13	13	0	0	0	0	0	0	0	0	0	0	0	0
GCA_000014205.1	Group II-e	Bacteria	Streptococcus sanguinis SK36	unknown	0	0	0	0	0	0	0	0	0	6	0	0	0	1	15	0	0	0	0	0	0	0	16	0	0	0	0	1	0	0	0	16	16	0	0	0	0	0	0	0	1	0	0	0	0
GCA_000014525.1	Group II-e	Bacteria	Lactobacillus casei ATCC 334	unknown	0	0	0	0	0	0	0	0	0	6	0	0	0	0	15	0	0	0	0	0	0	0	15	0	0	0	0	0	0	0	0	21	10	0	0	0	0	0	0	0	0	0	0	0	0
GCA_000015185.1	Group II-e	Bacteria	Shewanella sp. W3-18-1	unknown	0	0	0	0	0	0	0	0	0	6	0	0	0	0	9	0	0	0	0	0	0	0	9	0	0	0	0	0	0	0	6	17	16	0	0	0	0	0	0	0	0	0	0	0	0
GCA_000015245.1	Group II-e	Bacteria	Shewanella amazonensis SB2B	unknown	0	0	0	0	0	0	0	0	0	6	0	0	0	0	16	0	0	0	0	0	0	0	18	0	0	0	0	0	0	2	8	23	23	0	0	0	0	0	0	0	0	0	0	0	0
GCA_000015845.1	Group II-e	Bacteria	Shewanella baltica OS155	unknown	0	0	0	0	0	0	0	0	0	6	0	0	1	0	10	0	0	0	0	0	0	0	10	0	0	0	0	0	1	0	6	23	18	0	1	0	0	0	0	0	0	0	0	0	0
GCA_000016565.1	Group II-e	Bacteria	Pseudomonas mendocina ymp	unknown	0	0	0	0	0	0	0	0	0	6	0	0	1	0	14	0	0	0	0	0	0	0	15	1	0	0	0	0	1	2	0	10	20	0	1	0	0	0	0	0	0	0	0	0	0
GCA_000016585.1	Group II-e	Bacteria	Shewanella putrefaciens CN-32	unknown	0	0	0	0	0	0	0	0	0	6	0	0	0	0	9	0	0	0	0	0	0	0	9	0	0	0	0	0	0	0	6	13	15	0	0	0	0	0	0	0	0	0	0	0	0
GCA_000017845.1	Group II-e	Bacteria	Cyanothece sp. ATCC 51142	unknown	0	0	0	0	0	0	0	0	0	6	0	0	0	0	19	0	0	0	0	0	0	0	21	12	1	0	0	0	0	6	1	20	15	0	0	0	0	0	0	0	0	0	0	0	0
GCA_000018085.1	Group II-e	Bacteria	Serratia proteamaculans 568	unknown	0	0	0	0	0	0	0	0	0	6	0	0	3	1	19	0	0	0	0	0	0	0	20	0	0	0	0	1	3	0	1	47	18	0	3	0	0	0	0	0	1	0	0	0	0
GCA_000018605.1	Group II-e	Bacteria	Petrotoga mobilis SJ95	unknown	0	0	0	0	0	0	0	0	0	6	0	0	0	0	23	0	0	0	0	0	0	0	24	2	0	0	0	0	0	1	2	14	17	0	0	0	0	0	0	0	0	0	0	0	0
GCA_000018825.1	Group II-e	Bacteria	Bacillus weihenstephanensis KBAB4	unknown	0	0	0	0	0	0	0	0	0	6	0	3	1	0	11	0	0	0	0	0	0	0	14	36	0	0	0	0	4	3	4	18	27	0	4	0	0	0	0	0	0	0	0	0	0
GCA_000018885.1	Group II-e	Bacteria	Renibacterium salmoninarum ATCC 33209	unknown	0	0	0	0	0	0	0	0	0	6	0	0	1	0	17	0	0	0	0	0	0	0	19	0	0	0	0	0	1	2	0	28	26	0	1	0	0	0	0	0	0	0	0	0	0
GCA_000019525.1	Group II-e	Bacteria	Shewanella woodyi ATCC 51908	unknown	0	0	0	0	0	0	0	0	0	6	0	1	1	0	11	0	0	0	0	0	0	0	14	0	0	0	0	0	2	3	18	29	24	0	2	0	0	0	0	0	0	0	0	0	0
GCA_000020765.1	Group II-e	Bacteria	Streptococcus equi subsp. zooepidemicus MGCS10565	unknown	0	0	0	0	0	0	0	0	0	6	0	0	0	0	18	0	0	0	0	0	0	0	19	0	0	0	0	0	0	1	0	11	15	0	0	0	0	0	0	0	0	0	0	0	0
GCA_000021445.1	Group II-e	Bacteria	Bacillus anthracis str. CDC 684	unknown	0	0	0	0	0	0	0	0	0	6	0	0	2	1	9	0	0	0	0	0	0	0	16	69	0	0	0	1	2	7	4	22	21	0	2	0	0	0	0	0	1	0	0	0	0
GCA_000021785.1	Group II-e	Bacteria	Bacillus cereus AH820	unknown	0	0	0	0	0	0	0	0	0	6	0	1	1	1	10	0	0	0	0	0	0	0	16	68	0	0	0	1	2	6	3	20	19	0	2	0	0	0	0	0	1	0	0	0	0
GCA_000022865.1	Group II-e	Bacteria	Bacillus anthracis str. A0248	unknown	0	0	0	0	0	0	0	0	0	6	0	1	1	1	9	0	0	0	0	0	0	0	15	57	0	0	0	1	2	6	4	18	21	0	2	0	0	0	0	0	1	0	0	0	0
GCA_000025485.1	Group II-e	Bacteria	Allochromatium vinosum DSM 180	unknown	0	0	0	0	0	0	0	0	0	6	0	0	0	0	9	0	0	0	0	0	0	0	9	0	1	0	0	0	0	0	0	18	12	0	0	0	0	0	0	0	0	0	0	0	0
GCA_000026485.1	Group II-e	Bacteria	Lactobacillus casei BL23	unknown	0	0	0	0	0	0	0	0	0	6	0	0	0	0	22	0	0	0	0	0	0	0	22	0	0	0	0	0	0	0	0	20	9	0	0	0	0	0	0	0	0	0	0	0	0
GCA_000026605.1	Group II-e	Bacteria	Streptococcus equi subsp. zooepidemicus	unknown	0	0	0	0	0	0	0	0	0	6	0	0	0	0	20	0	0	0	0	0	0	0	21	0	0	0	0	0	0	1	0	11	16	0	0	0	0	0	0	0	0	0	0	0	0
GCA_000143435.1	Group II-e	Bacteria	Lactobacillus salivarius CECT 5713	unknown	0	0	0	0	0	0	0	0	0	6	0	0	0	0	9	0	0	0	0	0	0	0	9	0	0	0	0	0	0	0	0	14	15	0	0	0	0	0	0	0	0	0	0	0	0
GCA_000147735.3	Group II-e	Bacteria	Shewanella baltica BA175	unknown	0	0	0	0	0	0	0	0	0	6	0	0	1	0	9	0	0	0	0	0	0	0	9	0	0	0	0	0	1	0	6	21	18	0	1	0	0	0	0	0	0	0	0	0	0
GCA_000148815.2	Group II-e	Bacteria	Lactobacillus plantarum subsp. plantarum ST-III	unknown	0	0	0	0	0	0	0	0	0	6	0	0	1	0	28	0	0	0	0	0	0	0	28	0	0	0	0	0	1	0	1	26	18	0	1	0	0	0	0	0	0	0	0	0	0
GCA_000159155.2	Group II-e	Bacteria	Gardnerella vaginalis ATCC 14019	unknown	0	0	0	0	0	0	0	0	0	6	0	0	0	0	13	0	0	0	0	0	0	0	13	0	0	0	0	0	0	0	0	10	10	0	0	0	0	0	0	0	0	0	0	0	0
GCA_000164865.1	Group II-e	Bacteria	Enterobacter lignolyticus SCF1	unknown	0	0	0	0	0	0	0	0	0	6	0	0	0	1	16	0	0	0	0	0	0	0	17	0	0	0	0	1	0	0	2	35	15	0	0	0	0	0	0	0	1	0	0	0	0
GCA_000169215.2	Group II-e	Bacteria	Shewanella putrefaciens 200	unknown	0	0	0	0	0	0	0	0	0	6	0	0	0	0	9	0	0	0	0	0	0	0	9	0	0	0	0	0	0	0	4	16	15	0	0	0	0	0	0	0	0	0	0	0	0
GCA_000184065.1	Group II-e	Bacteria	Pseudoalteromonas sp. SM9913	unknown	0	0	0	0	0	0	0	0	0	6	0	1	0	0	10	0	0	0	0	0	0	0	13	0	0	0	0	0	1	4	6	19	20	0	1	0	0	0	0	0	0	0	0	0	0
GCA_000191545.1	Group II-e	Bacteria	Lactobacillus acidophilus 30SC	unknown	0	0	0	0	0	0	0	0	0	6	0	0	0	1	16	0	0	0	0	0	0	0	17	0	0	0	0	1	0	0	1	18	9	0	0	0	0	0	0	0	1	0	0	0	0
GCA_000194115.1	Group II-e	Bacteria	Lactobacillus amylovorus GRL1118	unknown	0	0	0	0	0	0	0	0	0	6	0	0	0	1	15	0	0	0	0	0	0	0	16	0	0	0	0	1	0	0	1	14	9	0	0	0	0	0	0	0	1	0	0	0	0
GCA_000194765.1	Group II-e	Bacteria	Lactobacillus casei BD-II	unknown	0	0	0	0	0	0	0	0	0	6	0	0	0	0	20	0	0	0	0	0	0	0	20	0	0	0	0	0	0	0	0	20	9	0	0	0	0	0	0	0	0	0	0	0	0
GCA_000203915.1	Group II-e	Bacteria	Burkholderia ambifaria AMMD	unknown	0	0	0	0	0	0	0	0	0	6	0	1	0	1	16	0	0	0	0	0	0	0	24	0	0	0	0	1	1	8	1	41	24	0	1	0	0	0	0	0	1	0	0	0	0
GCA_000204625.1	Group II-e	Bacteria	Streptococcus suis ST3	unknown	0	0	0	0	0	0	0	0	0	6	0	0	0	0	20	0	0	0	0	0	0	0	21	0	0	0	0	0	0	1	0	14	19	0	0	0	0	0	0	0	0	0	0	0	0
GCA_000215895.1	Group II-e	Bacteria	Shewanella baltica OS117	unknown	0	0	0	0	0	0	0	0	0	6	0	0	1	0	9	0	0	0	0	0	0	0	9	0	0	0	0	0	1	0	7	22	18	0	1	0	0	0	0	0	0	0	0	0	0
GCA_000219765.1	Group II-e	Bacteria	Streptococcus equi subsp. zooepidemicus ATCC 35246	unknown	0	0	0	0	0	0	0	0	0	6	0	0	0	0	20	0	0	0	0	0	0	0	21	0	0	0	0	0	0	1	0	11	16	0	0	0	0	0	0	0	0	0	0	0	0
GCA_000221985.1	Group II-e	Bacteria	Streptococcus pseudopneumoniae IS7493	unknown	0	0	0	0	0	0	0	0	0	6	0	0	0	0	16	0	0	0	0	0	0	0	16	0	0	0	0	0	0	0	0	16	16	0	0	0	0	0	0	0	0	0	0	0	0
GCA_000224985.1	Group II-e	Bacteria	Lactobacillus ruminis ATCC 27782	unknown	0	0	0	0	0	0	0	0	0	6	0	0	0	0	11	0	0	0	0	0	0	0	11	0	0	0	0	0	0	0	0	10	18	0	0	0	0	0	0	0	0	0	0	0	0
GCA_000225955.1	Group II-e	Bacteria	Rhodospirillum rubrum F11	unknown	0	0	0	0	0	0	0	0	0	6	0	0	0	0	12	0	0	0	0	0	0	0	12	0	0	0	0	0	0	0	0	13	13	0	0	0	0	0	0	0	0	0	0	0	0
GCA_000233755.1	Group II-e	Bacteria	Lactobacillus rhamnosus ATCC 8530	unknown	0	0	0	0	0	0	0	0	0	6	0	0	0	0	24	0	0	0	0	0	0	0	24	0	0	0	0	0	0	0	0	23	10	0	0	0	0	0	0	0	0	0	0	0	0
GCA_000235545.1	Group II-e	Bacteria	Salmonella enterica subsp. enterica serovar Gallinarum/pullorum str. RKS5078	unknown	0	0	0	0	0	0	0	0	0	6	0	0	0	1	12	0	0	0	0	0	0	0	13	0	0	0	0	1	0	0	0	30	14	0	0	0	0	0	0	0	1	0	0	0	0
GCA_000242895.3	Group II-e	Bacteria	Bacillus sp. 1NLA3E	unknown	0	0	0	0	0	0	0	0	0	6	0	0	0	0	7	0	0	0	0	0	0	0	9	0	0	0	0	0	0	2	0	17	40	0	0	0	0	0	0	0	0	0	0	0	0
GCA_000255135.1	Group II-e	Bacteria	Marinitoga piezophila KA3	unknown	0	0	0	0	0	0	0	0	0	6	0	0	0	0	13	0	0	0	0	0	0	0	13	1	0	1	0	0	0	0	0	11	15	0	0	0	0	0	0	0	0	0	0	0	0
GCA_000258885.1	Group II-e	Bacteria	Bacillus anthracis str. H9401	unknown	0	0	0	0	0	0	0	0	0	6	0	1	1	1	9	0	0	0	0	0	0	0	16	69	0	0	0	1	2	7	5	22	21	0	2	0	0	0	0	0	1	0	0	0	0
GCA_000299435.1	Group II-e	Bacteria	Exiguobacterium antarcticum B7	unknown	0	0	0	0	0	0	0	0	0	6	0	0	0	0	19	0	0	0	0	0	0	0	20	0	0	0	0	0	0	1	2	14	12	0	0	0	0	0	0	0	0	0	0	0	0
GCA_000300095.1	Group II-e	Bacteria	Burkholderia phenoliruptrix BR3459a	unknown	0	0	0	0	0	0	0	0	0	6	0	0	0	2	15	0	0	0	0	0	0	0	19	0	0	0	0	2	0	2	0	33	16	0	0	0	0	0	0	0	1	1	0	0	0
GCA_000317915.1	Group II-e	Bacteria	Enterococcus faecalis str. Symbioflor 1	unknown	0	0	0	0	0	0	0	0	0	6	0	0	2	0	20	0	0	0	0	0	0	0	20	0	0	0	0	0	2	0	1	26	18	0	2	0	0	0	0	0	0	0	0	0	0
GCA_000318035.1	Group II-e	Bacteria	Lactobacillus casei W56	unknown	0	0	0	0	0	0	0	0	0	6	0	0	0	0	23	0	0	0	0	0	0	0	23	0	0	0	0	0	0	0	0	20	9	0	0	0	0	0	0	0	0	0	0	0	0
GCA_000321415.1	Group II-e	Bacteria	Thioalkalivibrio nitratireducens DSM 14787	unknown	0	0	0	0	0	0	0	0	0	6	0	0	0	0	8	0	0	0	0	0	0	0	8	0	0	0	0	0	0	0	0	23	15	0	0	0	0	0	0	0	0	0	0	0	0
GCA_000392485.2	Group II-e	Bacteria	Lactobacillus plantarum subsp. plantarum P-8	unknown	0	0	0	0	0	0	0	0	0	6	0	0	1	0	22	0	0	0	0	0	0	0	22	0	0	0	0	0	1	0	1	27	18	0	1	0	0	0	0	0	0	0	0	0	0
GCA_000422085.1	Group II-e	Bacteria	Serratia liquefaciens ATCC 27592	unknown	0	0	0	0	0	0	0	0	0	6	0	0	1	1	17	0	0	0	0	0	0	0	18	0	0	0	0	1	1	0	2	43	15	0	1	0	0	0	0	0	1	0	0	0	0
GCA_000438825.1	Group II-e	Bacteria	Serratia plymuthica S13	unknown	0	0	0	0	0	0	0	0	0	6	0	0	3	1	22	0	0	0	0	0	0	0	24	0	0	0	0	1	3	1	0	42	15	0	3	0	0	0	0	0	1	0	0	0	0
GCA_000462995.1	Group II-e	Bacteria	Salmonella enterica subsp. enterica serovar Gallinarum/pullorum str. CDC1983-67	unknown	0	0	0	0	0	0	0	0	0	6	0	0	0	1	12	0	0	0	0	0	0	0	13	0	0	0	0	1	0	0	0	30	14	0	0	0	0	0	0	0	1	0	0	0	0
GCA_000471985.1	Group II-e	Bacteria	Streptococcus suis YB51	unknown	0	0	0	0	0	0	0	0	0	6	0	0	0	0	20	0	0	0	0	0	0	0	21	0	0	0	0	0	0	1	0	14	19	0	0	0	0	0	0	0	0	0	0	0	0
GCA_000473245.1	Group II-e	Bacteria	Bacillus infantis NRRL B-14911	unknown	0	0	0	0	0	4	0	0	0	6	0	0	0	1	20	0	0	0	0	0	0	0	25	55	0	0	0	1	0	5	2	27	43	0	0	0	0	0	0	0	0	0	0	0	1
GCA_000479375.2	Group II-e	Bacteria	Lactococcus lactis subsp. lactis KLDS 4.0325	unknown	0	0	0	0	0	0	0	0	0	6	0	0	1	1	18	0	0	0	0	0	0	0	19	0	0	0	0	1	1	0	3	21	15	0	1	0	0	0	0	0	1	0	0	0	0
GCA_000496285.1	Group II-e	Bacteria	Bacillus toyonensis BCT-7112	unknown	0	0	0	0	0	0	0	0	0	6	0	1	1	0	12	0	0	0	0	0	0	0	15	0	0	1	0	0	2	4	3	21	16	0	2	0	0	0	0	0	0	0	0	0	0
GCA_000968535.1	Group II-e	Bacteria	Methylomicrobium alcaliphilum 20Z	unknown	0	0	0	0	0	0	0	0	0	6	0	0	0	0	13	0	0	0	0	0	0	0	13	0	0	0	0	0	0	0	1	27	14	0	0	0	0	0	0	0	0	0	0	0	0
GCA_000214155.1	Group II-e	Bacteria	Mycobacterium sinense	unknown	0	0	0	0	0	0	0	0	0	5	0	0	0	6	12	0	0	0	0	0	0	0	20	0	0	0	6	0	0	2	0	13	12	0	0	0	1	0	0	5	0	0	0	0	0
GCA_000403645.1	Group II-e	Archaea	Salinarchaeum sp. Harcht-Bsk1	unknown	0	0	0	0	0	0	0	0	0	5	0	0	0	5	5	0	0	0	0	0	0	0	12	0	0	1	5	0	0	2	22	24	10	0	0	0	0	1	0	4	0	0	0	0	0
GCA_000317105.1	Group II-e	Bacteria	Oscillatoria acuminata PCC 6304	unknown	0	0	0	0	0	0	0	0	0	5	0	0	0	4	14	0	0	0	0	0	0	0	21	31	0	0	4	0	0	5	1	28	11	0	0	0	0	0	0	4	0	0	0	0	0
GCA_000010105.1	Group II-e	Bacteria	Rhodococcus erythropolis PR4	unknown	0	0	0	0	0	0	0	0	0	5	0	0	0	3	15	0	0	0	0	0	0	0	19	0	0	0	3	0	0	1	0	28	15	0	0	0	0	0	0	3	0	0	0	0	0
GCA_000454045.1	Group II-e	Bacteria	Rhodococcus erythropolis CCM2595	unknown	0	0	0	0	0	0	0	0	0	5	0	0	0	3	15	0	0	0	0	0	0	0	18	0	0	0	3	0	0	0	0	25	13	0	0	0	0	0	0	3	0	0	0	0	0
GCA_000266905.1	Group II-e	Bacteria	Mycobacterium chubuense NBB4	unknown	0	0	0	0	0	0	0	0	0	5	0	0	0	3	14	0	0	0	0	0	0	0	22	0	0	0	3	0	0	5	0	21	13	0	0	0	1	0	0	2	0	0	0	0	0
GCA_000012205.1	Group II-e	Bacteria	Pseudomonas savastanoi pv. phaseolicola 1448A	unknown	0	0	0	0	0	0	0	0	0	5	0	0	0	2	12	0	0	0	0	0	0	0	18	0	0	0	2	0	0	4	0	33	15	0	0	0	0	0	0	2	0	0	0	0	0
GCA_000012245.1	Group II-e	Bacteria	Pseudomonas syringae pv. syringae B728a	unknown	0	0	0	0	0	0	0	0	0	5	0	0	1	2	13	0	0	0	0	0	0	0	17	0	0	0	2	0	1	2	0	24	18	0	1	0	0	0	0	2	0	0	0	0	0
GCA_000061505.1	Group II-e	Bacteria	Azoarcus sp. BH72	unknown	0	0	0	0	0	0	0	0	0	5	0	0	0	2	10	0	0	0	0	0	0	0	16	0	0	0	2	0	0	6	1	18	10	0	0	0	0	0	0	2	0	0	0	0	0
GCA_000026145.1	Group II-e	Bacteria	Bradyrhizobium sp. ORS 278	unknown	0	0	0	0	0	0	0	0	0	5	0	0	0	1	15	0	0	0	0	0	0	0	16	0	0	0	1	0	0	1	0	32	14	0	0	0	0	0	0	1	0	0	0	0	0
GCA_000175115.2	Group II-e	Bacteria	Geobacter sp. M18	unknown	0	0	0	0	0	0	0	0	0	5	0	0	0	1	10	0	0	0	0	0	0	0	12	0	0	2	1	0	0	1	4	14	19	0	0	0	0	0	0	1	0	0	0	0	0
GCA_000194605.1	Group II-e	Bacteria	Fluviicola taffensis DSM 16823	unknown	0	0	0	0	0	0	0	0	0	5	0	0	0	1	7	0	0	0	0	0	0	0	15	0	0	0	1	0	0	10	52	11	19	0	0	0	0	0	0	1	0	0	0	0	0
GCA_000236475.1	Group II-e	Bacteria	Lactococcus lactis subsp. cremoris A76	unknown	0	0	0	0	0	0	0	0	0	5	0	0	1	1	17	0	0	0	0	0	0	0	20	0	0	0	1	0	1	2	2	21	17	0	1	0	0	0	0	1	0	0	0	0	0
GCA_000317065.1	Group II-e	Bacteria	Pseudanabaena sp. PCC 7367	unknown	0	0	0	0	0	0	0	0	0	5	0	0	0	1	13	0	0	0	0	0	0	0	16	15	0	0	1	0	0	2	1	14	18	0	0	0	0	0	0	1	0	0	0	0	0
GCA_000332115.1	Group II-e	Bacteria	Nonlabens dokdonensis DSW-6	unknown	0	0	0	0	0	0	0	0	0	5	0	0	0	1	14	0	0	0	0	0	0	0	29	0	0	0	1	0	0	30	17	15	21	0	0	0	0	0	0	1	0	0	0	0	0
GCA_000412205.1	Group II-e	Bacteria	Lactobacillus plantarum 16	unknown	0	0	0	0	0	0	0	0	0	5	0	0	1	1	19	0	0	0	0	0	0	0	20	0	0	0	1	0	1	0	1	26	15	0	1	0	0	0	0	1	0	0	0	0	0
GCA_000427195.1	Group II-e	Bacteria	Ralstonia solanacearum CMR15	unknown	0	0	0	0	0	0	0	0	0	5	0	0	0	1	5	0	0	0	0	0	0	0	8	0	0	0	1	0	0	2	1	32	16	0	0	0	0	0	0	1	0	0	0	0	0
GCA_000058485.1	Group II-e	Bacteria	Frankia alni ACN14a	unknown	0	0	0	0	0	0	0	0	0	5	0	0	1	2	15	0	0	0	0	0	0	0	24	0	0	0	2	0	1	7	11	23	14	0	1	0	2	0	0	0	0	0	0	0	0
GCA_000015165.1	Group II-e	Bacteria	Bradyrhizobium sp. BTAi1	unknown	0	0	0	0	0	0	0	0	0	5	0	0	0	1	11	0	0	0	0	0	0	0	12	0	0	0	1	0	0	0	0	32	11	0	0	0	0	1	0	0	0	0	0	0	0
GCA_000252975.1	Group II-e	Bacteria	Listeria ivanovii subsp. ivanovii PAM 55	unknown	0	0	0	0	0	0	0	0	0	5	0	0	0	1	25	0	0	0	0	0	0	0	26	0	0	1	1	0	0	0	1	28	18	0	0	0	0	1	0	0	0	0	0	0	0
GCA_000317695.1	Group II-e	Bacteria	Anabaena cylindrica PCC 7122	unknown	0	0	0	0	0	0	0	0	0	5	0	0	0	1	15	0	0	0	0	0	0	0	17	26	0	0	1	0	0	1	7	24	12	0	0	0	0	1	0	0	0	0	0	0	0
GCA_000093085.1	Group II-d	Bacteria	[Bacillus] selenitireducens MLS10	unknown	0	0	0	0	2	5	0	0	0	5	0	0	0	1	15	0	0	0	0	0	0	0	19	63	0	0	0	1	0	3	3	20	18	0	0	0	0	0	0	0	0	0	0	0	1
GCA_000166075.1	Group II-d	Bacteria	Geobacillus sp. Y4.1MC1	unknown	0	0	0	0	1	1	0	0	0	5	0	0	0	0	11	0	0	0	0	0	0	0	11	21	0	0	0	0	0	0	1	18	20	0	0	0	0	0	0	0	0	0	0	0	0
GCA_000189775.3	Group II-d	Bacteria	Thermoanaerobacterium xylanolyticum LX-11	unknown	0	0	0	0	2	3	0	0	0	5	0	0	0	1	13	0	0	0	0	0	0	0	20	23	0	0	0	1	0	9	6	20	21	0	0	0	0	0	0	0	0	0	0	0	1
GCA_000217715.1	Group II-e	Archaea	Halopiger xanaduensis SH-6	unknown	0	0	0	0	0	0	0	0	0	5	0	0	0	3	16	0	0	0	0	0	0	0	25	0	0	2	0	3	0	7	5	35	9	0	0	0	0	0	0	0	0	0	0	0	3
GCA_000306765.2	Group II-e	Archaea	Haloferax mediterranei ATCC 33500	unknown	0	0	0	0	0	0	0	0	0	5	0	0	0	0	5	0	0	0	0	0	0	0	7	0	2	0	0	0	0	3	6	15	9	0	0	0	0	0	0	0	0	0	0	0	0
GCA_000006765.1	Group II-e	Bacteria	Pseudomonas aeruginosa PAO1	unknown	0	0	0	0	0	0	0	0	0	5	0	0	1	0	9	0	0	0	0	0	0	0	11	0	0	0	0	0	1	3	0	21	20	0	1	0	0	0	0	0	0	0	0	0	0
GCA_000006865.1	Group II-e	Bacteria	Lactococcus lactis subsp. lactis Il1403	unknown	0	0	0	0	0	0	0	0	0	5	0	0	1	0	19	0	0	0	0	0	0	0	20	0	0	0	0	0	1	1	2	15	12	0	1	0	0	0	0	0	0	0	0	0	0
GCA_000007825.1	Group II-e	Bacteria	Bacillus cereus ATCC 14579	unknown	0	0	0	0	0	0	0	0	0	5	0	1	1	1	9	0	0	0	0	0	0	0	15	27	0	0	0	1	2	5	5	24	14	0	2	0	0	0	0	0	1	0	0	0	0
GCA_000009565.2	Group II-e	Bacteria	Escherichia coli BL21(DE3)	unknown	0	0	0	0	0	0	0	0	0	5	0	0	0	1	15	0	0	0	0	0	0	0	16	0	0	0	0	1	0	0	0	33	18	0	0	0	0	0	0	0	1	0	0	0	0
GCA_000010505.1	Group II-e	Bacteria	Porphyromonas gingivalis ATCC 33277	unknown	0	0	0	0	0	0	0	0	0	5	0	0	0	0	12	0	0	0	0	0	0	0	12	0	0	0	0	0	0	0	1	14	12	0	0	0	0	0	0	0	0	0	0	0	0
GCA_000010545.1	Group II-e	Bacteria	Burkholderia multivorans ATCC 17616	unknown	0	0	0	0	0	0	0	0	0	5	0	0	0	1	11	0	0	0	0	0	0	0	19	0	0	0	0	1	0	8	0	32	14	0	0	0	0	0	0	0	1	0	0	0	0
GCA_000010705.1	Group II-e	Bacteria	Streptococcus dysgalactiae subsp. equisimilis GGS_124	unknown	0	0	0	0	0	0	0	0	0	5	0	0	0	0	23	0	0	0	0	0	0	0	23	0	0	0	0	0	0	0	2	17	11	0	0	0	0	0	0	0	0	0	0	0	0
GCA_000011705.1	Group II-e	Bacteria	Burkholderia mallei ATCC 23344	unknown	0	0	0	0	0	0	0	0	0	5	0	0	2	1	9	0	0	0	0	0	0	0	11	0	0	0	0	1	2	1	0	22	12	0	2	0	0	0	0	0	1	0	0	0	0
GCA_000012265.1	Group II-e	Bacteria	Pseudomonas protegens Pf-5	unknown	0	0	0	0	0	0	0	0	0	5	0	0	1	0	11	0	0	0	0	0	0	0	12	0	0	0	0	0	1	3	0	27	14	0	1	0	0	0	0	0	0	0	0	0	0
GCA_000012905.2	Group II-e	Bacteria	Rhodobacter sphaeroides 2.4.1	unknown	0	0	0	0	0	0	0	0	0	5	0	0	0	0	13	0	0	0	0	0	0	0	19	0	0	0	0	0	0	6	0	21	11	0	0	0	0	0	0	0	0	0	0	0	0
GCA_000013325.1	Group II-e	Bacteria	Novosphingobium aromaticivorans DSM 12444	unknown	0	0	0	0	0	0	0	0	0	5	0	0	0	0	19	0	0	0	0	0	0	0	20	0	0	0	0	0	0	1	0	34	8	0	0	0	0	0	0	0	0	0	0	0	0
GCA_000013645.1	Group II-e	Bacteria	Burkholderia xenovorans LB400	unknown	0	0	0	0	0	0	0	0	0	5	0	0	0	1	16	0	0	0	0	0	0	0	18	0	0	0	0	1	0	1	0	32	15	0	0	0	0	0	0	0	1	0	0	0	0
GCA_000013745.1	Group II-e	Bacteria	Rhodopseudomonas palustris BisB18	unknown	0	0	0	0	0	0	0	0	0	5	0	0	0	0	11	0	0	0	0	0	0	0	13	0	0	0	0	0	0	2	1	20	12	0	0	0	0	0	0	0	0	0	0	0	0
GCA_000014565.1	Group II-e	Bacteria	Rhodococcus jostii RHA1	unknown	0	0	0	0	0	0	0	0	0	5	0	0	0	0	16	0	0	0	0	0	0	0	20	0	0	0	0	0	0	4	0	43	12	0	0	0	0	0	0	0	0	0	0	0	0
GCA_000014625.1	Group II-e	Bacteria	Pseudomonas aeruginosa UCBPP-PA14	unknown	0	0	0	0	0	0	0	0	0	5	0	0	1	0	9	0	0	0	0	0	0	0	11	0	0	0	0	0	1	3	0	22	19	0	1	0	0	0	0	0	0	0	0	0	0
GCA_000014885.1	Group II-e	Bacteria	Shewanella piezotolerans WP3	unknown	0	0	0	0	0	0	0	0	0	5	0	0	0	0	12	0	0	0	0	0	0	0	16	0	0	0	0	0	0	4	13	23	18	0	0	0	0	0	0	0	0	0	0	0	0
GCA_000015465.1	Group II-e	Bacteria	Burkholderia mallei SAVP1	unknown	0	0	0	0	0	0	0	0	0	5	0	0	2	0	13	0	0	0	0	0	0	0	14	0	0	0	0	0	2	1	0	20	13	0	2	0	0	0	0	0	0	0	0	0	0
GCA_000015605.1	Group II-e	Bacteria	Burkholderia mallei NCTC 10229	unknown	0	0	0	0	0	0	0	0	0	5	0	0	2	1	13	0	0	0	0	0	0	0	15	0	0	0	0	1	2	1	0	24	15	0	2	0	0	0	0	0	1	0	0	0	0
GCA_000015625.1	Group II-e	Bacteria	Burkholderia mallei NCTC 10247	unknown	0	0	0	0	0	0	0	0	0	5	0	0	2	1	10	0	0	0	0	0	0	0	12	0	0	0	0	1	2	1	0	24	13	0	2	0	0	0	0	0	1	0	0	0	0
GCA_000015985.1	Group II-e	Bacteria	Rhodobacter sphaeroides ATCC 17029	unknown	0	0	0	0	0	0	0	0	0	5	0	0	0	1	12	0	0	0	0	0	0	0	21	0	0	0	0	1	0	8	2	21	12	0	0	0	0	0	0	0	1	0	0	0	0
GCA_000016185.1	Group II-e	Bacteria	Rhodospirillum centenum SW	unknown	0	0	0	0	0	0	0	0	0	5	0	0	0	0	11	0	0	0	0	0	0	0	12	0	0	0	0	0	0	1	0	15	10	0	0	0	0	0	0	0	0	0	0	0	0
GCA_000016205.1	Group II-e	Bacteria	Burkholderia vietnamiensis G4	unknown	0	0	0	0	0	0	0	0	0	5	0	0	0	1	12	0	0	0	0	0	0	0	17	0	0	0	0	1	0	4	0	48	20	0	0	0	0	0	0	0	1	0	0	0	0
GCA_000017025.1	Group II-e	Bacteria	Clostridium botulinum A str. ATCC 19397	unknown	0	0	0	0	0	0	0	0	0	5	0	0	0	0	7	0	0	0	0	0	0	0	8	0	0	0	0	0	0	1	2	19	21	0	0	0	0	0	0	0	0	0	0	0	0
GCA_000017045.1	Group II-e	Bacteria	Clostridium botulinum A str. Hall	unknown	0	0	0	0	0	0	0	0	0	5	0	0	0	0	7	0	0	0	0	0	0	0	8	0	0	0	0	0	0	1	2	18	21	0	0	0	0	0	0	0	0	0	0	0	0
GCA_000017065.1	Group II-e	Bacteria	Clostridium botulinum F str. Langeland	unknown	0	0	0	0	0	0	0	0	0	5	0	0	0	0	8	0	0	0	0	0	0	0	9	0	0	0	0	0	0	1	3	19	20	0	0	0	0	0	0	0	0	0	0	0	0
GCA_000017205.1	Group II-e	Bacteria	Pseudomonas aeruginosa PA7	unknown	0	0	0	0	0	0	0	0	0	5	0	0	2	0	12	0	0	0	0	0	0	0	14	0	0	0	0	0	2	3	0	23	22	0	2	0	0	0	0	0	0	0	0	0	0
GCA_000017425.1	Group II-e	Bacteria	Bacillus cytotoxicus NVH 391-98	unknown	0	0	0	0	0	0	0	0	0	5	0	1	1	0	7	0	0	0	0	0	0	0	8	36	0	0	0	0	2	1	5	11	15	0	2	0	0	0	0	0	0	0	0	0	0
GCA_000018185.1	Group II-e	Bacteria	Streptococcus suis GZ1	unknown	0	0	0	0	0	0	0	0	0	5	0	0	0	0	19	0	0	0	0	0	0	0	20	0	0	0	0	0	0	1	0	16	16	0	0	0	0	0	0	0	0	0	0	0	0
GCA_000018505.1	Group II-e	Bacteria	Burkholderia multivorans ATCC 17616	unknown	0	0	0	0	0	0	0	0	0	5	0	0	0	1	11	0	0	0	0	0	0	0	19	0	0	0	0	1	0	8	0	32	14	0	0	0	0	0	0	0	1	0	0	0	0
GCA_000019285.1	Group II-e	Bacteria	Francisella philomiragia subsp. philomiragia ATCC 25017	unknown	0	0	0	0	0	0	0	0	0	5	0	1	2	0	4	0	0	0	0	0	0	0	4	0	0	0	0	0	3	0	2	20	16	1	2	0	0	0	0	0	0	0	0	0	0
GCA_000019305.1	Group II-e	Bacteria	Clostridium botulinum B1 str. Okra	unknown	0	0	0	0	0	0	0	0	0	5	0	0	0	0	8	0	0	0	0	0	0	0	9	0	0	0	0	0	0	1	2	18	21	0	0	0	0	0	0	0	0	0	0	0	0
GCA_000019545.1	Group II-e	Bacteria	Clostridium botulinum A3 str. Loch Maree	unknown	0	0	0	0	0	0	0	0	0	5	0	0	0	0	6	0	0	0	0	0	0	0	7	0	0	0	0	0	0	1	2	23	18	0	0	0	0	0	0	0	0	0	0	0	0
GCA_000019905.1	Group II-e	Bacteria	Exiguobacterium sibiricum 255-15	unknown	0	0	0	0	0	0	0	0	0	5	0	0	0	0	19	0	0	0	0	0	0	0	19	0	0	0	0	0	0	0	2	15	12	0	0	0	0	0	0	0	0	0	0	0	0
GCA_000020125.1	Group II-e	Bacteria	Burkholderia phytofirmans PsJN	unknown	0	0	0	0	0	0	0	0	0	5	0	0	0	1	15	0	0	0	0	0	0	0	17	0	0	0	0	1	0	1	0	34	13	0	0	0	0	0	0	0	1	0	0	0	0
GCA_000020685.1	Group II-e	Bacteria	Deinococcus deserti VCD115	unknown	0	0	0	0	0	0	0	0	0	5	0	0	0	0	26	0	0	0	0	0	0	0	31	2	1	0	0	0	0	5	1	14	21	0	0	0	0	0	0	0	0	0	0	0	0
GCA_000020725.1	Group II-e	Bacteria	Geobacter bemidjiensis Bem	unknown	0	0	0	0	0	0	0	0	0	5	0	0	0	0	11	0	0	0	0	0	0	0	11	0	0	3	0	0	0	0	8	17	20	0	0	0	0	0	0	0	0	0	0	0	0
GCA_000021005.1	Group II-e	Bacteria	Rhodobacter sphaeroides KD131	unknown	0	0	0	0	0	0	0	0	0	5	0	0	0	1	13	0	0	0	0	0	0	0	19	0	0	0	0	1	0	5	1	20	12	0	0	0	0	0	0	0	1	0	0	0	0
GCA_000022665.2	Group II-e	Bacteria	Escherichia coli BL21(DE3)	unknown	0	0	0	0	0	0	0	0	0	5	0	0	0	1	15	0	0	0	0	0	0	0	16	0	0	0	0	1	0	0	0	32	18	0	0	0	0	0	0	0	1	0	0	0	0
GCA_000022685.1	Group II-e	Bacteria	Methylobacterium extorquens AM1	unknown	0	0	0	0	0	0	0	0	0	5	0	0	0	1	10	0	0	0	0	0	0	0	11	0	0	0	0	1	0	0	0	28	14	0	0	0	0	0	0	0	1	0	0	0	0
GCA_000022765.1	Group II-e	Bacteria	Clostridium botulinum A2 str. Kyoto	unknown	0	0	0	0	0	0	0	0	0	5	0	0	0	0	7	0	0	0	0	0	0	0	8	0	0	0	0	0	0	1	2	21	21	0	0	0	0	0	0	0	0	0	0	0	0
GCA_000023085.1	Group II-e	Bacteria	Lactobacillus plantarum JDM1	unknown	0	0	0	0	0	0	0	0	0	5	0	0	1	0	28	0	0	0	0	0	0	0	28	0	0	0	0	0	1	0	2	29	16	0	1	0	0	0	0	0	0	0	0	0	0
GCA_000023665.1	Group II-e	Bacteria	Escherichia coli 'BL21-Gold(DE3)pLysS AG'	unknown	0	0	0	0	0	0	0	0	0	5	0	0	0	1	16	0	0	0	0	0	0	0	17	0	0	0	0	1	0	0	0	33	18	0	0	0	0	0	0	0	1	0	0	0	0
GCA_000023725.1	Group II-e	Bacteria	Flavobacteriaceae bacterium 3519-10	unknown	0	0	0	0	0	0	0	0	0	5	0	0	0	0	15	0	0	0	0	0	0	0	22	0	1	0	0	0	0	11	2	11	13	0	0	0	0	0	0	0	0	0	0	0	0
GCA_000024105.1	Group II-e	Bacteria	Anaerococcus prevotii DSM 20548	unknown	0	0	0	0	0	0	0	0	0	5	0	0	0	0	16	0	0	0	0	0	0	0	16	0	0	0	0	0	0	0	1	17	4	0	0	0	0	0	0	0	0	0	0	0	0
GCA_000024165.1	Group II-e	Bacteria	Candidatus Accumulibacter phosphatis clade IIA str. UW-1	unknown	0	0	0	0	0	0	0	0	0	5	0	0	0	0	8	0	0	0	0	0	0	0	9	0	0	0	0	0	0	3	1	22	20	0	0	0	0	0	0	0	0	0	0	0	0
GCA_000026265.1	Group II-e	Bacteria	Escherichia coli IAI1	unknown	0	0	0	0	0	0	0	0	0	5	0	0	0	1	20	0	0	0	0	0	0	0	21	0	0	0	0	1	0	0	0	32	17	0	0	0	0	0	0	0	1	0	0	0	0
GCA_000026585.1	Group II-e	Bacteria	Streptococcus equi subsp. equi 4047	unknown	0	0	0	0	0	0	0	0	0	5	0	0	0	0	17	0	0	0	0	0	0	0	18	0	0	0	0	0	0	1	0	15	13	0	0	0	0	0	0	0	0	0	0	0	0
GCA_000026645.1	Group II-e	Bacteria	Pseudomonas aeruginosa LESB58	unknown	0	0	0	0	0	0	0	0	0	5	0	0	1	0	10	0	0	0	0	0	0	0	12	0	0	0	0	0	1	2	0	25	19	0	1	0	0	0	0	0	0	0	0	0	0
GCA_000026725.1	Group II-e	Bacteria	Streptococcus suis SC84	unknown	0	0	0	0	0	0	0	0	0	5	0	0	0	0	19	0	0	0	0	0	0	0	20	0	0	0	0	0	0	1	0	15	15	0	0	0	0	0	0	0	0	0	0	0	0
GCA_000026745.1	Group II-e	Bacteria	Streptococcus suis BM407	unknown	0	0	0	0	0	0	0	0	0	5	0	0	0	0	20	0	0	0	0	0	0	0	21	0	0	0	0	0	0	1	0	16	15	0	0	0	0	0	0	0	0	0	0	0	0
GCA_000027145.1	Group II-e	Bacteria	Listeria seeligeri serovar 1/2b str. SLCC3954	unknown	0	0	0	0	0	0	0	0	0	5	0	0	0	0	20	0	0	0	0	0	0	0	20	0	0	0	0	0	0	0	0	28	20	0	0	0	0	0	0	0	0	0	0	0	0
GCA_000063585.1	Group II-e	Bacteria	Clostridium botulinum A str. ATCC 3502	unknown	0	0	0	0	0	0	0	0	0	5	0	0	0	0	7	0	0	0	0	0	0	0	8	0	0	0	0	0	0	1	2	17	23	0	0	0	0	0	0	0	0	0	0	0	0
GCA_000083545.1	Group II-e	Bacteria	Methylobacterium extorquens DM4	unknown	0	0	0	0	0	0	0	0	0	5	0	0	0	1	10	0	0	0	0	0	0	0	11	0	0	0	0	1	0	0	0	25	12	0	0	0	0	0	0	0	1	0	0	0	0
GCA_000090405.1	Group II-e	Bacteria	Salinibacter ruber M8	unknown	0	0	0	0	0	0	0	0	0	5	0	0	0	1	10	0	0	0	0	0	0	0	12	0	0	1	0	1	0	1	11	11	13	0	0	0	0	0	0	0	1	0	0	0	0
GCA_000091005.1	Group II-e	Bacteria	Escherichia coli O26:H11 str. 11368	unknown	0	0	0	0	0	0	0	0	0	5	0	0	0	1	18	0	0	0	0	0	0	0	19	0	0	0	0	1	0	0	0	45	21	0	0	0	0	0	0	0	1	0	0	0	0
GCA_000091905.1	Group II-e	Bacteria	Streptococcus suis P1/7	unknown	0	0	0	0	0	0	0	0	0	5	0	0	0	0	19	0	0	0	0	0	0	0	20	0	0	0	0	0	0	1	0	14	15	0	0	0	0	0	0	0	0	0	0	0	0
GCA_000092345.1	Group II-e	Bacteria	Clostridium botulinum F str. 230613	unknown	0	0	0	0	0	0	0	0	0	5	0	0	0	0	6	0	0	0	0	0	0	0	7	0	0	0	0	0	0	1	2	17	19	0	0	0	0	0	0	0	0	0	0	0	0
GCA_000143225.1	Group II-e	Bacteria	Herbaspirillum seropedicae SmR1	unknown	0	0	0	0	0	0	0	0	0	5	0	0	0	0	10	0	0	0	0	0	0	0	13	0	2	0	0	0	0	6	0	18	11	0	0	0	0	0	0	0	0	0	0	0	0
GCA_000146165.2	Group II-e	Bacteria	Shewanella oneidensis MR-1	unknown	0	0	0	0	0	0	0	0	0	5	0	0	1	0	5	0	0	0	0	0	0	0	5	0	0	0	0	0	1	0	6	23	15	0	1	0	0	0	0	0	0	0	0	0	0
GCA_000148685.1	Group II-e	Bacteria	Burkholderia sp. CCGE1003	unknown	0	0	0	0	0	0	0	0	0	5	0	0	0	1	14	0	0	0	0	0	0	0	17	0	0	0	0	1	0	3	1	30	15	0	0	0	0	0	0	0	1	0	0	0	0
GCA_000148935.1	Group II-e	Bacteria	Pantoea vagans C9-1	unknown	0	0	0	0	0	0	0	0	0	5	0	0	0	1	18	0	0	0	0	0	0	0	22	0	0	0	0	1	0	3	0	35	13	0	0	0	0	0	0	0	1	0	0	0	0
GCA_000165775.3	Group II-e	Bacteria	Lactobacillus helveticus R0052	unknown	0	0	0	0	0	0	0	0	0	5	0	0	0	1	10	0	0	0	0	0	0	0	11	0	0	0	0	1	0	0	1	12	6	0	0	0	0	0	0	0	1	0	0	0	0
GCA_000172575.2	Group II-e	Bacteria	Enterococcus faecalis OG1RF	unknown	0	0	0	0	0	0	0	0	0	5	0	0	2	0	20	0	0	0	0	0	0	0	20	0	0	0	0	0	2	0	1	29	16	0	2	0	0	0	0	0	0	0	0	0	0
GCA_000176935.2	Group II-e	Bacteria	Burkholderia sp. CCGE1001	unknown	0	0	0	0	0	0	0	0	0	5	0	0	0	1	14	0	0	0	0	0	0	0	16	0	0	0	0	1	0	1	0	34	14	0	0	0	0	0	0	0	1	0	0	0	0
GCA_000178115.2	Group II-e	Bacteria	Ethanoligenens harbinense YUAN-3	unknown	0	0	0	0	0	0	0	0	0	5	0	0	0	1	14	0	0	0	0	0	0	0	17	0	0	0	0	1	0	2	2	26	9	0	0	0	0	0	0	0	1	0	0	0	0
GCA_000182585.2	Group II-e	Bacteria	Burkholderia pseudomallei MSHR346	unknown	0	0	0	0	0	0	0	0	0	5	0	0	1	0	9	0	0	0	0	0	0	0	9	0	0	0	0	0	1	0	0	18	13	0	1	0	0	0	0	0	0	0	0	0	0
GCA_000183425.1	Group II-e	Bacteria	Marivirga tractuosa DSM 4126	unknown	0	0	0	0	0	0	0	0	0	5	0	0	0	0	11	0	0	0	0	0	0	0	22	0	0	0	0	0	0	25	29	16	19	0	0	0	0	0	0	0	0	0	0	0	0
GCA_000186405.1	Group II-e	Bacteria	Streptococcus suis JS14	unknown	0	0	0	0	0	0	0	0	0	5	0	0	0	0	16	0	0	0	0	0	0	0	17	0	0	0	0	0	0	1	0	18	17	0	0	0	0	0	0	0	0	0	0	0	0
GCA_000188715.1	Group II-e	Bacteria	Streptococcus dysgalactiae subsp. equisimilis ATCC 12394	unknown	0	0	0	0	0	0	0	0	0	5	0	0	0	0	20	0	0	0	0	0	0	0	20	0	0	0	0	0	0	0	1	16	11	0	0	0	0	0	0	0	0	0	0	0	0
GCA_000194785.1	Group II-e	Bacteria	Lactobacillus casei LC2W	unknown	0	0	0	0	0	0	0	0	0	5	0	0	0	0	22	0	0	0	0	0	0	0	22	0	0	0	0	0	0	0	0	19	8	0	0	0	0	0	0	0	0	0	0	0	0
GCA_000196615.1	Group II-e	Bacteria	Erwinia billingiae Eb661	unknown	0	0	0	0	0	0	0	0	0	5	0	0	0	1	18	0	0	0	0	0	0	0	20	0	0	0	0	1	0	1	0	37	13	0	0	0	0	0	0	0	1	0	0	0	0
GCA_000196675.1	Group II-e	Bacteria	Pseudonocardia dioxanivorans CB1190	unknown	0	0	0	0	0	0	0	0	0	5	0	0	0	0	12	0	0	0	0	0	0	0	14	0	0	0	0	0	0	2	0	13	13	0	0	0	0	0	0	0	0	0	0	0	0
GCA_000212675.2	Group II-e	Bacteria	Desulfovibrio africanus str. Walvis Bay	unknown	0	0	0	0	0	0	0	0	0	5	0	0	0	0	9	0	0	0	0	0	0	0	10	0	0	0	0	0	0	1	2	15	10	0	0	0	0	0	0	0	0	0	0	0	0
GCA_000213655.1	Group II-e	Bacteria	Alteromonas sp. SN2	unknown	0	0	0	0	0	0	0	0	0	5	0	0	0	1	16	0	0	0	0	0	0	0	21	0	1	0	0	1	0	11	3	18	22	0	0	0	0	0	0	0	1	0	0	0	0
GCA_000224085.1	Group II-e	Bacteria	Muricauda ruestringensis DSM 13258	unknown	0	0	0	0	0	0	0	0	0	5	0	0	0	1	12	0	0	0	0	0	0	0	22	0	0	0	0	1	0	29	22	31	24	0	0	0	0	0	0	0	0	0	0	0	1
GCA_000226155.1	Group II-e	Bacteria	Pseudomonas aeruginosa M18	unknown	0	0	0	0	0	0	0	0	0	5	0	0	1	0	10	0	0	0	0	0	0	0	12	0	0	0	0	0	1	3	0	23	19	0	1	0	0	0	0	0	0	0	0	0	0
GCA_000231865.1	Group II-e	Bacteria	Streptococcus suis SS12	unknown	0	0	0	0	0	0	0	0	0	5	0	0	0	0	18	0	0	0	0	0	0	0	19	0	0	0	0	0	0	1	0	16	16	0	0	0	0	0	0	0	0	0	0	0	0
GCA_000231905.1	Group II-e	Bacteria	Streptococcus suis D12	unknown	0	0	0	0	0	0	0	0	0	5	0	0	0	0	18	0	0	0	0	0	0	0	19	0	0	0	0	0	0	1	0	15	17	0	0	0	0	0	0	0	0	0	0	0	0
GCA_000231925.1	Group II-e	Bacteria	Streptococcus suis ST1	unknown	0	0	0	0	0	0	0	0	0	5	0	0	0	0	18	0	0	0	0	0	0	0	19	0	0	0	0	0	0	1	1	14	17	0	0	0	0	0	0	0	0	0	0	0	0
GCA_000250635.1	Group II-e	Bacteria	Saprospira grandis str. Lewin	unknown	0	0	0	0	0	0	0	0	0	5	0	0	0	0	1	0	0	0	0	0	0	0	3	0	0	0	0	0	0	5	16	19	26	0	0	0	0	0	0	0	0	0	0	0	0
GCA_000250945.1	Group II-e	Bacteria	Enterococcus faecium Aus0004	unknown	0	0	0	0	0	0	0	0	0	5	0	0	1	2	21	0	0	0	0	0	0	0	26	0	0	0	0	2	1	3	1	33	18	0	1	0	0	0	0	0	0	0	0	0	2
GCA_000253195.1	Group II-e	Bacteria	Clostridium botulinum H04402 065	unknown	0	0	0	0	0	0	0	0	0	5	0	0	0	0	7	0	0	0	0	0	0	0	8	0	0	0	0	0	0	1	2	19	21	0	0	0	0	0	0	0	0	0	0	0	0
GCA_000253315.1	Group II-e	Bacteria	Streptococcus salivarius JIM8777	unknown	0	0	0	0	0	0	0	0	0	5	0	0	0	0	9	0	0	0	0	0	0	0	9	0	0	0	0	0	0	0	0	24	14	0	0	0	0	0	0	0	0	0	0	0	0
GCA_000253335.1	Group II-e	Bacteria	Streptococcus salivarius CCHSS3	unknown	0	0	0	0	0	0	0	0	0	5	0	0	0	1	10	0	0	0	0	0	0	0	11	0	0	0	0	1	0	0	0	22	14	0	0	0	0	0	0	0	1	0	0	0	0
GCA_000262695.1	Group II-e	Bacteria	Burkholderia sp. KJ006	unknown	0	0	0	0	0	0	0	0	0	5	0	0	0	1	12	0	0	0	0	0	0	0	20	0	0	0	0	1	0	10	0	31	16	0	0	0	0	0	0	0	1	0	0	0	0
GCA_000269925.1	Group II-e	Bacteria	Lactococcus garvieae ATCC 49156	unknown	0	0	0	0	0	0	0	0	0	5	0	0	1	0	19	0	0	0	0	0	0	0	19	0	0	0	0	0	1	0	1	16	8	0	1	0	0	0	0	0	0	0	0	0	0
GCA_000269945.1	Group II-e	Bacteria	Lactococcus garvieae Lg2	unknown	0	0	0	0	0	0	0	0	0	5	0	0	1	0	19	0	0	0	0	0	0	0	19	0	0	0	0	0	1	0	1	16	8	0	1	0	0	0	0	0	0	0	0	0	0
GCA_000270225.1	Group II-e	Bacteria	Porphyromonas gingivalis TDC60	unknown	0	0	0	0	0	0	0	0	0	5	0	0	0	0	12	0	0	0	0	0	0	0	12	0	0	0	0	0	0	0	1	13	13	0	0	0	0	0	0	0	0	0	0	0	0
GCA_000271365.1	Group II-e	Bacteria	Pseudomonas aeruginosa DK2	unknown	0	0	0	0	0	0	0	0	0	5	0	0	1	0	8	0	0	0	0	0	0	0	9	0	0	0	0	0	1	1	0	24	18	0	1	0	0	0	0	0	0	0	0	0	0
GCA_000271405.2	Group II-e	Bacteria	Enterococcus hirae ATCC 9790	unknown	0	0	0	0	0	0	0	0	0	5	0	0	3	0	27	0	0	0	0	0	0	0	28	0	0	0	0	0	3	1	3	28	19	0	3	0	0	0	0	0	0	0	0	0	0
GCA_000283615.1	Group II-e	Bacteria	Tetragenococcus halophilus NBRC 12172	unknown	0	0	0	0	0	0	0	0	0	5	0	0	0	0	20	0	0	0	0	0	0	0	20	0	0	0	0	0	0	0	0	25	13	0	0	0	0	0	0	0	0	0	0	0	0
GCA_000283875.1	Group II-e	Bacteria	Pantoea ananatis LMG 5342	unknown	0	0	0	0	0	0	0	0	0	5	0	0	0	2	19	0	0	0	0	0	0	0	24	0	0	0	0	2	0	3	1	39	16	0	0	0	0	0	0	0	1	0	0	0	1
GCA_000284555.1	Group II-e	Bacteria	Pseudomonas aeruginosa NCGM2.S1	unknown	0	0	0	0	0	0	0	0	0	5	0	0	1	0	10	0	0	0	0	0	0	0	12	0	0	0	0	0	1	3	0	27	20	0	1	0	0	0	0	0	0	0	0	0	0
GCA_000294495.1	Group II-e	Bacteria	Streptococcus suis S735	unknown	0	0	0	0	0	0	0	0	0	5	0	0	0	0	19	0	0	0	0	0	0	0	20	0	0	0	0	0	0	1	0	16	16	0	0	0	0	0	0	0	0	0	0	0	0
GCA_000297055.2	Group II-e	Bacteria	Sulfuricella denitrificans skB26	unknown	0	0	0	0	0	0	0	0	0	5	0	0	0	0	9	0	0	0	0	0	0	0	9	0	0	0	0	0	0	0	0	16	11	0	0	0	0	0	0	0	0	0	0	0	0
GCA_000307185.1	Group II-e	Bacteria	Streptococcus dysgalactiae subsp. equisimilis RE378	unknown	0	0	0	0	0	0	0	0	0	5	0	0	0	0	20	0	0	0	0	0	0	0	20	0	0	0	0	0	0	0	1	15	11	0	0	0	0	0	0	0	0	0	0	0	0
GCA_000317535.1	Group II-e	Bacteria	Cylindrospermum stagnale PCC 7417	unknown	0	0	0	0	0	0	0	0	0	5	0	0	0	1	14	0	0	0	0	0	0	0	16	35	0	0	0	1	0	1	3	23	11	0	0	0	0	0	0	0	0	0	1	0	0
GCA_000317855.1	Group II-e	Bacteria	Streptococcus dysgalactiae subsp. equisimilis AC-2713	unknown	0	0	0	0	0	0	0	0	0	5	0	0	0	0	19	0	0	0	0	0	0	0	19	0	0	0	0	0	0	0	1	14	13	0	0	0	0	0	0	0	0	0	0	0	0
GCA_000344765.1	Group II-e	Bacteria	Streptococcus suis SC070731	unknown	0	0	0	0	0	0	0	0	0	5	0	0	0	0	18	0	0	0	0	0	0	0	19	0	0	0	0	0	0	1	0	16	17	0	0	0	0	0	0	0	0	0	0	0	0
GCA_000344805.1	Group II-e	Bacteria	Bradyrhizobium oligotrophicum S58	unknown	0	0	0	0	0	0	0	0	0	5	0	0	1	0	14	0	0	0	0	0	0	0	14	0	0	0	0	0	1	0	0	28	17	0	0	1	0	0	0	0	0	0	0	0	0
GCA_000359505.1	Group II-e	Bacteria	Pseudomonas aeruginosa B136-33	unknown	0	0	0	0	0	0	0	0	0	5	0	0	1	0	10	0	0	0	0	0	0	0	12	0	0	0	0	0	1	3	0	22	19	0	1	0	0	0	0	0	0	0	0	0	0
GCA_000390245.1	Group II-e	Bacteria	Streptococcus suis TL13	unknown	0	0	0	0	0	0	0	0	0	5	0	0	0	0	17	0	0	0	0	0	0	0	18	0	0	0	0	0	0	1	0	16	16	0	0	0	0	0	0	0	0	0	0	0	0
GCA_000397205.1	Group II-e	Bacteria	Pseudomonas protegens CHA0	unknown	0	0	0	0	0	0	0	0	0	5	0	0	1	0	11	0	0	0	0	0	0	0	12	0	0	0	0	0	1	3	0	26	16	0	1	0	0	0	0	0	0	0	0	0	0
GCA_000414035.1	Group II-e	Bacteria	Pseudomonas aeruginosa RP73	unknown	0	0	0	0	0	0	0	0	0	5	0	0	1	0	9	0	0	0	0	0	0	0	11	0	0	0	0	0	1	2	0	25	20	0	1	0	0	0	0	0	0	0	0	0	0
GCA_000455605.1	Group II-e	Bacteria	Flavobacterium indicum GPTSA100-9 = DSM 17447	unknown	0	0	0	0	0	0	0	0	0	5	0	0	0	0	6	0	0	0	0	0	0	0	10	0	0	0	0	0	0	8	4	11	19	0	0	0	0	0	0	0	0	0	0	0	0
GCA_000463395.1	Group II-e	Bacteria	Streptococcus constellatus subsp. pharyngis C232	unknown	0	0	0	0	0	0	0	0	0	5	0	0	0	0	13	0	0	0	0	0	0	0	13	0	0	0	0	0	0	0	1	10	14	0	0	0	0	0	0	0	0	0	0	0	0
GCA_000463425.1	Group II-e	Bacteria	Streptococcus constellatus subsp. pharyngis C1050	unknown	0	0	0	0	0	0	0	0	0	5	0	0	0	0	13	0	0	0	0	0	0	0	13	0	0	0	0	0	0	0	1	11	14	0	0	0	0	0	0	0	0	0	0	0	0
GCA_000463445.1	Group II-e	Bacteria	Streptococcus constellatus subsp. pharyngis C818	unknown	0	0	0	0	0	0	0	0	0	5	0	0	0	0	13	0	0	0	0	0	0	0	13	0	0	0	0	0	0	0	1	10	14	0	0	0	0	0	0	0	0	0	0	0	0
GCA_000463465.1	Group II-e	Bacteria	Streptococcus anginosus C1051	unknown	0	0	0	0	0	0	0	0	0	5	0	0	0	1	11	0	0	0	0	0	0	0	13	0	0	0	0	1	0	1	0	10	13	0	0	0	0	0	0	0	1	0	0	0	0
GCA_000468555.1	Group II-e	Bacteria	Pseudomonas aeruginosa PAO581	unknown	0	0	0	0	0	0	0	0	0	5	0	0	1	0	9	0	0	0	0	0	0	0	11	0	0	0	0	0	1	3	0	21	20	0	1	0	0	0	0	0	0	0	0	0	0
GCA_000468935.1	Group II-e	Bacteria	Pseudomonas aeruginosa c7447m	unknown	0	0	0	0	0	0	0	0	0	5	0	0	1	0	9	0	0	0	0	0	0	0	11	0	0	0	0	0	1	2	0	22	20	0	1	0	0	0	0	0	0	0	0	0	0
GCA_000484495.1	Group II-e	Bacteria	Pseudomonas aeruginosa PAO1-VE2	unknown	0	0	0	0	0	0	0	0	0	5	0	0	1	0	9	0	0	0	0	0	0	0	11	0	0	0	0	0	1	3	0	22	20	0	1	0	0	0	0	0	0	0	0	0	0
GCA_000484545.1	Group II-e	Bacteria	Pseudomonas aeruginosa PAO1-VE13	unknown	0	0	0	0	0	0	0	0	0	5	0	0	1	0	9	0	0	0	0	0	0	0	11	0	0	0	0	0	1	3	0	22	20	0	1	0	0	0	0	0	0	0	0	0	0
GCA_000493735.1	Group II-e	Bacteria	Carnobacterium sp. WN1359	unknown	0	0	0	0	0	0	0	0	0	5	0	0	0	0	22	0	0	0	0	0	0	0	24	0	0	0	0	0	0	2	2	18	19	0	0	0	0	0	0	0	0	0	0	0	0
GCA_000493775.1	Group II-e	Bacteria	Streptococcus dysgalactiae subsp. equisimilis 167	unknown	0	0	0	0	0	0	0	0	0	5	0	0	0	0	21	0	0	0	0	0	0	0	21	0	0	0	0	0	0	0	1	15	11	0	0	0	0	0	0	0	0	0	0	0	0
GCA_000496605.2	Group II-e	Bacteria	Pseudomonas aeruginosa PA1	unknown	0	0	0	0	0	0	0	0	0	5	0	0	1	0	10	0	0	0	0	0	0	0	12	0	0	0	0	0	1	3	0	24	18	0	1	0	0	0	0	0	0	0	0	0	0
GCA_000496645.1	Group II-e	Bacteria	Pseudomonas aeruginosa PA1R	unknown	0	0	0	0	0	0	0	0	0	5	0	0	1	0	10	0	0	0	0	0	0	0	12	0	0	0	0	0	1	3	0	24	18	0	1	0	0	0	0	0	0	0	0	0	0
GCA_000499645.1	Group II-e	Bacteria	Rhizobium sp. IRBG74	unknown	0	0	0	0	0	0	0	0	0	5	0	0	0	2	17	0	0	0	0	0	0	0	26	0	0	0	0	2	0	7	0	50	14	0	0	0	0	0	0	0	1	0	0	0	1
GCA_000504045.1	Group II-e	Bacteria	Pseudomonas aeruginosa MTB-1	unknown	0	0	0	0	0	0	0	0	0	5	0	0	1	0	9	0	0	0	0	0	0	0	12	0	0	0	0	0	1	4	0	25	19	0	1	0	0	0	0	0	0	0	0	0	0
GCA_000507245.1	Group II-e	Bacteria	Salinispira pacifica	unknown	0	0	0	0	0	0	0	0	0	5	0	0	0	0	39	0	0	0	0	0	0	0	42	0	0	0	0	0	0	4	6	25	15	0	0	0	0	0	0	0	0	0	0	0	0
GCA_000508205.1	Group II-e	Bacteria	Pseudomonas sp. TKP	unknown	0	0	0	0	0	0	0	0	0	5	0	1	1	1	14	0	0	0	0	0	0	0	19	0	2	0	0	1	2	6	0	26	13	0	2	0	0	0	0	0	1	0	0	0	0
GCA_000510305.1	Group II-e	Bacteria	Pseudomonas aeruginosa SCV20265	unknown	0	0	0	0	0	0	0	0	0	5	0	0	1	0	9	0	0	0	0	0	0	0	11	0	0	0	0	0	1	2	0	26	20	0	1	0	0	0	0	0	0	0	0	0	0
GCA_000967915.1	Group II-e	Bacteria	Acholeplasma brassicae	unknown	0	0	0	0	0	0	0	0	0	5	0	0	0	0	21	0	0	0	0	0	0	0	25	0	0	0	0	0	0	4	9	8	10	0	0	0	0	0	0	0	0	0	0	0	0
GCA_000279165.1	Group II-e	Bacteria	Pseudomonas stutzeri DSM 10701	unknown	0	0	0	0	0	0	0	0	0	4	0	0	0	5	15	0	0	0	0	0	0	0	21	0	0	0	5	0	0	2	0	12	11	0	0	0	0	0	0	5	0	0	0	0	0
GCA_000196695.1	Group II-e	Bacteria	Rhodococcus equi 103S	unknown	0	0	0	0	0	0	0	0	0	4	0	0	0	4	11	0	0	0	0	0	0	0	16	0	0	0	4	0	0	1	0	17	8	0	0	0	0	0	0	4	0	0	0	0	0
GCA_000157895.2	Group II-e	Bacteria	Mycobacterium kansasii ATCC 12478	unknown	0	0	0	0	0	0	0	0	0	4	0	1	0	4	15	0	0	0	0	0	0	0	21	0	0	0	4	0	1	2	2	18	12	0	1	0	1	0	0	3	0	0	0	0	0
GCA_000231215.1	Group II-e	Bacteria	Propionibacterium acnes ATCC 11828	unknown	0	0	0	0	0	0	0	0	0	4	0	0	0	3	18	0	0	0	0	0	0	0	21	0	0	0	3	0	0	0	2	21	9	0	0	0	0	0	0	3	0	0	0	0	0
GCA_000511305.1	Group II-e	Bacteria	Rhodococcus pyridinivorans SB3094	unknown	0	0	0	0	0	0	0	0	0	4	0	0	0	3	15	0	0	0	0	0	0	0	21	0	0	0	3	0	0	3	0	23	11	0	0	0	0	0	0	3	0	0	0	0	0
GCA_000177615.2	Group II-e	Bacteria	Frankia symbiont of Datisca glomerata	unknown	0	0	0	0	0	0	0	0	0	4	0	0	0	5	8	0	0	0	0	0	0	0	15	0	0	0	5	0	0	2	0	15	11	0	0	0	3	0	0	2	0	0	0	0	0
GCA_000007865.1	Group II-e	Bacteria	Mycobacterium avium subsp. paratuberculosis K-10	unknown	0	0	0	0	0	0	0	0	0	4	0	0	0	3	13	0	0	0	0	0	0	0	18	0	0	0	3	0	0	2	1	14	9	0	0	0	1	0	0	2	0	0	0	0	0
GCA_000014165.1	Group II-e	Bacteria	Mycobacterium sp. MCS	unknown	0	0	0	0	0	0	0	0	0	4	0	0	0	3	13	0	0	0	0	0	0	0	22	0	0	0	3	0	0	8	1	18	10	0	0	0	1	0	0	2	0	0	0	0	0
GCA_000015405.1	Group II-e	Bacteria	Mycobacterium sp. KMS	unknown	0	0	0	0	0	0	0	0	0	4	0	0	0	3	13	0	0	0	0	0	0	0	24	0	0	0	3	0	0	11	1	20	10	0	0	0	1	0	0	2	0	0	0	0	0
GCA_000016005.1	Group II-e	Bacteria	Mycobacterium sp. JLS	unknown	0	0	0	0	0	0	0	0	0	4	0	0	0	3	13	0	0	0	0	0	0	0	22	0	0	0	3	0	0	8	1	20	10	0	0	0	1	0	0	2	0	0	0	0	0
GCA_000262165.1	Group II-e	Bacteria	Mycobacterium sp. MOTT36Y	unknown	0	0	0	0	0	0	0	0	0	4	0	0	0	3	13	0	0	0	0	0	0	0	18	0	0	0	3	0	0	2	1	16	8	0	0	0	1	0	0	2	0	0	0	0	0
GCA_000276825.1	Group II-e	Bacteria	Mycobacterium intracellulare MOTT-64	unknown	0	0	0	0	0	0	0	0	0	4	0	0	0	3	13	0	0	0	0	0	0	0	18	0	0	0	3	0	0	2	1	14	8	0	0	0	1	0	0	2	0	0	0	0	0
GCA_000277145.1	Group II-e	Bacteria	Mycobacterium intracellulare MOTT-02	unknown	0	0	0	0	0	0	0	0	0	4	0	0	0	3	13	0	0	0	0	0	0	0	18	0	0	0	3	0	0	2	1	14	8	0	0	0	1	0	0	2	0	0	0	0	0
GCA_000283295.1	Group II-e	Bacteria	Mycobacterium smegmatis str. MC2 155	unknown	0	0	0	0	0	0	0	0	0	4	0	0	0	3	15	0	0	0	0	0	0	0	20	0	0	0	3	0	0	2	0	19	14	0	0	0	1	0	0	2	0	0	0	0	0
GCA_000298095.1	Group II-e	Bacteria	Mycobacterium indicus pranii MTCC 9506	unknown	0	0	0	0	0	0	0	0	0	4	0	0	0	3	12	0	0	0	0	0	0	0	17	0	0	0	3	0	0	2	1	14	8	0	0	0	1	0	0	2	0	0	0	0	0
GCA_000317305.3	Group II-e	Bacteria	Mycobacterium neoaurum VKM Ac-1815D	unknown	0	0	0	0	0	0	0	0	0	4	0	0	0	3	20	0	0	0	0	0	0	0	28	0	0	0	3	0	0	5	0	14	11	0	0	0	1	0	0	2	0	0	0	0	0
GCA_000390085.1	Group II-e	Bacteria	Mycobacterium avium subsp. paratuberculosis MAP4	unknown	0	0	0	0	0	0	0	0	0	4	0	0	0	3	13	0	0	0	0	0	0	0	18	0	0	0	3	0	0	2	1	14	9	0	0	0	1	0	0	2	0	0	0	0	0
GCA_000418535.2	Group II-e	Bacteria	Mycobacterium yongonense 05-1390	unknown	0	0	0	0	0	0	0	0	0	4	0	0	0	3	13	0	0	0	0	0	0	0	18	0	0	0	3	0	0	2	1	14	8	0	0	0	1	0	0	2	0	0	0	0	0
GCA_000010805.1	Group II-e	Bacteria	Rhodococcus opacus B4	unknown	0	0	0	0	0	0	0	0	0	4	0	0	0	2	16	0	0	0	0	0	0	0	22	0	0	0	2	0	0	4	0	35	11	0	0	0	0	0	0	2	0	0	0	0	0
GCA_000026105.1	Group II-e	Bacteria	Pseudomonas entomophila L48	unknown	0	0	0	0	0	0	0	0	0	4	0	0	1	2	8	0	0	0	0	0	0	0	11	0	0	0	2	0	1	2	1	17	13	0	1	0	0	0	0	2	0	0	0	0	0
GCA_000210575.1	Group II-e	Bacteria	Alistipes shahii WAL 8301	unknown	0	0	0	0	0	0	0	0	0	4	0	0	0	2	23	0	0	0	0	0	0	0	27	0	0	0	2	0	0	2	4	48	15	0	0	0	0	0	0	2	0	0	0	0	0
GCA_000212355.1	Group II-e	Bacteria	Dokdonia sp. 4H-3-7-5	unknown	0	0	0	0	0	0	0	0	0	4	0	0	0	2	7	0	0	0	0	0	0	0	16	0	0	0	2	0	0	20	6	12	16	0	0	0	0	0	0	2	0	0	0	0	0
GCA_000213805.1	Group II-e	Bacteria	Pseudomonas fulva 12-X	unknown	0	0	0	0	0	0	0	0	0	4	0	0	0	2	8	0	0	0	0	0	0	0	12	1	0	0	2	0	0	3	0	17	14	0	0	0	0	0	0	2	0	0	0	0	0
GCA_000219705.1	Group II-e	Bacteria	Pseudomonas putida S16	unknown	0	0	0	0	0	0	0	0	0	4	0	0	0	2	9	0	0	0	0	0	0	0	12	0	0	0	2	0	0	2	0	18	11	0	0	0	0	0	0	2	0	0	0	0	0
GCA_000250675.3	Group II-e	Bacteria	Nocardia brasiliensis ATCC 700358	unknown	0	0	0	0	0	0	0	0	0	4	0	0	1	2	13	0	0	0	0	0	0	0	16	0	0	0	2	0	1	1	5	36	12	0	1	0	0	0	0	2	0	0	0	0	0
GCA_000325725.1	Group II-e	Bacteria	Pseudomonas putida HB3267	unknown	0	0	0	0	0	0	0	0	0	4	0	0	0	2	8	0	0	0	0	0	0	0	12	0	0	0	2	0	0	4	0	19	12	0	0	0	0	0	0	2	0	0	0	0	0
GCA_000410575.1	Group II-e	Bacteria	Pseudomonas putida H8234	unknown	0	0	0	0	0	0	0	0	0	4	0	0	0	2	9	0	0	0	0	0	0	0	14	0	0	0	2	0	0	5	1	21	12	0	0	0	0	0	0	2	0	0	0	0	0
GCA_000510285.1	Group II-e	Bacteria	Pseudomonas monteilii SB3078	unknown	0	0	0	0	0	0	0	0	0	4	0	0	0	2	8	0	0	0	0	0	0	0	11	0	0	0	2	0	0	2	1	20	11	0	0	0	0	0	0	2	0	0	0	0	0
GCA_000510325.1	Group II-e	Bacteria	Pseudomonas monteilii SB3101	unknown	0	0	0	0	0	0	0	0	0	4	0	0	0	2	8	0	0	0	0	0	0	0	11	0	0	0	2	0	0	2	1	20	11	0	0	0	0	0	0	2	0	0	0	0	0
GCA_000230895.3	Group II-e	Bacteria	Mycobacterium rhodesiae NBB3	unknown	0	0	0	0	0	0	0	0	0	4	0	0	0	3	14	0	0	0	0	0	0	0	20	0	0	0	3	0	0	5	0	19	9	0	0	0	2	0	0	1	0	0	0	0	0
GCA_000015005.1	Group II-e	Bacteria	Mycobacterium smegmatis str. MC2 155	unknown	0	0	0	0	0	0	0	0	0	4	0	0	0	2	14	0	0	0	0	0	0	0	18	0	0	0	2	0	0	2	0	20	14	0	0	0	1	0	0	1	0	0	0	0	0
GCA_000024385.1	Group II-e	Bacteria	Thermomonospora curvata DSM 43183	unknown	0	0	0	0	0	0	0	0	0	4	0	0	1	2	13	0	0	0	0	0	0	0	18	0	0	0	2	0	1	3	3	19	12	0	1	0	1	0	0	1	0	0	0	0	0
GCA_000026445.2	Group II-e	Bacteria	Mycobacterium liflandii 128FXT	unknown	0	0	0	0	0	0	0	0	0	4	0	0	0	2	10	0	0	0	0	0	0	0	14	0	0	0	2	0	0	2	1	13	10	0	0	0	1	0	0	1	0	0	0	0	0
GCA_000025645.1	Group II-d	Bacteria	Thermoanaerobacter italicus Ab9	unknown	0	0	0	0	1	2	0	0	0	4	0	0	0	1	14	0	0	0	0	0	0	0	20	13	0	0	1	0	0	5	2	24	19	0	0	0	0	0	0	1	0	0	0	0	0
GCA_000007885.1	Group II-e	Bacteria	Yersinia pestis biovar Microtus str. 91001	unknown	0	0	0	0	0	0	0	0	0	4	0	1	0	1	12	0	0	0	0	0	0	0	14	0	0	0	1	0	1	1	1	23	13	0	1	0	0	0	0	1	0	0	0	0	0
GCA_000009065.1	Group II-e	Bacteria	Yersinia pestis CO92	unknown	0	0	0	0	0	0	0	0	0	4	0	1	0	1	12	0	0	0	0	0	0	0	14	0	0	0	1	0	1	1	1	24	14	0	1	0	0	0	0	1	0	0	0	0	0
GCA_000009705.1	Group II-e	Bacteria	Nostoc sp. PCC 7120	unknown	0	0	0	0	0	0	0	0	0	4	0	0	0	1	11	0	0	0	0	0	0	0	14	27	0	0	1	0	0	3	0	26	14	0	0	0	0	0	0	1	0	0	0	0	0
GCA_000011245.1	Group II-e	Bacteria	Oceanobacillus iheyensis HTE831	unknown	0	0	0	0	0	0	0	0	0	4	0	1	0	1	12	0	0	0	0	0	0	0	15	0	1	1	1	0	1	2	0	24	18	0	1	0	0	0	0	1	0	0	0	0	0
GCA_000012445.1	Group II-e	Bacteria	Pseudomonas fluorescens Pf0-1	unknown	0	0	0	0	0	0	0	0	0	4	0	0	1	1	8	0	0	0	0	0	0	0	12	0	0	0	1	0	1	5	1	19	14	0	1	0	0	0	0	1	0	0	0	0	0
GCA_000013365.1	Group II-e	Bacteria	Rhodopseudomonas palustris HaA2	unknown	0	0	0	0	0	0	0	0	0	4	0	0	0	1	10	0	0	0	0	0	0	0	13	0	0	0	1	0	0	2	0	19	8	0	0	0	0	0	0	1	0	0	0	0	0
GCA_000013605.1	Group II-e	Bacteria	Rhodoferax ferrireducens T118	unknown	0	0	0	0	0	0	0	0	0	4	0	0	0	1	12	0	0	0	0	0	0	0	15	0	0	0	1	0	0	3	0	20	8	0	0	0	0	0	0	1	0	0	0	0	0
GCA_000013685.1	Group II-e	Bacteria	Rhodopseudomonas palustris BisB5	unknown	0	0	0	0	0	0	0	0	0	4	0	0	0	1	11	0	0	0	0	0	0	0	13	0	0	0	1	0	0	1	0	18	8	0	0	0	0	0	0	1	0	0	0	0	0
GCA_000013705.1	Group II-e	Bacteria	Methylobacillus flagellatus KT	unknown	0	0	0	0	0	0	0	0	0	4	0	0	0	1	10	0	0	0	0	0	0	0	11	0	0	0	1	0	0	0	0	16	12	0	0	0	0	0	0	1	0	0	0	0	0
GCA_000019445.1	Group II-e	Bacteria	Pseudomonas putida W619	unknown	0	0	0	0	0	0	0	0	0	4	0	0	1	1	10	0	0	0	0	0	0	0	12	0	0	0	1	0	1	2	0	19	10	0	1	0	0	0	0	1	0	0	0	0	0
GCA_000020445.1	Group II-e	Bacteria	Rhodopseudomonas palustris TIE-1	unknown	0	0	0	0	0	0	0	0	0	4	0	0	1	1	11	0	0	0	0	0	0	0	13	0	0	0	1	0	1	1	0	22	8	0	1	0	0	0	0	1	0	0	0	0	0
GCA_000024225.1	Group II-e	Bacteria	Atopobium parvulum DSM 20469	unknown	0	0	0	0	0	0	0	0	0	4	0	0	0	1	5	0	0	0	0	0	0	0	6	0	0	0	1	0	0	0	0	6	7	0	0	0	0	0	0	1	0	0	0	0	0
GCA_000024985.1	Group II-e	Bacteria	Sphaerobacter thermophilus DSM 20745	unknown	0	0	0	0	0	0	0	0	0	4	0	0	0	1	11	0	0	0	0	0	0	0	21	0	0	0	1	0	0	24	2	18	16	0	0	0	0	0	0	1	0	0	0	0	0
GCA_000177255.2	Group II-e	Bacteria	Rhodopseudomonas palustris DX-1	unknown	0	0	0	0	0	0	0	0	0	4	0	0	0	1	11	0	0	0	0	0	0	0	13	0	0	0	1	0	0	1	0	24	7	0	0	0	0	0	0	1	0	0	0	0	0
GCA_000186345.1	Group II-e	Bacteria	Isosphaera pallida ATCC 43644	unknown	0	0	0	0	0	0	0	0	0	4	0	0	0	1	9	0	0	0	0	0	0	0	13	0	2	0	1	0	0	9	4	34	18	0	0	0	0	0	0	1	0	0	0	0	0
GCA_000195775.1	Group II-e	Bacteria	Rhodopseudomonas palustris CGA009	unknown	0	0	0	0	0	0	0	0	0	4	0	0	0	1	11	0	0	0	0	0	0	0	13	0	0	0	1	0	0	1	0	21	8	0	0	0	0	0	0	1	0	0	0	0	0
GCA_000211855.3	Group II-e	Bacteria	Lacinutrix sp. 5H-3-7-4	unknown	0	0	0	0	0	0	0	0	0	4	0	0	0	1	7	0	0	0	0	0	0	0	13	0	0	0	1	0	0	13	9	9	19	0	0	0	0	0	0	1	0	0	0	0	0
GCA_000226565.1	Group II-e	Bacteria	Glaciecola nitratireducens FR1064	unknown	0	0	0	0	0	0	0	0	0	4	0	0	0	1	13	0	0	0	0	0	0	0	19	0	0	0	1	0	0	6	8	19	22	0	0	0	0	0	0	1	0	0	0	0	0
GCA_000243155.3	Group II-e	Bacteria	Desulfitobacterium dehalogenans ATCC 51507	unknown	0	0	0	0	0	0	0	0	0	4	0	0	0	1	4	0	0	0	0	0	0	0	6	0	0	0	1	0	0	1	1	10	27	0	0	0	0	0	0	1	0	0	0	0	0
GCA_000283475.1	Group II-e	Bacteria	Ralstonia solanacearum PSI07	unknown	0	0	0	0	0	0	0	0	0	4	0	0	0	1	8	0	0	0	0	0	0	0	13	0	0	1	1	0	0	4	2	30	17	0	0	0	0	0	0	1	0	0	0	0	0
GCA_000284275.1	Group II-e	Bacteria	Bradyrhizobium sp. S23321	unknown	0	0	0	0	0	0	0	0	0	4	0	0	0	1	13	0	0	0	0	0	0	0	16	0	0	0	1	0	0	2	0	30	11	0	0	0	0	0	0	1	0	0	0	0	0
GCA_000347635.1	Group II-e	Bacteria	Paraglaciecola psychrophila 170	unknown	0	0	0	0	0	0	0	0	0	4	0	0	0	1	18	0	0	0	0	0	0	0	22	1	0	0	1	0	0	3	4	22	23	0	0	0	0	0	0	1	0	0	0	0	0
GCA_000511405.1	Group II-e	Bacteria	Paenibacillus larvae subsp. larvae DSM 25430	unknown	0	0	0	0	0	0	0	0	0	4	0	2	0	1	7	0	0	0	0	0	0	0	8	14	0	0	1	0	2	0	2	21	18	0	2	0	0	0	0	1	0	0	0	0	0
GCA_000092825.1	Group II-e	Bacteria	Segniliparus rotundus DSM 44985	unknown	0	0	0	0	0	0	0	0	0	4	0	0	0	1	9	0	0	0	0	0	0	0	10	0	0	0	1	0	0	0	1	15	9	0	0	0	1	0	0	0	0	0	0	0	0
GCA_000217835.1	Group II-e	Bacteria	Bacillus coagulans 2-6	unknown	0	0	0	0	0	0	0	0	0	4	0	0	0	1	9	0	0	0	0	0	0	0	11	0	0	0	1	0	0	2	0	13	18	0	0	0	0	1	0	0	0	0	0	0	0
GCA_000266945.1	Group II-e	Bacteria	Desulfomonile tiedjei DSM 6799	unknown	0	0	0	0	0	0	0	0	0	4	0	0	0	1	7	0	0	0	0	0	0	0	8	0	0	0	1	0	0	0	0	18	12	0	0	0	0	1	0	0	0	0	0	0	0
GCA_000178395.2	Group II-d	Bacteria	Geobacillus thermoglucosidasius C56-YS93	unknown	0	0	0	0	1	1	0	0	0	4	0	0	0	0	12	0	0	0	0	0	0	0	14	26	0	0	0	0	0	2	2	14	18	0	0	0	0	0	0	0	0	0	0	0	0
GCA_000172995.2	Group II-e	Archaea	Halogeometricum borinquense DSM 11551	unknown	0	0	0	0	0	0	0	0	0	4	0	0	0	0	3	0	0	0	0	0	0	0	5	0	1	0	0	0	0	3	8	15	8	0	0	0	0	0	0	0	0	0	0	0	0
GCA_000005825.2	Group II-e	Bacteria	Bacillus pseudofirmus OF4	unknown	0	0	0	0	0	0	0	0	0	4	0	0	0	0	9	0	0	0	0	0	0	0	13	42	0	0	0	0	0	7	4	11	13	0	0	0	0	0	0	0	0	0	0	0	0
GCA_000005845.2	Group II-e	Bacteria	Escherichia coli str. K-12 substr. MG1655	unknown	0	0	0	0	0	0	0	0	0	4	0	0	0	1	17	0	0	0	0	0	0	0	18	0	0	0	0	1	0	0	0	29	20	0	0	0	0	0	0	0	1	0	0	0	0
GCA_000006665.1	Group II-e	Bacteria	Escherichia coli O157:H7 str. EDL933	unknown	0	0	0	0	0	0	0	0	0	4	0	0	0	1	15	0	0	0	0	0	0	0	16	0	0	0	0	1	0	0	0	42	19	0	0	0	0	0	0	0	1	0	0	0	0
GCA_000006925.2	Group II-e	Bacteria	Shigella flexneri 2a str. 301	unknown	0	0	0	0	0	0	0	0	0	4	0	0	0	1	13	0	0	0	0	0	0	0	14	0	0	0	0	1	0	0	0	28	14	0	0	0	0	0	0	0	1	0	0	0	0
GCA_000007265.1	Group II-e	Bacteria	Streptococcus agalactiae 2603V/R	unknown	0	0	0	0	0	0	0	0	0	4	0	0	0	0	10	0	0	0	0	0	0	0	10	0	0	0	0	0	0	0	1	15	10	0	0	0	0	0	0	0	0	0	0	0	0
GCA_000007405.1	Group II-e	Bacteria	Shigella flexneri 2a str. 2457T	unknown	0	0	0	0	0	0	0	0	0	4	0	0	0	1	13	0	0	0	0	0	0	0	14	0	0	0	0	1	0	0	0	30	14	0	0	0	0	0	0	0	1	0	0	0	0
GCA_000007445.1	Group II-e	Bacteria	Escherichia coli CFT073	unknown	0	0	0	0	0	0	0	0	0	4	0	0	0	1	15	0	0	0	0	0	0	0	16	0	0	0	0	1	0	0	0	29	19	0	0	0	0	0	0	0	1	0	0	0	0
GCA_000007465.2	Group II-e	Bacteria	Streptococcus mutans UA159	unknown	0	0	0	0	0	0	0	0	0	4	0	0	0	1	10	0	0	0	0	0	0	0	11	0	0	0	0	1	0	0	0	16	9	0	0	0	0	0	0	0	1	0	0	0	0
GCA_000007585.1	Group II-e	Bacteria	Porphyromonas gingivalis W83	unknown	0	0	0	0	0	0	0	0	0	4	0	0	0	0	12	0	0	0	0	0	0	0	12	0	0	0	0	0	0	0	1	11	11	0	0	0	0	0	0	0	0	0	0	0	0
GCA_000008565.1	Group II-e	Bacteria	Deinococcus radiodurans R1	unknown	0	0	0	0	0	0	0	0	0	4	0	0	0	0	13	0	0	0	0	0	0	0	14	3	1	0	0	0	0	1	0	8	20	0	0	0	0	0	0	0	0	0	0	0	0
GCA_000008865.1	Group II-e	Bacteria	Escherichia coli O157:H7 str. Sakai	unknown	0	0	0	0	0	0	0	0	0	4	0	0	0	1	13	0	0	0	0	0	0	0	14	0	0	0	0	1	0	0	0	42	17	0	0	0	0	0	0	0	1	0	0	0	0
GCA_000009225.1	Group II-e	Bacteria	Pseudomonas fluorescens SBW25	unknown	0	0	0	0	0	0	0	0	0	4	0	0	0	1	11	0	0	0	0	0	0	0	15	0	1	0	0	1	0	6	1	27	11	0	0	0	0	0	0	0	1	0	0	0	0
GCA_000009245.1	Group II-e	Bacteria	Francisella tularensis subsp. holarctica LVS	unknown	0	0	0	0	0	0	0	0	0	4	0	1	0	0	3	0	0	0	0	0	0	0	3	0	0	0	0	0	1	0	1	14	11	0	1	0	0	0	0	0	0	0	0	0	0
GCA_000009285.2	Group II-e	Bacteria	Ralstonia eutropha H16	unknown	0	0	0	0	0	0	0	0	0	4	0	0	0	0	8	0	0	0	0	0	0	0	10	0	0	0	0	0	0	2	1	20	11	0	0	0	0	0	0	0	0	0	0	0	0
GCA_000009805.1	Group II-e	Bacteria	Nocardia farcinica IFM 10152	unknown	0	0	0	0	0	0	0	0	0	4	0	0	0	0	11	0	0	0	0	0	0	0	12	0	0	0	0	0	0	1	0	24	7	0	0	0	0	0	0	0	0	0	0	0	0
GCA_000010245.1	Group II-e	Bacteria	Escherichia coli str. K-12 substr. W3110	unknown	0	0	0	0	0	0	0	0	0	4	0	0	0	1	17	0	0	0	0	0	0	0	18	0	0	0	0	1	0	0	0	30	20	0	0	0	0	0	0	0	1	0	0	0	0
GCA_000010385.1	Group II-e	Bacteria	Escherichia coli SE11	unknown	0	0	0	0	0	0	0	0	0	4	0	0	0	1	18	0	0	0	0	0	0	0	19	0	0	0	0	1	0	0	0	35	16	0	0	0	0	0	0	0	1	0	0	0	0
GCA_000010485.1	Group II-e	Bacteria	Escherichia coli SE15	unknown	0	0	0	0	0	0	0	0	0	4	0	0	0	1	15	0	0	0	0	0	0	0	16	0	0	0	0	1	0	0	0	32	20	0	0	0	0	0	0	0	1	0	0	0	0
GCA_000010745.1	Group II-e	Bacteria	Escherichia coli O103:H2 str. 12009	unknown	0	0	0	0	0	0	0	0	0	4	0	0	0	1	19	0	0	0	0	0	0	0	20	0	0	0	0	1	0	0	0	43	19	0	0	0	0	0	0	0	1	0	0	0	0
GCA_000010765.1	Group II-e	Bacteria	Escherichia coli O111:H- str. 11128	unknown	0	0	0	0	0	0	0	0	0	4	0	0	0	1	17	0	0	0	0	0	0	0	18	0	0	0	0	1	0	0	0	42	20	0	0	0	0	0	0	0	1	0	0	0	0
GCA_000012705.1	Group II-e	Bacteria	Streptococcus agalactiae A909	unknown	0	0	0	0	0	0	0	0	0	4	0	0	0	0	10	0	0	0	0	0	0	0	10	0	0	0	0	0	0	0	1	15	11	0	0	0	0	0	0	0	0	0	0	0	0
GCA_000012805.1	Group II-e	Bacteria	Nitrosococcus oceani ATCC 19707	unknown	0	0	0	0	0	0	0	0	0	4	0	0	0	0	8	0	0	0	0	0	0	0	8	0	0	0	0	0	0	0	1	18	17	0	0	0	0	0	0	0	0	0	0	0	0
GCA_000013265.1	Group II-e	Bacteria	Escherichia coli UTI89	unknown	0	0	0	0	0	0	0	0	0	4	0	0	0	1	16	0	0	0	0	0	0	0	17	0	0	0	0	1	0	0	0	32	19	0	0	0	0	0	0	0	1	0	0	0	0
GCA_000013305.1	Group II-e	Bacteria	Escherichia coli 536	unknown	0	0	0	0	0	0	0	0	0	4	0	0	0	1	16	0	0	0	0	0	0	0	17	0	0	0	0	1	0	0	1	28	19	0	0	0	0	0	0	0	1	0	0	0	0
GCA_000013345.1	Group II-e	Bacteria	Frankia sp. CcI3	unknown	0	0	0	0	0	0	0	0	0	4	0	0	0	0	9	0	0	0	0	0	0	0	13	0	0	0	0	0	0	4	0	19	11	0	0	0	0	0	0	0	0	0	0	0	0
GCA_000013585.1	Group II-e	Bacteria	Shigella flexneri 5 str. 8401	unknown	0	0	0	0	0	0	0	0	0	4	0	0	0	1	15	0	0	0	0	0	0	0	16	0	0	0	0	1	0	0	0	30	14	0	0	0	0	0	0	0	1	0	0	0	0
GCA_000013765.1	Group II-e	Bacteria	Shewanella denitrificans OS217	unknown	0	0	0	0	0	0	0	0	0	4	0	0	1	0	7	0	0	0	0	0	0	0	8	0	0	0	0	0	1	1	6	19	17	0	1	0	0	0	0	0	0	0	0	0	0
GCA_000014185.1	Group II-e	Bacteria	Rubrobacter xylanophilus DSM 9941	unknown	0	0	0	0	0	0	0	0	0	4	0	0	0	0	14	0	0	0	0	0	0	0	14	0	0	0	0	0	0	0	0	20	11	0	0	0	0	0	0	0	0	0	0	0	0
GCA_000014245.1	Group II-e	Bacteria	Chelativorans sp. BNC1	unknown	0	0	0	0	0	0	0	0	0	4	0	0	0	0	12	0	0	0	0	0	0	0	14	0	0	0	0	0	0	2	0	39	10	0	0	0	0	0	0	0	0	0	0	0	0
GCA_000014265.1	Group II-e	Bacteria	Trichodesmium erythraeum IMS101	unknown	0	0	0	0	0	0	0	0	0	4	0	0	0	0	9	0	0	0	0	0	0	0	10	10	0	0	0	0	0	1	2	18	11	0	0	0	0	0	0	0	0	0	0	0	0
GCA_000014285.1	Group II-e	Bacteria	Granulibacter bethesdensis CGDNIH1	unknown	0	0	0	0	0	0	0	0	0	4	0	0	0	0	8	0	0	0	0	0	0	0	8	0	0	0	0	0	0	0	0	15	5	0	0	0	0	0	0	0	0	0	0	0	0
GCA_000014605.1	Group II-e	Bacteria	Francisella tularensis subsp. holarctica OSU18	unknown	0	0	0	0	0	0	0	0	0	4	0	1	0	0	4	0	0	0	0	0	0	0	4	0	0	0	0	0	1	0	1	10	11	0	1	0	0	0	0	0	0	0	0	0	0
GCA_000014705.1	Group II-e	Bacteria	Shewanella frigidimarina NCIMB 400	unknown	0	0	0	0	0	0	0	0	0	4	0	0	0	0	12	0	0	0	0	0	0	0	13	0	0	0	0	0	0	1	6	18	17	0	0	0	0	0	0	0	0	0	0	0	0
GCA_000014825.1	Group II-e	Bacteria	Rhodopseudomonas palustris BisA53	unknown	0	0	0	0	0	0	0	0	0	4	0	0	0	0	10	0	0	0	0	0	0	0	12	0	0	0	0	0	0	2	0	20	10	0	0	0	0	0	0	0	0	0	0	0	0
GCA_000014845.1	Group II-e	Bacteria	Escherichia coli APEC O1	unknown	0	0	0	0	0	0	0	0	0	4	0	0	0	1	17	0	0	0	0	0	0	0	18	0	0	0	0	1	0	0	0	38	23	0	0	0	0	0	0	0	1	0	0	0	0
GCA_000016445.1	Group II-e	Bacteria	Yersinia pestis Pestoides F	unknown	0	0	0	0	0	0	0	0	0	4	0	1	0	1	11	0	0	0	0	0	0	0	13	0	0	0	0	1	1	1	1	24	14	0	1	0	0	0	0	0	1	0	0	0	0
GCA_000016905.1	Group II-e	Bacteria	Thermosipho melanesiensis BI429	unknown	0	0	0	0	0	0	0	0	0	4	0	0	0	0	9	0	0	0	0	0	0	0	9	2	0	1	0	0	0	0	0	16	12	0	0	0	0	0	0	0	0	0	0	0	0
GCA_000017285.1	Group II-e	Bacteria	Marinomonas sp. MWYL1	unknown	0	0	0	0	0	0	0	0	0	4	0	0	0	2	14	0	0	0	0	0	0	0	17	0	0	0	0	2	0	1	0	25	18	0	0	0	0	0	0	0	1	0	0	0	1
GCA_000017745.1	Group II-e	Bacteria	Escherichia coli O139:H28 str. E24377A	unknown	0	0	0	0	0	0	0	0	0	4	0	0	0	1	18	0	0	0	0	0	0	0	19	0	0	0	0	1	0	0	1	31	14	0	0	0	0	0	0	0	1	0	0	0	0
GCA_000017765.1	Group II-e	Bacteria	Escherichia coli HS	unknown	0	0	0	0	0	0	0	0	0	4	0	0	0	0	17	0	0	0	0	0	0	0	17	0	0	0	0	0	0	0	0	30	18	0	0	0	0	0	0	0	0	0	0	0	0
GCA_000017985.1	Group II-e	Bacteria	Escherichia coli B str. REL606	unknown	0	0	0	0	0	0	0	0	0	4	0	0	0	1	15	0	0	0	0	0	0	0	16	0	0	0	0	1	0	0	0	31	19	0	0	0	0	0	0	0	1	0	0	0	0
GCA_000018805.1	Group II-e	Bacteria	Yersinia pestis Angola	unknown	0	0	0	0	0	0	0	0	0	4	0	1	0	0	9	0	0	0	0	0	0	0	10	0	0	0	0	0	1	1	1	20	13	0	1	0	0	0	0	0	0	0	0	0	0
GCA_000018845.1	Group II-e	Bacteria	Methylobacterium extorquens PA1	unknown	0	0	0	0	0	0	0	0	0	4	0	0	0	1	9	0	0	0	0	0	0	0	10	0	0	0	0	1	0	0	0	26	13	0	0	0	0	0	0	0	1	0	0	0	0
GCA_000019045.1	Group II-e	Bacteria	Anoxybacillus flavithermus WK1	unknown	0	0	0	0	0	1	0	0	0	4	0	0	0	1	11	0	0	0	0	0	0	0	12	20	0	0	0	1	0	0	3	8	20	0	0	0	0	0	0	0	0	0	0	0	1
GCA_000019245.3	Group II-e	Bacteria	Lactobacillus casei str. Zhang	unknown	0	0	0	0	0	0	0	0	0	4	0	0	0	0	21	0	0	0	0	0	0	0	21	0	0	0	0	0	0	0	0	18	7	0	0	0	0	0	0	0	0	0	0	0	0
GCA_000019385.1	Group II-e	Bacteria	Escherichia coli ATCC 8739	unknown	0	0	0	0	0	0	0	0	0	4	0	0	0	1	17	0	0	0	0	0	0	0	18	0	0	0	0	1	0	0	0	29	19	0	0	0	0	0	0	0	1	0	0	0	0
GCA_000019425.1	Group II-e	Bacteria	Escherichia coli str. K-12 substr. DH10B	unknown	0	0	0	0	0	0	0	0	0	4	0	0	0	1	16	0	0	0	0	0	0	0	17	0	0	0	0	1	0	0	0	31	14	0	0	0	0	0	0	0	1	0	0	0	0
GCA_000019645.1	Group II-e	Bacteria	Escherichia coli SMS-3-5	unknown	0	0	0	0	0	0	0	0	0	4	0	0	0	1	16	0	0	0	0	0	0	0	17	0	0	0	0	1	0	0	1	35	13	0	0	0	0	0	0	0	1	0	0	0	0
GCA_000020205.1	Group II-e	Bacteria	Ralstonia pickettii 12J	unknown	0	0	0	0	0	0	0	0	0	4	0	0	0	0	7	0	0	0	0	0	0	0	8	0	0	0	0	0	0	2	0	27	13	0	0	0	0	0	0	0	0	0	0	0	0
GCA_000020345.1	Group II-e	Bacteria	Clostridium botulinum Ba4 str. 657	unknown	0	0	0	0	0	0	0	0	0	4	0	0	0	0	6	0	0	0	0	0	0	0	7	0	0	0	0	0	0	1	2	21	21	0	0	0	0	0	0	0	0	0	0	0	0
GCA_000020805.1	Group II-e	Bacteria	Anaeromyxobacter sp. K	unknown	0	0	0	0	0	0	0	0	0	4	0	0	0	1	10	0	0	0	0	0	0	0	16	0	0	0	0	1	0	8	4	20	17	0	0	0	0	0	0	0	1	0	0	0	0
GCA_000020865.1	Group II-e	Bacteria	Edwardsiella tarda EIB202	unknown	0	0	0	0	0	0	0	0	0	4	0	0	0	1	12	0	0	0	0	0	0	0	13	0	0	0	0	1	0	0	1	18	12	0	0	0	0	0	0	0	1	0	0	0	0
GCA_000021125.1	Group II-e	Bacteria	Escherichia coli O157:H7 str. EC4115	unknown	0	0	0	0	0	0	0	0	0	4	0	0	0	1	12	0	0	0	0	0	0	0	13	0	0	0	0	1	0	0	0	44	16	0	0	0	0	0	0	0	1	0	0	0	0
GCA_000022225.1	Group II-e	Bacteria	Escherichia coli O157:H7 str. TW14359	unknown	0	0	0	0	0	0	0	0	0	4	0	0	0	1	12	0	0	0	0	0	0	0	13	0	0	0	0	1	0	0	0	42	17	0	0	0	0	0	0	0	1	0	0	0	0
GCA_000022245.1	Group II-e	Bacteria	Shigella flexneri 2002017	unknown	0	0	0	0	0	0	0	0	0	4	0	0	0	1	15	0	0	0	0	0	0	0	16	0	0	0	0	1	0	0	0	28	13	0	0	0	0	0	0	0	1	0	0	0	0
GCA_000022345.1	Group II-e	Bacteria	Escherichia coli BW2952	unknown	0	0	0	0	0	0	0	0	0	4	0	0	0	1	16	0	0	0	0	0	0	0	17	0	0	0	0	1	0	0	0	29	20	0	0	0	0	0	0	0	1	0	0	0	0
GCA_000022845.1	Group II-e	Bacteria	Yersinia pestis Z176003	unknown	0	0	0	0	0	0	0	0	0	4	0	1	0	1	12	0	0	0	0	0	0	0	14	0	0	0	0	1	1	1	1	27	13	0	1	0	0	0	0	0	1	0	0	0	0
GCA_000022885.2	Group II-e	Bacteria	Edwardsiella ictaluri 93-146	unknown	0	0	0	0	0	0	0	0	0	4	0	0	0	1	8	0	0	0	0	0	0	0	9	0	0	0	0	1	0	0	0	24	10	0	0	0	0	0	0	0	1	0	0	0	0
GCA_000023065.1	Group II-e	Bacteria	Tolumonas auensis DSM 9187	unknown	0	0	0	0	0	0	0	0	0	4	0	0	0	1	21	0	0	0	0	0	0	0	22	0	0	0	0	1	0	0	0	27	14	0	0	0	0	0	0	0	0	0	0	0	1
GCA_000023205.1	Group II-e	Bacteria	Micrococcus luteus NCTC 2665	unknown	0	0	0	0	0	0	0	0	0	4	0	0	0	0	6	0	0	0	0	0	0	0	7	0	0	0	0	0	0	1	0	7	17	0	0	0	0	0	0	0	0	0	0	0	0
GCA_000023325.1	Group II-e	Bacteria	Kosmotoga olearia TBF 19.5.1	unknown	0	0	0	0	0	0	0	0	0	4	0	0	0	0	16	0	0	0	0	0	0	0	16	2	1	0	0	0	0	0	2	21	15	0	0	0	0	0	0	0	0	0	0	0	0
GCA_000023425.1	Group II-e	Bacteria	Ralstonia pickettii 12D	unknown	0	0	0	0	0	0	0	0	0	4	0	0	0	0	7	0	0	0	0	0	0	0	8	0	0	0	0	0	0	2	0	28	14	0	0	0	0	0	0	0	0	0	0	0	0
GCA_000023645.1	Group II-e	Bacteria	Geobacter sp. M21	unknown	0	0	0	0	0	0	0	0	0	4	0	0	0	0	11	0	0	0	0	0	0	0	11	0	0	2	0	0	0	0	5	20	14	0	0	0	0	0	0	0	0	0	0	0	0
GCA_000023745.1	Group II-e	Bacteria	Methylovorus glucosetrophus SIP3-4	unknown	0	0	0	0	0	0	0	0	0	4	0	0	0	1	11	0	0	0	0	0	0	0	12	0	0	0	0	1	0	0	0	19	11	0	0	0	0	0	0	0	1	0	0	0	0
GCA_000024325.1	Group II-e	Bacteria	Desulfohalobium retbaense DSM 5692	unknown	0	0	0	0	0	0	0	0	0	4	0	0	0	0	7	0	0	0	0	0	0	0	8	0	0	0	0	0	0	1	0	12	14	0	0	0	0	0	0	0	0	0	0	0	0
GCA_000025165.1	Group II-e	Bacteria	Escherichia coli O55:H7 str. CB9615	unknown	0	0	0	0	0	0	0	0	0	4	0	0	0	1	14	0	0	0	0	0	0	0	15	0	0	0	0	1	0	0	0	40	17	0	0	0	0	0	0	0	1	0	0	0	0
GCA_000025185.1	Group II-e	Bacteria	Pirellula staleyi DSM 6068	unknown	0	0	0	0	0	0	0	0	0	4	0	0	0	0	6	0	0	0	0	0	0	0	8	0	8	0	0	0	0	3	2	37	50	0	0	0	0	0	0	0	0	0	0	0	0
GCA_000025205.1	Group II-e	Bacteria	Gardnerella vaginalis 409-05	unknown	0	0	0	0	0	0	0	0	0	4	0	0	0	0	10	0	0	0	0	0	0	0	10	0	0	0	0	0	0	0	0	7	8	0	0	0	0	0	0	0	0	0	0	0	0
GCA_000025745.1	Group II-e	Bacteria	Escherichia coli IHE3034	unknown	0	0	0	0	0	0	0	0	0	4	0	0	0	1	16	0	0	0	0	0	0	0	17	0	0	0	0	1	0	0	0	37	21	0	0	0	0	0	0	0	1	0	0	0	0
GCA_000025845.1	Group II-e	Bacteria	Mycoplasma crocodyli MP145	unknown	0	0	0	0	0	0	0	0	0	4	0	0	0	0	3	0	0	0	0	0	0	0	3	0	0	0	0	0	0	0	0	6	17	0	0	0	0	0	0	0	0	0	0	0	0
GCA_000025965.1	Group II-e	Bacteria	Aromatoleum aromaticum EbN1	unknown	0	0	0	0	0	0	0	0	0	4	0	0	0	0	7	0	0	0	0	0	0	0	15	0	0	0	0	0	0	15	0	17	9	0	0	0	0	0	0	0	0	0	0	0	0
GCA_000026225.1	Group II-e	Bacteria	Escherichia fergusonii ATCC 35469	unknown	0	0	0	0	0	0	0	0	0	4	0	0	0	1	14	0	0	0	0	0	0	0	15	0	0	0	0	1	0	0	0	27	14	0	0	0	0	0	0	0	1	0	0	0	0
GCA_000026245.1	Group II-e	Bacteria	Escherichia coli 55989	unknown	0	0	0	0	0	0	0	0	0	4	0	0	0	1	18	0	0	0	0	0	0	0	19	0	0	0	0	1	0	0	0	31	14	0	0	0	0	0	0	0	1	0	0	0	0
GCA_000026305.1	Group II-e	Bacteria	Escherichia coli ED1a	unknown	0	0	0	0	0	0	0	0	0	4	0	0	0	1	16	0	0	0	0	0	0	0	17	0	0	0	0	1	0	0	0	38	23	0	0	0	0	0	0	0	1	0	0	0	0
GCA_000026325.1	Group II-e	Bacteria	Escherichia coli UMN026	unknown	0	0	0	0	0	0	0	0	0	4	0	0	0	1	14	0	0	0	0	0	0	0	15	0	0	0	0	1	0	0	0	38	14	0	0	0	0	0	0	0	1	0	0	0	0
GCA_000026345.1	Group II-e	Bacteria	Escherichia coli IAI39	unknown	0	0	0	0	0	0	0	0	0	4	0	0	0	1	17	0	0	0	0	0	0	0	18	0	0	0	0	1	0	0	0	38	14	0	0	0	0	0	0	0	1	0	0	0	0
GCA_000026545.1	Group II-e	Bacteria	Escherichia coli O127:H6 str. E2348/69	unknown	0	0	0	0	0	0	0	0	0	4	0	0	0	1	14	0	0	0	0	0	0	0	15	0	0	0	0	1	0	0	0	37	18	0	0	0	0	0	0	0	1	0	0	0	0
GCA_000027125.1	Group II-e	Bacteria	Escherichia coli 042	unknown	0	0	0	0	0	0	0	0	0	4	0	0	0	1	14	0	0	0	0	0	0	0	15	0	0	0	0	1	0	0	0	33	13	0	0	0	0	0	0	0	1	0	0	0	0
GCA_000067205.1	Group II-e	Bacteria	Bordetella petrii DSM 12804	unknown	0	0	0	0	0	0	0	0	0	4	0	0	0	0	7	0	0	0	0	0	0	0	7	0	0	0	0	0	0	0	0	21	10	0	0	0	0	0	0	0	0	0	0	0	0
GCA_000091645.1	Group II-e	Bacteria	Streptococcus mutans NN2025	unknown	0	0	0	0	0	0	0	0	0	4	0	0	0	1	10	0	0	0	0	0	0	0	11	0	0	0	0	1	0	0	0	16	10	0	0	0	0	0	0	0	1	0	0	0	0
GCA_000092105.1	Group II-e	Bacteria	Planctopirus limnophila DSM 3776	unknown	0	0	0	0	0	0	0	0	0	4	0	0	0	0	6	0	0	0	0	0	0	0	9	0	0	0	0	0	0	4	2	35	33	0	0	0	0	0	0	0	0	0	0	0	0
GCA_000092525.1	Group II-e	Bacteria	Shigella sonnei Ss046	unknown	0	0	0	0	0	0	0	0	0	4	0	0	0	1	15	0	0	0	0	0	0	0	16	0	0	0	0	1	0	0	0	29	13	0	0	0	0	0	0	0	1	0	0	0	0
GCA_000143085.1	Group II-e	Bacteria	Nitrosococcus watsonii C-113	unknown	0	0	0	0	0	0	0	0	0	4	0	0	0	0	9	0	0	0	0	0	0	0	9	0	0	0	0	0	0	0	1	18	15	0	0	0	0	0	0	0	0	0	0	0	0
GCA_000146305.1	Group II-e	Bacteria	Edwardsiella tarda FL6-60	unknown	0	0	0	0	0	0	0	0	0	4	0	0	0	1	12	0	0	0	0	0	0	0	13	0	0	0	0	1	0	0	1	18	11	0	0	0	0	0	0	0	1	0	0	0	0
GCA_000147855.3	Group II-e	Bacteria	Escherichia coli KO11FL	unknown	0	0	0	0	0	0	0	0	0	4	0	0	0	1	18	0	0	0	0	0	0	0	19	0	0	0	0	1	0	0	0	35	14	0	0	0	0	0	0	0	1	0	0	0	0
GCA_000148365.1	Group II-e	Bacteria	Escherichia coli ABU 83972	unknown	0	0	0	0	0	0	0	0	0	4	0	0	0	1	15	0	0	0	0	0	0	0	16	0	0	0	0	1	0	0	0	28	20	0	0	0	0	0	0	0	1	0	0	0	0
GCA_000148605.1	Group II-e	Bacteria	Escherichia coli UM146	unknown	0	0	0	0	0	0	0	0	0	4	0	0	0	1	16	0	0	0	0	0	0	0	17	0	0	0	0	1	0	0	0	31	20	0	0	0	0	0	0	0	1	0	0	0	0
GCA_000152245.2	Group II-e	Bacteria	Eubacterium limosum KIST612	unknown	0	0	0	0	0	0	0	0	0	4	0	0	0	0	9	0	0	0	0	0	0	0	9	0	3	1	0	0	0	0	3	11	14	0	0	0	0	0	0	0	0	0	0	0	0
GCA_000165835.1	Group II-e	Bacteria	Achromobacter xylosoxidans A8	unknown	0	0	0	0	0	0	0	0	0	4	0	0	0	0	7	0	0	0	0	0	0	0	8	0	0	0	0	0	0	3	0	19	13	0	0	0	0	0	0	0	0	0	0	0	0
GCA_000168775.2	Group II-e	Bacteria	Francisella tularensis subsp. holarctica FSC200	unknown	0	0	0	0	0	0	0	0	0	4	0	0	0	0	3	0	0	0	0	0	0	0	3	0	0	0	0	0	0	0	1	10	9	0	0	0	0	0	0	0	0	0	0	0	0
GCA_000169195.2	Group II-e	Bacteria	Bacillus coagulans 36D1	unknown	0	0	0	0	0	0	0	0	0	4	0	0	0	0	10	0	0	0	0	0	0	0	12	0	0	0	0	0	0	3	1	15	24	0	0	0	0	0	0	0	0	0	0	0	0
GCA_000174395.2	Group II-e	Bacteria	Enterococcus faecium DO	unknown	0	0	0	0	0	0	0	0	0	4	0	0	1	2	27	0	0	0	0	0	0	0	32	0	0	0	0	2	1	3	0	30	14	0	1	0	0	0	0	0	0	0	0	0	2
GCA_000183345.1	Group II-e	Bacteria	Escherichia coli O83:H1 str. NRG 857C	unknown	0	0	0	0	0	0	0	0	0	4	0	0	0	1	16	0	0	0	0	0	0	0	17	0	0	0	0	1	0	0	0	30	19	0	0	0	0	0	0	0	1	0	0	0	0
GCA_000184185.1	Group II-e	Bacteria	Escherichia coli W	unknown	0	0	0	0	0	0	0	0	0	4	0	0	0	1	17	0	0	0	0	0	0	0	18	0	0	0	0	1	0	0	0	36	14	0	0	0	0	0	0	0	1	0	0	0	0
GCA_000194805.1	Group II-e	Bacteria	Pseudomonas brassicacearum subsp. brassicacearum NFM421	unknown	0	0	0	0	0	0	0	0	0	4	0	0	0	0	9	0	0	0	0	0	0	0	13	0	0	0	0	0	0	9	0	21	13	0	0	0	0	0	0	0	0	0	0	0	0
GCA_000195515.1	Group II-e	Bacteria	Bacillus amyloliquefaciens TA208	unknown	0	0	0	0	0	0	0	0	0	4	0	0	1	2	16	0	0	0	0	0	0	0	25	0	0	0	0	2	1	7	3	25	29	0	1	0	0	0	0	0	0	0	0	0	2
GCA_000195575.1	Group II-e	Bacteria	Carnobacterium sp. 17-4	unknown	0	0	0	0	0	0	0	0	0	4	0	0	0	2	31	0	0	0	0	0	0	0	34	0	0	0	0	2	0	1	0	16	24	0	0	0	0	0	0	0	0	0	0	0	2
GCA_000195675.1	Group II-e	Bacteria	Bordetella bronchiseptica RB50	unknown	0	0	0	0	0	0	0	0	0	4	0	0	0	0	7	0	0	0	0	0	0	0	8	0	0	0	0	0	0	3	0	16	11	0	0	0	0	0	0	0	0	0	0	0	0
GCA_000195695.1	Group II-e	Bacteria	Bordetella parapertussis 12822	unknown	0	0	0	0	0	0	0	0	0	4	0	0	0	0	5	0	0	0	0	0	0	0	6	0	0	0	0	0	0	3	0	12	11	0	0	0	0	0	0	0	0	0	0	0	0
GCA_000195715.1	Group II-e	Bacteria	Bordetella pertussis Tohama I	unknown	0	0	0	0	0	0	0	0	0	4	0	0	0	0	6	0	0	0	0	0	0	0	6	0	0	0	0	0	0	0	0	11	11	0	0	0	0	0	0	0	0	0	0	0	0
GCA_000195815.1	Group II-e	Bacteria	Corynebacterium diphtheriae NCTC 13129	unknown	0	0	0	0	0	0	0	0	0	4	0	0	0	0	8	0	0	0	0	0	0	0	8	0	0	0	0	0	0	0	0	7	6	0	0	0	0	0	0	0	0	0	0	0	0
GCA_000196315.1	Group II-e	Bacteria	Croceibacter atlanticus HTCC2559	unknown	0	0	0	0	0	0	0	0	0	4	0	0	0	0	7	0	0	0	0	0	0	0	13	1	0	0	0	0	0	14	5	6	13	0	0	0	0	0	0	0	0	0	0	0	0
GCA_000196735.1	Group II-e	Bacteria	Bacillus amyloliquefaciens DSM 7	unknown	0	0	0	0	0	0	0	0	0	4	0	0	1	2	15	0	0	0	0	0	0	0	22	0	0	0	0	2	1	5	4	26	32	0	1	0	0	0	0	0	0	0	0	0	2
GCA_000197735.1	Group II-e	Bacteria	Arthrobacter arilaitensis Re117	unknown	0	0	0	0	0	0	0	0	0	4	0	0	0	0	8	0	0	0	0	0	0	0	9	0	0	0	0	0	0	1	4	9	13	0	0	0	0	0	0	0	0	0	0	0	0
GCA_000203875.1	Group II-e	Bacteria	Ralstonia eutropha JMP134	unknown	0	0	0	0	0	0	0	0	0	4	0	0	0	1	9	0	0	0	0	0	0	0	15	0	0	0	0	1	0	8	0	18	13	0	0	0	0	0	0	0	1	0	0	0	0
GCA_000204275.1	Group II-e	Bacteria	Bacillus amyloliquefaciens LL3	unknown	0	0	0	0	0	0	0	0	0	4	0	0	1	2	16	0	0	0	0	0	0	0	23	0	0	0	0	2	1	5	4	23	29	0	1	0	0	0	0	0	0	0	0	0	2
GCA_000204295.1	Group II-e	Bacteria	Pseudomonas mendocina NK-01	unknown	0	0	0	0	0	0	0	0	0	4	0	0	0	0	9	0	0	0	0	0	0	0	10	1	0	0	0	0	0	1	0	12	14	0	0	0	0	0	0	0	0	0	0	0	0
GCA_000210475.1	Group II-e	Bacteria	Escherichia coli ETEC H10407	unknown	0	0	0	0	0	0	0	0	0	4	0	0	0	1	16	0	0	0	0	0	0	0	17	0	0	0	0	1	0	0	0	36	22	0	0	0	0	0	0	0	1	0	0	0	0
GCA_000212715.2	Group II-e	Bacteria	Escherichia coli UMNK88	unknown	0	0	0	0	0	0	0	0	0	4	0	0	0	1	18	0	0	0	0	0	0	0	19	0	0	0	0	1	0	0	0	41	22	0	0	0	0	0	0	0	1	0	0	0	0
GCA_000212975.1	Group II-e	Bacteria	Bordetella pertussis CS	unknown	0	0	0	0	0	0	0	0	0	4	0	0	0	0	6	0	0	0	0	0	0	0	6	0	0	0	0	0	0	0	0	11	11	0	0	0	0	0	0	0	0	0	0	0	0
GCA_000214095.3	Group II-e	Bacteria	Acidithiobacillus ferrivorans SS3	unknown	0	0	0	0	0	0	0	0	0	4	0	0	0	3	7	0	0	0	0	0	0	0	10	0	0	0	0	3	0	0	0	14	12	0	0	0	0	0	0	0	3	0	0	0	0
GCA_000214765.2	Group II-e	Bacteria	Escherichia coli NA114	unknown	0	0	0	0	0	0	0	0	0	4	0	0	0	1	15	0	0	0	0	0	0	0	16	0	0	0	0	1	0	0	0	35	21	0	0	0	0	0	0	0	1	0	0	0	0
GCA_000214785.1	Group II-e	Bacteria	Lactobacillus kefiranofaciens ZW3	unknown	0	0	0	0	0	0	0	0	0	4	0	0	0	0	7	0	0	0	0	0	0	0	7	0	0	0	0	0	0	0	0	15	9	0	0	0	0	0	0	0	0	0	0	0	0
GCA_000219045.1	Group II-e	Bacteria	Francisella sp. TX077308	unknown	0	0	0	0	0	0	0	0	0	4	0	2	0	0	3	0	0	0	0	0	0	0	3	0	0	0	0	0	2	0	1	17	22	0	2	0	0	0	0	0	0	0	0	0	0
GCA_000219215.1	Group II-e	Bacteria	Cupriavidus necator N-1	unknown	0	0	0	0	0	0	0	0	0	4	0	0	1	2	9	0	0	0	0	0	0	0	17	0	0	0	0	2	1	7	1	23	12	0	1	0	0	0	0	0	2	0	0	0	0
GCA_000221645.1	Group II-e	Bacteria	Bacillus amyloliquefaciens XH7	unknown	0	0	0	0	0	0	0	0	0	4	0	0	1	2	16	0	0	0	0	0	0	0	24	0	0	0	0	2	1	6	3	25	32	0	1	0	0	0	0	0	0	0	0	0	2
GCA_000227625.1	Group II-e	Bacteria	Escherichia coli O7:K1 str. CE10	unknown	0	0	0	0	0	0	0	0	0	4	0	0	0	1	17	0	0	0	0	0	0	0	18	0	0	0	0	1	0	0	0	42	16	0	0	0	0	0	0	0	1	0	0	0	0
GCA_000230695.3	Group II-e	Bacteria	Rhodanobacter denitrificans	unknown	0	0	0	0	0	0	0	0	0	4	0	0	0	0	14	0	0	0	0	0	0	0	14	1	0	0	0	0	0	0	3	21	12	0	0	0	0	0	0	0	0	0	0	0	0
GCA_000231885.1	Group II-e	Bacteria	Streptococcus suis D9	unknown	0	0	0	0	0	0	0	0	0	4	0	0	0	0	21	0	0	0	0	0	0	0	24	0	0	0	0	0	0	3	0	16	14	0	0	0	0	0	0	0	0	0	0	0	0
GCA_000233875.1	Group II-e	Bacteria	Escherichia coli str. 'clone D i2'	unknown	0	0	0	0	0	0	0	0	0	4	0	0	0	1	15	0	0	0	0	0	0	0	16	0	0	0	0	1	0	0	0	26	19	0	0	0	0	0	0	0	1	0	0	0	0
GCA_000233895.1	Group II-e	Bacteria	Escherichia coli str. 'clone D i14'	unknown	0	0	0	0	0	0	0	0	0	4	0	0	0	1	15	0	0	0	0	0	0	0	16	0	0	0	0	1	0	0	0	26	19	0	0	0	0	0	0	0	1	0	0	0	0
GCA_000235605.1	Group II-e	Bacteria	Desulfosporosinus orientis DSM 765	unknown	0	0	0	0	0	0	0	0	0	4	0	0	0	0	4	0	0	0	0	0	0	0	6	2	0	0	0	0	0	2	3	15	18	0	0	0	0	0	0	0	0	0	0	0	0
GCA_000237065.1	Group II-e	Bacteria	Pseudomonas fluorescens F113	unknown	0	0	0	0	0	0	0	0	0	4	0	0	1	0	10	0	0	0	0	0	0	0	14	0	0	0	0	0	1	9	1	28	12	0	1	0	0	0	0	0	0	0	0	0	0
GCA_000242775.1	Group II-e	Bacteria	Corynebacterium diphtheriae HC03	unknown	0	0	0	0	0	0	0	0	0	4	0	0	0	0	9	0	0	0	0	0	0	0	9	0	0	0	0	0	0	0	0	7	5	0	0	0	0	0	0	0	0	0	0	0	0
GCA_000245515.1	Group II-e	Bacteria	Escherichia coli O55:H7 str. RM12579	unknown	0	0	0	0	0	0	0	0	0	4	0	0	0	1	13	0	0	0	0	0	0	0	14	0	0	0	0	1	0	0	0	40	16	0	0	0	0	0	0	0	1	0	0	0	0
GCA_000255115.3	Group II-e	Bacteria	Desulfosporosinus acidiphilus SJ4	unknown	0	0	0	0	0	0	0	0	0	4	0	0	0	1	6	0	0	0	0	0	0	0	8	0	0	0	0	1	0	1	2	18	20	0	0	0	0	0	0	0	1	0	0	0	0
GCA_000255195.1	Group II-e	Bacteria	Corynebacterium diphtheriae HC04	unknown	0	0	0	0	0	0	0	0	0	4	0	0	0	0	8	0	0	0	0	0	0	0	8	0	0	0	0	0	0	0	0	7	4	0	0	0	0	0	0	0	0	0	0	0	0
GCA_000255255.1	Group II-e	Bacteria	Corynebacterium diphtheriae VA01	unknown	0	0	0	0	0	0	0	0	0	4	0	0	0	0	8	0	0	0	0	0	0	0	8	0	0	0	0	0	0	0	0	7	5	0	0	0	0	0	0	0	0	0	0	0	0
GCA_000257275.1	Group II-e	Bacteria	Escherichia coli P12b	unknown	0	0	0	0	0	0	0	0	0	4	0	0	0	1	17	0	0	0	0	0	0	0	18	0	0	0	0	1	0	0	0	32	19	0	0	0	0	0	0	0	1	0	0	0	0
GCA_000258025.1	Group II-e	Bacteria	Escherichia coli KO11FL	unknown	0	0	0	0	0	0	0	0	0	4	0	0	0	1	18	0	0	0	0	0	0	0	19	0	0	0	0	1	0	0	0	36	14	0	0	0	0	0	0	0	1	0	0	0	0
GCA_000258145.1	Group II-e	Bacteria	Escherichia coli W	unknown	0	0	0	0	0	0	0	0	0	4	0	0	0	1	18	0	0	0	0	0	0	0	19	0	0	0	0	1	0	0	0	38	14	0	0	0	0	0	0	0	1	0	0	0	0
GCA_000262125.1	Group II-e	Bacteria	Escherichia coli Xuzhou21	unknown	0	0	0	0	0	0	0	0	0	4	0	0	0	1	13	0	0	0	0	0	0	0	14	0	0	0	0	1	0	0	0	42	16	0	0	0	0	0	0	0	1	0	0	0	0
GCA_000262325.2	Group II-e	Bacteria	Pseudomonas fluorescens A506	unknown	0	0	0	0	0	0	0	0	0	4	0	1	1	0	10	0	0	0	0	0	0	0	11	0	0	0	0	0	2	2	0	27	12	0	2	0	0	0	0	0	0	0	0	0	0
GCA_000270085.1	Group II-e	Bacteria	Erysipelothrix rhusiopathiae str. Fujisawa	unknown	0	0	0	0	0	0	0	0	0	4	0	0	0	0	7	0	0	0	0	0	0	1	9	0	2	0	0	0	0	2	3	11	6	0	0	0	0	0	0	0	0	0	0	0	0
GCA_000270105.1	Group II-e	Bacteria	Escherichia coli DH1	unknown	0	0	0	0	0	0	0	0	0	4	0	0	0	1	18	0	0	0	0	0	0	0	19	0	0	0	0	1	0	0	0	32	20	0	0	0	0	0	0	0	1	0	0	0	0
GCA_000270305.1	Group II-e	Bacteria	Clostridium sp. SY8519	unknown	0	0	0	0	0	0	0	0	0	4	0	0	0	0	4	0	0	0	0	0	0	0	5	0	0	0	0	0	0	1	7	13	4	0	0	0	0	0	0	0	0	0	0	0	0
GCA_000277715.1	Group II-e	Bacteria	Propionibacterium propionicum F0230a	unknown	0	0	0	0	0	0	0	0	0	4	0	0	0	0	16	0	0	0	0	0	0	0	19	0	0	1	0	0	0	3	2	20	6	0	0	0	0	0	0	0	0	0	0	0	0
GCA_000283515.1	Group II-e	Bacteria	Sphingobium sp. SYK-6	unknown	0	0	0	0	0	0	0	0	0	4	0	0	0	0	8	0	0	0	0	0	0	0	10	0	0	0	0	0	0	2	1	19	7	0	0	0	0	0	0	0	0	0	0	0	0
GCA_000283715.1	Group II-e	Bacteria	Shigella sonnei 53G	unknown	0	0	0	0	0	0	0	0	0	4	0	0	0	1	16	0	0	0	0	0	0	0	17	0	0	0	0	1	0	0	0	35	15	0	0	0	0	0	0	0	1	0	0	0	0
GCA_000284015.1	Group II-e	Bacteria	Blastococcus saxobsidens DD2	unknown	0	0	0	0	0	0	0	0	0	4	0	0	0	0	14	0	0	0	0	0	0	0	17	0	0	0	0	0	0	3	3	12	19	0	0	0	0	0	0	0	0	0	0	0	0
GCA_000284415.2	Group II-e	Bacteria	Rhodospirillum photometricum DSM 122	unknown	0	0	0	0	0	0	0	0	0	4	0	0	0	0	9	0	0	0	0	0	0	0	9	0	0	0	0	0	0	0	0	16	7	0	0	0	0	0	0	0	0	0	0	0	0
GCA_000284495.1	Group II-e	Bacteria	Escherichia coli LF82	unknown	0	0	0	0	0	0	0	0	0	4	0	0	0	1	16	0	0	0	0	0	0	0	17	0	0	0	0	1	0	0	0	30	19	0	0	0	0	0	0	0	1	0	0	0	0
GCA_000284575.1	Group II-e	Bacteria	Streptococcus mutans LJ23	unknown	0	0	0	0	0	0	0	0	0	4	0	0	0	1	10	0	0	0	0	0	0	0	11	0	0	0	0	1	0	0	0	16	11	0	0	0	0	0	0	0	1	0	0	0	0
GCA_000299135.1	Group II-e	Bacteria	Streptococcus agalactiae GD201008-001	unknown	0	0	0	0	0	0	0	0	0	4	0	0	0	0	10	0	0	0	0	0	0	0	10	0	0	0	0	0	0	0	0	13	11	0	0	0	0	0	0	0	0	0	0	0	0
GCA_000299255.1	Group II-e	Bacteria	Escherichia coli O104:H4 str. 2009EL-2050	unknown	0	0	0	0	0	0	0	0	0	4	0	0	0	1	18	0	0	0	0	0	0	0	19	0	0	0	0	1	0	0	0	34	14	0	0	0	0	0	0	0	1	0	0	0	0
GCA_000299455.1	Group II-e	Bacteria	Escherichia coli O104:H4 str. 2011C-3493	unknown	0	0	0	0	0	0	0	0	0	4	0	0	0	1	18	0	0	0	0	0	0	0	19	0	0	0	0	1	0	0	0	35	14	0	0	0	0	0	0	0	1	0	0	0	0
GCA_000299475.1	Group II-e	Bacteria	Escherichia coli O104:H4 str. 2009EL-2071	unknown	0	0	0	0	0	0	0	0	0	4	0	0	0	1	18	0	0	0	0	0	0	0	19	0	0	0	0	1	0	0	0	35	14	0	0	0	0	0	0	0	1	0	0	0	0
GCA_000299955.1	Group II-e	Bacteria	Alteromonas macleodii str. 'English Channel 673'	unknown	0	0	0	0	0	0	0	0	0	4	0	0	0	1	18	0	0	0	0	0	0	0	23	0	0	0	0	1	0	5	3	20	16	0	0	0	0	0	0	0	1	0	0	0	0
GCA_000300175.1	Group II-e	Bacteria	Alteromonas macleodii str. 'Balearic Sea AD45'	unknown	0	0	0	0	0	0	0	0	0	4	0	0	0	1	21	0	0	0	0	0	0	0	28	0	0	0	0	1	0	14	3	19	22	0	0	0	0	0	0	0	1	0	0	0	0
GCA_000306945.1	Group II-e	Bacteria	Bordetella pertussis 18323	unknown	0	0	0	0	0	0	0	0	0	4	0	0	0	0	5	0	0	0	0	0	0	0	5	0	0	0	0	0	0	0	0	12	10	0	0	0	0	0	0	0	0	0	0	0	0
GCA_000316175.1	Group II-e	Bacteria	Pseudomonas sp. UW4	unknown	0	0	0	0	0	0	0	0	0	4	0	0	0	0	9	0	0	0	0	0	0	0	11	0	0	0	0	0	0	5	0	18	13	0	0	0	0	0	0	0	0	0	0	0	0
GCA_000316625.1	Group II-e	Bacteria	Nostoc sp. PCC 7107	unknown	0	0	0	0	0	0	0	0	0	4	0	0	0	0	12	0	0	0	0	0	0	0	13	40	0	0	0	0	0	2	3	24	11	0	0	0	0	0	0	0	0	0	0	0	0
GCA_000317045.1	Group II-e	Bacteria	Geitlerinema sp. PCC 7407	unknown	0	0	0	0	0	0	0	0	0	4	0	0	0	0	10	0	0	0	0	0	0	0	13	29	0	0	0	0	0	8	0	22	11	0	0	0	0	0	0	0	0	0	0	0	0
GCA_000317475.1	Group II-e	Bacteria	Oscillatoria nigro-viridis PCC 7112	unknown	0	0	0	0	0	0	0	0	0	4	0	0	0	1	18	0	0	0	0	0	0	0	20	21	0	0	0	1	0	1	2	23	13	0	0	0	0	0	0	0	0	0	1	0	0
GCA_000317955.1	Group II-e	Bacteria	Bordetella bronchiseptica MO149	unknown	0	0	0	0	0	0	0	0	0	4	0	0	0	0	7	0	0	0	0	0	0	0	8	0	0	0	0	0	0	3	0	13	11	0	0	0	0	0	0	0	0	0	0	0	0
GCA_000318015.1	Group II-e	Bacteria	Bordetella bronchiseptica 253	unknown	0	0	0	0	0	0	0	0	0	4	0	0	0	0	7	0	0	0	0	0	0	0	8	0	0	0	0	0	0	3	0	16	11	0	0	0	0	0	0	0	0	0	0	0	0
GCA_000328725.1	Group II-e	Bacteria	Mycoplasma cynos C142	unknown	0	0	0	0	0	0	0	0	0	4	0	0	0	0	5	0	0	0	0	0	0	0	5	0	0	0	0	0	0	0	0	7	6	0	0	0	0	0	0	0	0	0	0	0	0
GCA_000332755.1	Group II-e	Bacteria	Escherichia coli APEC O78	unknown	0	0	0	0	0	0	0	0	0	4	0	0	0	1	18	0	0	0	0	0	0	0	19	0	0	0	0	1	0	0	0	36	21	0	0	0	0	0	0	0	1	0	0	0	0
GCA_000336405.1	Group II-e	Bacteria	Enterococcus faecium NRRL B-2354	unknown	0	0	0	0	0	0	0	0	0	4	0	0	1	2	21	0	0	0	0	0	0	0	26	0	0	0	0	2	1	3	0	22	14	0	1	0	0	0	0	0	0	0	0	0	2
GCA_000336465.1	Group II-e	Bacteria	Pseudomonas poae RE*1-1-14	unknown	0	0	0	0	0	0	0	0	0	4	0	0	0	0	11	0	0	0	0	0	0	0	14	0	0	0	0	0	0	5	2	22	9	0	0	0	0	0	0	0	0	0	0	0	0
GCA_000348565.1	Group II-e	Bacteria	Edwardsiella piscicida C07-087	unknown	0	0	0	0	0	0	0	0	0	4	0	0	0	1	12	0	0	0	0	0	0	0	13	0	0	0	0	1	0	0	0	23	10	0	0	0	0	0	0	0	1	0	0	0	0
GCA_000350185.1	Group II-e	Bacteria	Escherichia coli str. K-12 substr. MDS42	unknown	0	0	0	0	0	0	0	0	0	4	0	0	0	1	15	0	0	0	0	0	0	0	16	0	0	0	0	1	0	0	0	24	14	0	0	0	0	0	0	0	1	0	0	0	0
GCA_000385525.1	Group II-e	Bacteria	Burkholderia thailandensis MSMB121	unknown	0	0	0	0	0	0	0	0	0	4	0	0	2	1	9	0	0	0	0	0	0	0	12	0	0	0	0	1	2	2	0	28	14	0	2	0	0	0	0	0	1	0	0	0	0
GCA_000404205.1	Group II-e	Bacteria	Erysipelothrix rhusiopathiae SY1027	unknown	0	0	0	0	0	0	0	0	0	4	0	0	0	0	6	0	0	0	0	0	0	1	8	0	2	0	0	0	0	2	3	11	6	0	0	0	0	0	0	0	0	0	0	0	0
GCA_000427035.1	Group II-e	Bacteria	Streptococcus agalactiae 09mas018883	unknown	0	0	0	0	0	0	0	0	0	4	0	0	0	0	11	0	0	0	0	0	0	0	11	0	0	0	0	0	0	0	0	15	11	0	0	0	0	0	0	0	0	0	0	0	0
GCA_000442645.1	Group II-e	Bacteria	Corynebacterium maris DSM 45190	unknown	0	0	0	0	0	0	0	0	0	4	0	0	0	0	10	0	0	0	0	0	0	0	11	0	0	0	0	0	0	1	0	6	5	0	0	0	0	0	0	0	0	0	0	0	0
GCA_000444445.1	Group II-e	Bacteria	Salmonella enterica subsp. enterica serovar Pullorum str. S06004	unknown	0	0	0	0	0	0	0	0	0	4	0	0	0	1	8	0	0	0	0	0	0	0	9	0	0	0	0	1	0	0	0	32	13	0	0	0	0	0	0	0	1	0	0	0	0
GCA_000463505.1	Group II-e	Bacteria	Streptococcus anginosus C238	unknown	0	0	0	0	0	0	0	0	0	4	0	0	0	1	12	0	0	0	0	0	0	0	13	0	0	0	0	1	0	0	0	9	12	0	0	0	0	0	0	0	1	0	0	0	0
GCA_000468515.1	Group II-e	Bacteria	Escherichia coli LY180	unknown	0	0	0	0	0	0	0	0	0	4	0	0	0	2	18	0	0	0	0	0	0	0	20	0	0	0	0	2	0	0	0	33	14	0	0	0	0	0	0	0	2	0	0	0	0
GCA_000470775.1	Group II-e	Bacteria	Leifsonia xyli subsp. cynodontis DSM 46306	unknown	0	0	0	0	0	0	0	0	0	4	0	0	0	0	14	0	0	0	0	0	0	0	17	1	0	0	0	0	0	3	1	14	12	0	0	0	0	0	0	0	0	0	0	0	0
GCA_000471925.1	Group II-e	Bacteria	Ralstonia pickettii DTP0602	unknown	0	0	0	0	0	0	0	0	0	4	0	0	2	0	10	0	0	0	0	0	0	0	12	0	0	0	0	0	2	2	0	23	12	0	2	0	0	0	0	0	0	0	0	0	0
GCA_000493595.1	Group II-e	Bacteria	Escherichia coli PMV-1	unknown	0	0	0	0	0	0	0	0	0	4	0	0	0	1	16	0	0	0	0	0	0	0	17	0	0	0	0	1	0	0	0	34	19	0	0	0	0	0	0	0	1	0	0	0	0
GCA_000493755.1	Group II-e	Bacteria	Escherichia coli JJ1886	unknown	0	0	0	0	0	0	0	0	0	4	0	0	0	1	15	0	0	0	0	0	0	0	16	0	0	0	0	1	0	0	0	35	21	0	0	0	0	0	0	0	1	0	0	0	0
GCA_000508765.1	Group II-e	Bacteria	Pseudomonas aeruginosa LES431	unknown	0	0	0	0	0	0	0	0	0	4	0	0	1	0	10	0	0	0	0	0	0	0	12	0	0	0	0	0	1	2	0	23	16	0	1	0	0	0	0	0	0	0	0	0	0
GCA_000967095.1	Group II-e	Bacteria	Achromobacter xylosoxidans NH44784-1996	unknown	0	0	0	0	0	0	0	0	0	4	0	0	0	0	7	0	0	0	0	0	0	0	8	0	0	0	0	0	0	1	0	18	12	0	0	0	0	0	0	0	0	0	0	0	0
GCA_000165525.1	Group II-e	Viruses	Haemophilus phage HP2	unknown	0	0	0	0	0	0	0	0	0	4	0	0	0	0	6	0	0	0	0	0	0	0	6	0	0	0	0	0	0	0	0	20	14	0	0	0	0	0	0	0	0	0	0	0	0
GCA_000008345.1	Group II-e	Bacteria	Propionibacterium acnes KPA171202	unknown	0	0	0	0	0	0	0	0	0	3	0	0	0	3	19	0	0	0	0	0	0	0	23	0	0	0	3	0	0	1	3	23	7	0	0	0	0	0	0	3	0	0	0	0	0
GCA_000025765.1	Group II-e	Bacteria	Propionibacterium acnes SK137	unknown	0	0	0	0	0	0	0	0	0	3	0	0	0	3	19	0	0	0	0	0	0	0	22	0	0	0	3	0	0	0	3	23	7	0	0	0	0	0	0	3	0	0	0	0	0
GCA_000213155.1	Group II-e	Bacteria	Propionibacterium acnes 266	unknown	0	0	0	0	0	0	0	0	0	3	0	0	0	3	18	0	0	0	0	0	0	0	21	0	0	0	3	0	0	0	3	20	6	0	0	0	0	0	0	3	0	0	0	0	0
GCA_000240015.1	Group II-e	Bacteria	Propionibacterium acnes TypeIA2 P.acn33	unknown	0	0	0	0	0	0	0	0	0	3	0	0	0	3	18	0	0	0	0	0	0	0	21	0	0	0	3	0	0	0	3	21	7	0	0	0	0	0	0	3	0	0	0	0	0
GCA_000240035.1	Group II-e	Bacteria	Propionibacterium acnes TypeIA2 P.acn17	unknown	0	0	0	0	0	0	0	0	0	3	0	0	0	3	18	0	0	0	0	0	0	0	21	0	0	0	3	0	0	0	3	23	7	0	0	0	0	0	0	3	0	0	0	0	0
GCA_000302515.1	Group II-e	Bacteria	Propionibacterium acnes C1	unknown	0	0	0	0	0	0	0	0	0	3	0	0	0	3	18	0	0	0	0	0	0	0	21	0	0	0	3	0	0	0	3	21	7	0	0	0	0	0	0	3	0	0	0	0	0
GCA_000015265.1	Group II-e	Bacteria	Nocardioides sp. JS614	unknown	0	0	0	0	0	0	0	0	0	3	0	0	0	5	17	0	0	0	0	0	0	0	26	0	0	0	5	0	0	6	4	22	15	0	0	0	3	0	0	2	0	0	0	0	0
GCA_000277125.1	Group II-e	Bacteria	Mycobacterium intracellulare ATCC 13950	unknown	0	0	0	0	0	0	0	0	0	3	0	0	0	3	13	0	0	0	0	0	0	0	18	0	0	0	3	0	0	2	2	13	7	0	0	0	1	0	0	2	0	0	0	0	0
GCA_000021765.1	Group II-e	Bacteria	Thauera sp. MZ1T	unknown	0	0	0	0	0	0	0	0	0	3	0	0	0	2	4	0	0	0	0	0	0	0	7	0	0	0	2	0	0	1	0	13	8	0	0	0	0	0	0	2	0	0	0	0	0
GCA_000143885.2	Group II-e	Bacteria	Gordonia sp. KTR9	unknown	0	0	0	0	0	0	0	0	0	3	0	0	0	2	12	0	0	0	0	0	0	0	19	0	0	0	2	0	0	5	0	16	7	0	0	0	0	0	0	2	0	0	0	0	0
GCA_000247715.1	Group II-e	Bacteria	Gordonia polyisoprenivorans VH2	unknown	0	0	0	0	0	0	0	0	0	3	0	0	0	2	13	0	0	0	0	0	0	0	18	0	0	0	2	0	0	3	0	18	7	0	0	0	0	0	0	2	0	0	0	0	0
GCA_000484535.1	Group II-e	Bacteria	Gloeobacter kilaueensis JS1	unknown	0	0	0	0	0	0	0	0	0	3	0	0	0	2	12	0	0	0	0	0	0	0	17	14	6	0	2	0	0	5	1	19	11	0	0	0	0	0	0	2	0	0	0	0	0
GCA_000014985.1	Group II-e	Bacteria	Mycobacterium avium 104	unknown	0	0	0	0	0	0	0	0	0	3	0	0	0	2	12	0	0	0	0	0	0	0	16	0	0	0	2	0	0	2	1	17	6	0	0	0	1	0	0	1	0	0	0	0	0
GCA_000024785.1	Group II-e	Bacteria	Gordonia bronchialis DSM 43247	unknown	0	0	0	0	0	0	0	0	0	3	0	0	0	2	11	0	0	0	0	0	0	0	16	0	0	0	2	0	0	3	1	20	6	0	0	0	1	0	0	1	0	0	0	0	0
GCA_000195955.2	Group II-e	Bacteria	Mycobacterium tuberculosis H37Rv	unknown	0	0	0	0	0	0	0	0	0	3	0	0	0	2	12	0	0	0	0	0	0	0	15	0	0	0	2	0	0	1	1	13	10	0	0	0	1	0	0	1	0	0	0	0	0
GCA_000328785.1	Group II-e	Bacteria	Mycobacterium canettii CIPT 140070010	unknown	0	0	0	0	0	0	0	0	0	3	0	0	0	2	12	0	0	0	0	0	0	0	15	0	0	0	2	0	0	1	1	13	10	0	0	0	1	0	0	1	0	0	0	0	0
GCA_000328825.1	Group II-e	Bacteria	Mycobacterium canettii CIPT 140070017	unknown	0	0	0	0	0	0	0	0	0	3	0	0	0	2	12	0	0	0	0	0	0	0	15	0	0	0	2	0	0	1	1	14	11	0	0	0	1	0	0	1	0	0	0	0	0
GCA_000328845.1	Group II-e	Bacteria	Mycobacterium canettii CIPT 140070008	unknown	0	0	0	0	0	0	0	0	0	3	0	0	0	2	12	0	0	0	0	0	0	0	15	0	0	0	2	0	0	1	1	13	10	0	0	0	1	0	0	1	0	0	0	0	0
GCA_000017565.1	Group II-e	Bacteria	Parvibaculum lavamentivorans DS-1	unknown	0	0	0	0	0	0	0	0	0	3	0	0	0	1	9	0	0	0	0	0	0	0	12	0	0	0	1	0	0	2	0	18	8	0	0	0	0	0	0	1	0	0	0	0	0
GCA_000019065.1	Group II-e	Bacteria	Thermoanaerobacter sp. X514	unknown	0	0	0	0	0	1	0	0	0	3	0	0	0	1	9	0	0	0	0	0	0	0	11	3	0	0	1	0	0	1	1	26	17	0	0	0	0	0	0	1	0	0	0	0	0
GCA_000019085.1	Group II-e	Bacteria	Thermoanaerobacter pseudethanolicus ATCC 33223	unknown	0	0	0	0	0	0	0	0	0	3	0	0	0	1	12	0	0	0	0	0	0	0	14	0	0	0	1	0	0	1	0	22	17	0	0	0	0	0	0	1	0	0	0	0	0
GCA_000020365.1	Group II-e	Bacteria	Desulfobacterium autotrophicum HRM2	unknown	0	0	0	0	0	0	0	0	0	3	0	0	0	1	4	0	0	0	0	0	0	0	5	0	0	0	1	0	0	0	1	10	11	0	0	0	0	0	0	1	0	0	0	0	0
GCA_000021325.1	Group II-e	Bacteria	Gluconacetobacter diazotrophicus PA1 5	unknown	0	0	0	0	0	0	0	0	0	3	0	0	0	1	5	0	0	0	0	0	0	0	9	0	0	0	1	0	0	3	0	29	4	0	0	0	0	0	0	1	0	0	0	0	0
GCA_000023145.1	Group II-e	Bacteria	Corynebacterium kroppenstedtii DSM 44385	unknown	0	0	0	0	0	0	0	0	0	3	0	0	0	1	8	0	0	0	0	0	0	0	9	0	1	0	1	0	0	0	0	11	4	0	0	0	0	0	0	1	0	0	0	0	0
GCA_000067045.1	Group II-e	Bacteria	Gluconacetobacter diazotrophicus PA1 5	unknown	0	0	0	0	0	0	0	0	0	3	0	0	0	1	5	0	0	0	0	0	0	0	8	0	0	0	1	0	0	2	0	27	4	0	0	0	0	0	0	1	0	0	0	0	0
GCA_000143845.1	Group II-e	Bacteria	Olsenella uli DSM 7084	unknown	0	0	0	0	0	0	0	0	0	3	0	0	0	1	9	0	0	0	0	0	0	0	10	0	0	0	1	0	0	0	0	12	4	0	0	0	0	0	0	1	0	0	0	0	0
GCA_000147695.3	Group II-e	Bacteria	Thermoanaerobacter wiegelii Rt8.B1	unknown	0	0	0	0	0	2	0	0	0	3	0	0	0	1	10	0	0	0	0	0	0	0	12	18	0	0	1	0	0	1	1	23	18	0	0	0	0	0	0	1	0	0	0	0	0
GCA_000148425.1	Group II-e	Bacteria	Thermoanaerobacter sp. X513	unknown	0	0	0	0	0	1	0	0	0	3	0	0	0	1	9	0	0	0	0	0	0	0	11	3	0	0	1	0	0	1	1	25	17	0	0	0	0	0	0	1	0	0	0	0	0
GCA_000153485.2	Group II-e	Bacteria	Psychroflexus torquis ATCC 700755	unknown	0	0	0	0	0	0	0	0	0	3	0	0	0	1	9	0	0	0	0	0	0	0	15	0	0	0	1	0	0	5	5	19	8	0	0	0	0	0	0	1	0	0	0	0	0
GCA_000175295.2	Group II-e	Bacteria	Thermoanaerobacter brockii subsp. finnii Ako-1	unknown	0	0	0	0	0	0	0	0	0	3	0	0	0	1	12	0	0	0	0	0	0	0	14	0	0	0	1	0	0	1	0	21	17	0	0	0	0	0	0	1	0	0	0	0	0
GCA_000186885.1	Group II-e	Bacteria	Desulfobulbus propionicus DSM 2032	unknown	0	0	0	0	0	0	0	0	0	3	0	0	0	1	4	0	0	0	0	0	0	0	6	0	0	0	1	0	0	1	6	15	10	0	0	0	0	0	0	1	0	0	0	0	0
GCA_000196355.1	Group II-e	Bacteria	Nitrosospira multiformis ATCC 25196	unknown	0	0	0	0	0	0	0	0	0	3	0	0	0	1	10	0	0	0	0	0	0	0	11	0	0	0	1	0	0	0	0	19	9	0	0	0	0	0	0	1	0	0	0	0	0
GCA_000198775.1	Group II-e	Bacteria	Burkholderia rhizoxinica HKI 454	unknown	0	0	0	0	0	0	0	0	0	3	0	0	1	1	3	0	0	0	0	0	0	0	4	0	0	0	1	0	1	0	0	18	9	0	1	0	0	0	0	1	0	0	0	0	0
GCA_000266885.1	Group II-e	Bacteria	Turneriella parva DSM 21527	unknown	0	0	0	0	0	0	0	0	0	3	0	0	0	1	9	0	0	0	0	0	0	0	12	0	0	0	1	0	0	3	4	12	17	0	0	0	0	0	0	1	0	0	0	0	0
GCA_000317025.1	Group II-e	Bacteria	Pleurocapsa sp. PCC 7327	unknown	0	0	0	0	0	0	0	0	0	3	0	0	0	1	9	0	0	0	0	0	0	0	11	14	0	0	1	0	0	1	0	22	10	0	0	0	0	0	0	1	0	0	0	0	0
GCA_000012725.1	Group II-e	Bacteria	Nitrobacter winogradskyi Nb-255	unknown	0	0	0	0	0	0	0	0	0	3	0	0	0	1	7	0	0	0	0	0	0	0	9	0	0	0	1	0	0	1	0	17	7	0	0	0	0	1	0	0	0	0	0	0	0
GCA_000196495.1	Group II-e	Bacteria	Aliivibrio salmonicida LFI1238	unknown	0	0	0	0	0	0	0	0	0	3	0	1	1	1	8	0	0	0	0	0	0	0	10	0	0	0	1	0	2	1	1	23	19	0	2	0	0	1	0	0	0	0	0	0	0
GCA_000233715.3	Group II-d	Bacteria	Desulfotomaculum gibsoniae DSM 7213	unknown	0	0	0	0	1	1	0	0	0	3	0	0	0	0	2	0	0	0	0	0	0	0	2	15	0	0	0	0	0	0	8	13	25	0	0	0	0	0	0	0	0	0	0	0	0
GCA_000007305.1	Group II-e	Archaea	Pyrococcus furiosus DSM 3638	unknown	0	0	0	0	0	0	0	0	0	3	0	0	0	1	8	0	0	0	0	0	0	0	10	0	0	0	0	1	0	1	1	17	4	0	0	0	0	0	0	0	0	1	0	0	0
GCA_000009965.1	Group II-e	Archaea	Thermococcus kodakarensis KOD1	unknown	0	0	0	0	0	0	0	0	0	3	0	0	0	0	7	0	0	0	0	0	0	0	7	0	0	0	0	0	0	0	2	8	4	0	0	0	0	0	0	0	0	0	0	0	0
GCA_000022365.1	Group II-e	Archaea	Thermococcus gammatolerans EJ3	unknown	0	0	0	0	0	0	0	0	0	3	0	0	0	0	5	0	0	0	0	0	0	0	5	0	0	0	0	0	0	0	2	11	7	0	0	0	0	0	0	0	0	0	0	0	0
GCA_000196895.1	Group II-e	Archaea	Halalkalicoccus jeotgali B3	unknown	0	0	0	0	0	0	0	0	0	3	0	0	0	0	5	0	0	0	0	0	0	0	11	0	0	0	0	0	0	7	0	14	3	0	0	0	0	0	0	0	0	0	0	0	0
GCA_000265525.1	Group II-e	Archaea	Thermococcus cleftensis	unknown	0	0	0	0	0	0	0	0	0	3	0	0	0	0	4	0	0	0	0	0	0	0	4	0	0	0	0	0	0	0	1	8	4	0	0	0	0	0	0	0	0	0	0	0	0
GCA_000275605.1	Group II-e	Archaea	Pyrococcus furiosus COM1	unknown	0	0	0	0	0	0	0	0	0	3	0	0	0	1	8	0	0	0	0	0	0	0	10	0	0	0	0	1	0	1	1	16	3	0	0	0	0	0	0	0	0	1	0	0	0
GCA_000281695.1	Group II-e	Archaea	Natrinema sp. J7-2	unknown	0	0	0	0	0	0	0	0	0	3	0	0	0	0	1	0	0	0	0	0	0	0	2	0	0	1	0	0	0	3	6	12	7	0	0	0	0	0	0	0	0	0	0	0	0
GCA_000006605.1	Group II-e	Bacteria	Corynebacterium jeikeium K411	unknown	0	0	0	0	0	0	0	0	0	3	0	0	0	0	7	0	0	0	0	0	0	0	7	1	0	0	0	0	0	0	0	6	5	0	0	0	0	0	0	0	0	0	0	0	0
GCA_000006785.2	Group II-e	Bacteria	Streptococcus pyogenes M1 GAS	unknown	0	0	0	0	0	0	0	0	0	3	0	0	0	0	12	0	0	0	0	0	0	0	12	0	0	0	0	0	0	0	1	15	7	0	0	0	0	0	0	0	0	0	0	0	0
GCA_000008985.1	Group II-e	Bacteria	Francisella tularensis subsp. tularensis SCHU S4	unknown	0	0	0	0	0	0	0	0	0	3	0	0	0	0	3	0	0	0	0	0	0	0	3	0	0	0	0	0	0	0	1	9	9	0	0	0	0	0	0	0	0	0	0	0	0
GCA_000009325.1	Group II-e	Bacteria	Francisella tularensis subsp. tularensis FSC198	unknown	0	0	0	0	0	0	0	0	0	3	0	1	0	0	3	0	0	0	0	0	0	0	3	0	0	0	0	0	1	0	1	9	10	0	1	0	0	0	0	0	0	0	0	0	0
GCA_000009545.1	Group II-e	Bacteria	Streptococcus uberis 0140J	unknown	0	0	0	0	0	0	0	0	0	3	0	0	0	0	21	0	0	0	0	0	0	0	21	0	0	0	0	0	0	0	0	15	8	0	0	0	0	0	0	0	0	0	0	0	0
GCA_000010045.1	Group II-e	Bacteria	Desulfitobacterium hafniense Y51	unknown	0	0	0	0	0	0	0	0	0	3	0	0	0	0	4	0	0	0	0	0	0	0	4	5	0	0	0	0	0	0	3	10	27	0	0	0	0	0	0	0	0	0	0	0	0
GCA_000010165.1	Group II-e	Bacteria	Brevibacillus brevis NBRC 100599	unknown	0	0	0	0	0	2	0	0	0	3	0	1	0	0	2	0	0	0	0	0	0	0	3	42	0	0	0	0	1	1	3	30	26	0	1	0	0	0	0	0	0	0	0	0	0
GCA_000010225.1	Group II-e	Bacteria	Corynebacterium glutamicum R	unknown	0	0	0	0	0	0	0	0	0	3	0	0	0	0	12	0	0	0	0	0	0	0	13	0	0	0	0	0	0	2	0	17	5	0	0	0	0	0	0	0	0	0	0	0	0
GCA_000010265.1	Group II-e	Bacteria	Clostridium kluyveri NBRC 12016	unknown	0	0	0	0	0	0	0	0	0	3	0	0	0	0	5	0	0	0	0	0	0	0	5	0	0	0	0	0	0	0	1	13	12	0	0	0	0	0	0	0	0	0	0	0	0
GCA_000010585.1	Group II-e	Bacteria	Macrococcus caseolyticus JCSC5402	unknown	0	0	0	0	0	0	0	0	0	3	0	0	0	0	8	0	0	0	0	0	0	0	9	0	0	0	0	0	0	1	0	14	15	0	0	0	0	0	0	0	0	0	0	0	0
GCA_000010625.1	Group II-e	Bacteria	Microcystis aeruginosa NIES-843	unknown	0	0	0	0	0	0	0	0	0	3	0	0	0	0	7	0	0	0	0	0	0	0	8	7	0	0	0	0	0	5	1	20	15	0	0	0	0	0	0	0	0	0	0	0	0
GCA_000010665.1	Group II-e	Bacteria	Desulfovibrio magneticus RS-1	unknown	0	0	0	0	0	0	0	0	0	3	0	0	0	1	5	0	0	0	0	0	0	0	7	0	0	0	0	1	0	3	0	14	31	0	0	0	0	0	0	0	0	0	0	0	1
GCA_000010825.1	Group II-e	Bacteria	Acetobacter pasteurianus IFO 3283-01	unknown	0	0	0	0	0	0	0	0	0	3	0	0	0	0	5	0	0	0	0	0	0	0	5	0	0	0	0	0	0	0	0	12	6	0	0	0	0	0	0	0	0	0	0	0	0
GCA_000010845.1	Group II-e	Bacteria	Acetobacter pasteurianus IFO 3283-03	unknown	0	0	0	0	0	0	0	0	0	3	0	0	0	0	5	0	0	0	0	0	0	0	5	0	0	0	0	0	0	0	0	12	6	0	0	0	0	0	0	0	0	0	0	0	0
GCA_000010865.1	Group II-e	Bacteria	Acetobacter pasteurianus IFO 3283-07	unknown	0	0	0	0	0	0	0	0	0	3	0	0	0	0	5	0	0	0	0	0	0	0	5	0	0	0	0	0	0	0	0	12	6	0	0	0	0	0	0	0	0	0	0	0	0
GCA_000010885.1	Group II-e	Bacteria	Acetobacter pasteurianus IFO 3283-22	unknown	0	0	0	0	0	0	0	0	0	3	0	0	0	0	5	0	0	0	0	0	0	0	5	0	0	0	0	0	0	0	0	12	6	0	0	0	0	0	0	0	0	0	0	0	0
GCA_000010905.1	Group II-e	Bacteria	Acetobacter pasteurianus IFO 3283-26	unknown	0	0	0	0	0	0	0	0	0	3	0	0	0	0	5	0	0	0	0	0	0	0	5	0	0	0	0	0	0	0	0	12	6	0	0	0	0	0	0	0	0	0	0	0	0
GCA_000010925.1	Group II-e	Bacteria	Acetobacter pasteurianus IFO 3283-32	unknown	0	0	0	0	0	0	0	0	0	3	0	0	0	0	5	0	0	0	0	0	0	0	5	0	0	0	0	0	0	0	0	12	6	0	0	0	0	0	0	0	0	0	0	0	0
GCA_000010945.1	Group II-e	Bacteria	Acetobacter pasteurianus IFO 3283-01-42C	unknown	0	0	0	0	0	0	0	0	0	3	0	0	0	0	5	0	0	0	0	0	0	0	5	0	0	0	0	0	0	0	0	12	6	0	0	0	0	0	0	0	0	0	0	0	0
GCA_000010965.1	Group II-e	Bacteria	Acetobacter pasteurianus IFO 3283-12	unknown	0	0	0	0	0	0	0	0	0	3	0	0	0	0	5	0	0	0	0	0	0	0	5	0	0	0	0	0	0	0	0	12	6	0	0	0	0	0	0	0	0	0	0	0	0
GCA_000011305.1	Group II-e	Bacteria	Corynebacterium efficiens YS-314	unknown	0	0	0	0	0	0	0	0	0	3	0	0	0	0	10	0	0	0	0	0	0	0	10	0	0	0	0	0	0	0	0	7	7	0	0	0	0	0	0	0	0	0	0	0	0
GCA_000011325.1	Group II-e	Bacteria	Corynebacterium glutamicum ATCC 13032	unknown	0	0	0	0	0	0	0	0	0	3	0	0	0	0	9	0	0	0	0	0	0	0	10	0	0	0	0	0	0	2	0	15	6	0	0	0	0	0	0	0	0	0	0	0	0
GCA_000011385.1	Group II-e	Bacteria	Gloeobacter violaceus PCC 7421	unknown	0	0	0	0	0	0	0	0	0	3	0	0	0	2	13	0	0	0	0	0	0	0	17	10	6	0	0	2	0	4	1	16	7	0	0	0	0	0	0	0	0	0	0	0	2
GCA_000011765.2	Group II-e	Bacteria	Streptococcus pyogenes MGAS5005	unknown	0	0	0	0	0	0	0	0	0	3	0	0	0	0	12	0	0	0	0	0	0	0	12	0	0	0	0	0	0	0	0	15	7	0	0	0	0	0	0	0	0	0	0	0	0
GCA_000012005.1	Group II-e	Bacteria	Shigella dysenteriae Sd197	unknown	0	0	0	0	0	0	0	0	0	3	0	0	0	0	7	0	0	0	0	0	0	0	7	0	0	0	0	0	0	0	0	22	13	0	0	0	0	0	0	0	0	0	0	0	0
GCA_000012025.1	Group II-e	Bacteria	Shigella boydii Sb227	unknown	0	0	0	0	0	0	0	0	0	3	0	0	0	1	10	0	0	0	0	0	0	0	11	0	0	0	0	1	0	0	0	20	12	0	0	0	0	0	0	0	1	0	0	0	0
GCA_000012165.1	Group II-e	Bacteria	Streptococcus pyogenes MGAS6180	unknown	0	0	0	0	0	0	0	0	0	3	0	0	0	0	12	0	0	0	0	0	0	0	12	0	0	0	0	0	0	0	0	14	7	0	0	0	0	0	0	0	0	0	0	0	0
GCA_000012625.1	Group II-e	Bacteria	Synechococcus sp. CC9605	unknown	0	0	0	0	0	0	0	0	0	3	0	0	0	0	9	0	0	0	0	0	0	0	9	6	0	0	0	0	0	0	0	13	8	0	0	0	0	0	0	0	0	0	0	0	0
GCA_000012745.1	Group II-e	Bacteria	Thiobacillus denitrificans ATCC 25259	unknown	0	0	0	0	0	0	0	0	0	3	0	0	0	1	6	0	0	0	0	0	0	0	8	0	0	0	0	1	0	1	0	13	6	0	0	0	0	0	0	0	0	0	0	0	1
GCA_000013505.1	Group II-e	Bacteria	Streptococcus pyogenes MGAS10270	unknown	0	0	0	0	0	0	0	0	0	3	0	0	0	0	15	0	0	0	0	0	0	0	15	0	0	0	0	0	0	0	0	15	7	0	0	0	0	0	0	0	0	0	0	0	0
GCA_000013885.1	Group II-e	Bacteria	Nitrobacter hamburgensis X14	unknown	0	0	0	0	0	0	0	0	0	3	0	0	0	0	8	0	0	0	0	0	0	0	9	0	0	0	0	0	0	1	1	27	7	0	0	0	0	0	0	0	0	0	0	0	0
GCA_000014645.1	Group II-e	Bacteria	Francisella tularensis subsp. novicida U112	unknown	0	0	0	0	0	0	0	0	0	3	0	1	0	0	4	0	0	0	0	0	0	0	5	0	0	0	0	0	1	1	0	13	11	0	1	0	0	0	0	0	0	0	0	0	0
GCA_000014865.1	Group II-e	Bacteria	Magnetococcus marinus MC-1	unknown	0	0	0	0	0	0	0	0	0	3	0	0	0	0	6	0	0	0	0	0	0	0	6	5	0	0	0	0	0	0	0	17	6	0	0	0	0	0	0	0	0	0	0	0	0
GCA_000015045.1	Group II-e	Bacteria	Pelobacter propionicus DSM 2379	unknown	0	0	0	0	0	0	0	0	0	3	0	0	0	0	7	0	0	0	0	0	0	0	7	0	0	0	0	0	0	0	0	16	12	0	0	0	0	0	0	0	0	0	0	0	0
GCA_000015505.1	Group II-e	Bacteria	Polaromonas naphthalenivorans CJ2	unknown	0	0	0	0	0	0	0	0	0	3	0	0	0	0	5	0	0	0	0	0	0	0	5	0	0	0	0	0	0	0	0	20	7	0	0	0	0	0	0	0	0	0	0	0	0
GCA_000016065.1	Group II-e	Bacteria	Shewanella loihica PV-4	unknown	0	0	0	0	0	0	0	0	0	3	0	0	0	0	7	0	0	0	0	0	0	0	7	0	0	0	0	0	0	0	6	20	14	0	0	0	0	0	0	0	0	0	0	0	0
GCA_000016105.1	Group II-e	Bacteria	Francisella tularensis subsp. tularensis WY96-3418	unknown	0	0	0	0	0	0	0	0	0	3	0	1	0	0	3	0	0	0	0	0	0	0	3	0	0	0	0	0	1	0	0	9	8	0	1	0	0	0	0	0	0	0	0	0	0
GCA_000016505.1	Group II-e	Bacteria	Clostridium kluyveri DSM 555	unknown	0	0	0	0	0	0	0	0	0	3	0	0	0	0	5	0	0	0	0	0	0	0	5	0	0	0	0	0	0	0	1	15	12	0	0	0	0	0	0	0	0	0	0	0	0
GCA_000017785.1	Group II-e	Bacteria	Francisella tularensis subsp. holarctica FTNF002-00	unknown	0	0	0	0	0	0	0	0	0	3	0	0	0	0	4	0	0	0	0	0	0	0	4	0	0	0	0	0	0	0	1	10	8	0	0	0	0	0	0	0	0	0	0	0	0
GCA_000018285.1	Group II-e	Bacteria	Shewanella pealeana ATCC 700345	unknown	0	0	0	0	0	0	0	0	0	3	0	0	0	0	4	0	0	0	0	0	0	0	8	0	0	0	0	0	0	4	3	21	12	0	0	0	0	0	0	0	0	0	0	0	0
GCA_000018785.1	Group II-e	Bacteria	Acholeplasma laidlawii PG-8A	unknown	0	0	0	0	0	0	0	0	0	3	0	0	0	0	15	0	0	0	0	0	0	0	18	0	1	0	0	0	0	4	1	7	7	0	0	0	0	0	0	0	0	0	0	0	0
GCA_000018925.1	Group II-e	Bacteria	Francisella tularensis subsp. mediasiatica FSC147	unknown	0	0	0	0	0	0	0	0	0	3	0	0	0	0	3	0	0	0	0	0	0	0	3	0	0	0	0	0	0	0	1	9	7	0	0	0	0	0	0	0	0	0	0	0	0
GCA_000020005.1	Group II-e	Bacteria	Natranaerobius thermophilus JW/NM-WN-LF	unknown	0	0	0	0	0	0	0	0	0	3	0	0	0	0	3	0	0	0	0	0	0	0	6	3	0	0	0	0	0	8	0	9	12	0	0	0	0	0	0	0	0	0	0	0	0
GCA_000020185.1	Group II-e	Bacteria	Shigella boydii CDC 3083-94	unknown	0	0	0	0	0	0	0	0	0	3	0	0	0	1	10	0	0	0	0	0	0	0	11	0	0	0	0	1	0	0	0	22	12	0	0	0	0	0	0	0	1	0	0	0	0
GCA_000020285.1	Group II-e	Bacteria	Clostridium botulinum E3 str. Alaska E43	unknown	0	0	0	0	0	0	0	0	0	3	0	0	0	0	12	0	0	0	0	0	0	0	12	3	0	0	0	0	0	0	2	22	9	0	0	0	0	0	0	0	0	0	0	0	0
GCA_000020525.1	Group II-e	Bacteria	Chloroherpeton thalassium ATCC 35110	unknown	0	0	0	0	0	0	0	0	0	3	0	0	0	0	9	0	0	0	0	0	0	0	10	0	0	0	0	0	0	1	7	12	5	0	0	0	0	0	0	0	0	0	0	0	0
GCA_000020825.1	Group II-e	Bacteria	Acidithiobacillus ferrooxidans ATCC 53993	unknown	0	0	0	0	0	0	0	0	0	3	0	0	0	0	4	0	0	0	0	0	0	0	4	0	0	0	0	0	0	0	0	11	9	0	0	0	0	0	0	0	0	0	0	0	0
GCA_000021285.1	Group II-e	Bacteria	Thermosipho africanus TCF52B	unknown	0	0	0	0	0	0	0	0	0	3	0	0	0	0	12	0	0	0	0	0	0	0	12	2	0	0	0	0	0	0	2	16	12	0	0	0	0	0	0	0	0	0	0	0	0
GCA_000021365.1	Group II-e	Bacteria	Oligotropha carboxidovorans OM5	unknown	0	0	0	0	0	0	0	0	0	3	0	0	0	0	6	0	0	0	0	0	0	0	9	0	0	0	0	0	0	3	0	22	6	0	0	0	0	0	0	0	0	0	0	0	0
GCA_000021485.1	Group II-e	Bacteria	Acidithiobacillus ferrooxidans ATCC 23270	unknown	0	0	0	0	0	0	0	0	0	3	0	0	0	0	4	0	0	0	0	0	0	0	4	0	0	0	0	0	0	0	0	12	11	0	0	0	0	0	0	0	0	0	0	0	0
GCA_000021905.1	Group II-e	Bacteria	Desulfatibacillum alkenivorans AK-01	unknown	0	0	0	0	0	0	0	0	0	3	0	0	0	0	5	0	0	0	0	0	0	0	6	0	0	4	0	0	0	1	22	18	17	0	0	0	0	0	0	0	0	0	0	0	0
GCA_000021925.1	Group II-e	Bacteria	Desulfitobacterium hafniense DCB-2	unknown	0	0	0	0	0	1	0	0	0	3	0	0	0	0	4	0	0	0	0	0	0	0	4	3	0	0	0	0	0	0	2	10	24	0	0	0	0	0	0	0	0	0	0	0	0
GCA_000021985.1	Group II-e	Bacteria	Thioalkalivibrio sulfidiphilus HL-EbGr7	unknown	0	0	0	0	0	0	0	0	0	3	0	0	0	0	3	0	0	0	0	0	0	0	4	0	0	0	0	0	0	1	0	13	14	0	0	0	0	0	0	0	0	0	0	0	0
GCA_000022045.1	Group II-e	Bacteria	Cyanothece sp. PCC 7425	unknown	0	0	0	0	0	0	0	0	0	3	0	0	0	0	11	0	0	0	0	0	0	0	16	10	0	0	0	0	0	6	0	21	5	0	0	0	0	0	0	0	0	0	0	0	0
GCA_000022145.1	Group II-e	Bacteria	Anaeromyxobacter dehalogenans 2CP-1	unknown	0	0	0	0	0	0	0	0	0	3	0	0	0	1	9	0	0	0	0	0	0	0	15	0	0	0	0	1	0	7	4	21	15	0	0	0	0	0	0	0	1	0	0	0	0
GCA_000022265.1	Group II-e	Bacteria	Geobacter daltonii FRC-32	unknown	0	0	0	0	0	0	0	0	0	3	0	0	0	0	7	0	0	0	0	0	0	0	9	0	0	2	0	0	0	5	2	16	15	0	0	0	0	0	0	0	0	0	0	0	0
GCA_000022985.1	Group II-e	Bacteria	Aggregatibacter aphrophilus NJ8700	unknown	0	0	0	0	0	0	0	0	0	3	0	0	0	0	8	0	0	0	0	0	0	0	8	0	0	0	0	0	0	0	0	13	9	0	0	0	0	0	0	0	0	0	0	0	0
GCA_000023305.1	Group II-e	Bacteria	Francisella tularensis subsp. tularensis NE061598	unknown	0	0	0	0	0	0	0	0	0	3	0	1	0	0	4	0	0	0	0	0	0	0	4	0	0	0	0	0	1	0	1	9	10	0	1	0	0	0	0	0	0	0	0	0	0
GCA_000023365.1	Group II-e	Bacteria	Escherichia coli DH1	unknown	0	0	0	0	0	0	0	0	0	3	0	0	0	1	17	0	0	0	0	0	0	0	18	0	0	0	0	1	0	0	0	30	18	0	0	0	0	0	0	0	1	0	0	0	0
GCA_000023385.1	Group II-e	Bacteria	Geobacillus sp. WCH70	unknown	0	0	0	0	0	0	0	0	0	3	0	0	0	0	8	0	0	0	0	0	0	0	9	10	0	0	0	0	0	2	0	7	18	0	0	0	0	0	0	0	0	0	0	0	0
GCA_000023445.1	Group II-e	Bacteria	Desulfovibrio salexigens DSM 2638	unknown	0	0	0	0	0	0	0	0	0	3	0	0	0	0	3	0	0	0	0	0	0	0	3	0	0	0	0	0	0	0	0	17	9	0	0	0	0	0	0	0	0	0	0	0	0
GCA_000024565.1	Group II-e	Bacteria	Streptobacillus moniliformis DSM 12112	unknown	0	0	0	0	0	0	0	0	0	3	0	0	0	0	8	0	0	0	0	0	0	0	8	0	0	0	0	0	0	0	0	9	4	0	0	0	0	0	0	0	0	0	0	0	0
GCA_000025225.2	Group II-e	Bacteria	Mageeibacillus indolicus UPII9-5	unknown	0	0	0	0	0	0	0	0	0	3	0	0	0	0	8	0	0	0	0	0	0	0	8	0	0	0	0	0	0	0	0	10	6	0	0	0	0	0	0	0	0	0	0	0	0
GCA_000026185.1	Group II-e	Bacteria	Erwinia tasmaniensis Et1/99	unknown	0	0	0	0	0	0	0	0	0	3	0	0	1	1	10	0	0	0	0	0	0	0	12	0	0	0	0	1	1	1	0	23	12	0	1	0	0	0	0	0	1	0	0	0	0
GCA_000026985.1	Group II-e	Bacteria	Erwinia pyrifoliae DSM 12163	unknown	0	0	0	0	0	0	0	0	0	3	0	0	1	1	9	0	0	0	0	0	0	0	11	0	0	0	0	1	1	1	0	23	15	0	1	0	0	0	0	0	1	0	0	0	0
GCA_000027205.1	Group II-e	Bacteria	Erwinia amylovora ATCC 49946	unknown	0	0	0	0	0	0	0	0	0	3	0	0	1	1	11	0	0	0	0	0	0	0	13	0	0	0	0	1	1	1	1	22	13	0	1	0	0	0	0	0	1	0	0	0	0
GCA_000027265.1	Group II-e	Bacteria	Erwinia pyrifoliae Ep1/96	unknown	0	0	0	0	0	0	0	0	0	3	0	0	1	1	8	0	0	0	0	0	0	0	10	0	0	0	0	1	1	1	0	24	15	0	1	0	0	0	0	0	1	0	0	0	0
GCA_000060285.1	Group II-e	Bacteria	Listeria welshimeri serovar 6b str. SLCC5334	unknown	0	0	0	0	0	0	0	0	0	3	0	1	0	0	26	0	0	0	0	0	0	0	26	0	0	0	0	0	1	0	1	25	17	0	1	0	0	0	0	0	0	0	0	0	0
GCA_000063505.1	Group II-e	Bacteria	Synechococcus sp. WH 7803	unknown	0	0	0	0	0	0	0	0	0	3	0	0	0	0	8	0	0	0	0	0	0	0	9	4	0	0	0	0	0	1	5	13	6	0	0	0	0	0	0	0	0	0	0	0	0
GCA_000063525.1	Group II-e	Bacteria	Synechococcus sp. RCC307	unknown	0	0	0	0	0	0	0	0	0	3	0	0	0	0	8	0	0	0	0	0	0	0	9	2	0	0	0	0	0	1	4	14	4	0	0	0	0	0	0	0	0	0	0	0	0
GCA_000091565.1	Group II-e	Bacteria	Erwinia amylovora CFBP1430	unknown	0	0	0	0	0	0	0	0	0	3	0	0	1	1	11	0	0	0	0	0	0	0	13	0	0	0	0	1	1	1	1	20	13	0	1	0	0	0	0	0	1	0	0	0	0
GCA_000091725.1	Group II-e	Bacteria	Propionibacterium freudenreichii subsp. shermanii CIRM-BIA1	unknown	0	0	0	0	0	0	0	0	0	3	0	0	0	0	11	0	0	0	0	0	0	0	11	6	0	0	0	0	0	0	0	8	8	0	0	0	0	0	0	0	0	0	0	0	0
GCA_000092785.1	Group II-e	Bacteria	Waddlia chondrophila WSU 86-1044	unknown	0	0	0	0	0	0	0	0	0	3	0	0	0	0	5	0	0	0	0	0	0	0	5	0	0	0	0	0	0	0	3	5	9	0	0	0	0	0	0	0	0	0	0	0	0
GCA_000143705.1	Group II-e	Bacteria	Corynebacterium pseudotuberculosis FRC41	unknown	0	0	0	0	0	0	0	0	0	3	0	0	0	0	6	0	0	0	0	0	0	0	6	0	0	0	0	0	0	0	0	7	4	0	0	0	0	0	0	0	0	0	0	0	0
GCA_000143965.1	Group II-e	Bacteria	Desulfarculus baarsii DSM 2075	unknown	0	0	0	0	0	0	0	0	0	3	0	0	0	0	2	0	0	0	0	0	0	0	2	0	0	0	0	0	0	0	0	17	14	0	0	0	0	0	0	0	0	0	0	0	0
GCA_000144675.1	Group II-e	Bacteria	Corynebacterium pseudotuberculosis C231	unknown	0	0	0	0	0	0	0	0	0	3	0	0	0	0	6	0	0	0	0	0	0	0	6	0	0	0	0	0	0	0	0	7	4	0	0	0	0	0	0	0	0	0	0	0	0
GCA_000144935.2	Group II-e	Bacteria	Corynebacterium pseudotuberculosis 1002	unknown	0	0	0	0	0	0	0	0	0	3	0	0	0	0	6	0	0	0	0	0	0	0	6	0	0	0	0	0	0	0	0	7	4	0	0	0	0	0	0	0	0	0	0	0	0
GCA_000152065.1	Group II-e	Bacteria	Corynebacterium pseudotuberculosis I19	unknown	0	0	0	0	0	0	0	0	0	3	0	0	0	0	6	0	0	0	0	0	0	0	6	0	0	0	0	0	0	0	0	7	4	0	0	0	0	0	0	0	0	0	0	0	0
GCA_000165815.1	Group II-e	Bacteria	Erwinia sp. Ejp617	unknown	0	0	0	0	0	0	0	0	0	3	0	0	1	1	10	0	0	0	0	0	0	0	12	0	0	0	0	1	1	1	0	23	13	0	1	0	0	0	0	0	1	0	0	0	0
GCA_000182835.1	Group II-e	Bacteria	Lactobacillus delbrueckii subsp. bulgaricus ND02	unknown	0	0	0	0	0	0	0	0	0	3	0	0	0	0	10	0	0	0	0	0	0	0	10	0	0	0	0	0	0	0	0	12	7	0	0	0	0	0	0	0	0	0	0	0	0
GCA_000183115.1	Group II-e	Bacteria	Methylovorus sp. MP688	unknown	0	0	0	0	0	0	0	0	0	3	0	0	0	1	10	0	0	0	0	0	0	0	11	0	0	0	0	1	0	0	0	18	9	0	0	0	0	0	0	0	1	0	0	0	0
GCA_000189515.1	Group II-e	Bacteria	Lactobacillus helveticus H10	unknown	0	0	0	0	0	0	0	0	0	3	0	0	0	0	8	0	0	0	0	0	0	0	8	0	0	0	0	0	0	0	1	13	4	0	0	0	0	0	0	0	0	0	0	0	0
GCA_000192865.1	Group II-e	Bacteria	Marinomonas mediterranea MMB-1	unknown	0	0	0	0	0	0	0	0	0	3	0	0	0	0	7	0	0	0	0	0	0	0	8	0	0	0	0	0	0	1	1	17	15	0	0	0	0	0	0	0	0	0	0	0	0
GCA_000195295.1	Group II-e	Bacteria	Desulfobacca acetoxidans DSM 11109	unknown	0	0	0	0	0	0	0	0	0	3	0	0	0	2	6	0	0	0	0	0	0	0	8	0	0	0	0	2	0	0	0	17	5	0	0	0	0	0	0	0	1	0	0	0	1
GCA_000195535.1	Group II-e	Bacteria	Francisella cf. novicida Fx1	unknown	0	0	0	0	0	0	0	0	0	3	0	1	0	0	5	0	0	0	0	0	0	0	5	0	0	0	0	0	1	0	0	14	13	0	1	0	0	0	0	0	0	0	0	0	0
GCA_000195555.1	Group II-e	Bacteria	Francisella cf. tularensis subsp. novicida 3523	unknown	0	0	0	0	0	0	0	0	0	3	0	1	0	0	5	0	0	0	0	0	0	0	5	0	0	0	0	0	1	0	0	14	11	0	1	0	0	0	0	0	0	0	0	0	0
GCA_000196055.1	Group II-e	Bacteria	Streptococcus agalactiae NEM316	unknown	0	0	0	0	0	0	0	0	0	3	0	0	0	0	11	0	0	0	0	0	0	0	11	0	0	0	0	0	0	0	0	15	10	0	0	0	0	0	0	0	0	0	0	0	0
GCA_000196155.1	Group II-e	Bacteria	Photorhabdus luminescens subsp. laumondii TTO1	unknown	0	0	0	0	0	0	0	0	0	3	0	0	1	0	8	0	0	0	0	0	0	0	9	0	0	0	0	0	1	1	3	25	7	0	1	0	0	0	0	0	0	0	0	0	0
GCA_000196475.1	Group II-e	Bacteria	Photorhabdus asymbiotica	unknown	0	0	0	0	0	0	0	0	0	3	0	0	1	0	6	0	0	0	0	0	0	0	6	0	0	0	0	0	1	0	1	27	7	0	1	0	0	0	0	0	0	0	0	0	0
GCA_000196535.1	Group II-e	Bacteria	Mobiluncus curtisii ATCC 43063	unknown	0	0	0	0	0	0	0	0	0	3	0	0	0	0	7	0	0	0	0	0	0	0	7	0	0	0	0	0	0	0	0	8	6	0	0	0	0	0	0	0	0	0	0	0	0
GCA_000196815.1	Group II-e	Bacteria	Nitrospira defluvii	unknown	0	0	0	0	0	0	0	0	0	3	0	0	0	0	5	0	0	0	0	0	0	0	10	0	0	1	0	0	0	15	0	30	12	0	0	0	0	0	0	0	0	0	0	0	0
GCA_000204565.1	Group II-e	Bacteria	Clostridium botulinum BKT015925	unknown	0	0	0	0	0	0	0	0	0	3	0	0	0	0	3	0	0	0	0	0	0	0	4	0	0	0	0	0	0	1	3	18	26	0	0	0	0	0	0	0	0	0	0	0	0
GCA_000212375.1	Group II-e	Bacteria	Porphyromonas asaccharolytica DSM 20707	unknown	0	0	0	0	0	0	0	0	0	3	0	0	0	0	5	0	0	0	0	0	0	0	5	0	0	0	0	0	0	0	1	8	8	0	0	0	0	0	0	0	0	0	0	0	0
GCA_000214175.1	Group II-e	Bacteria	Amycolicicoccus subflavus DQS3-9A1	unknown	0	0	0	0	0	0	0	0	0	3	0	0	0	0	13	0	0	0	0	0	0	0	15	0	0	0	0	0	0	2	0	21	6	0	0	0	0	0	0	0	0	0	0	0	0
GCA_000214215.1	Group II-e	Bacteria	Marinomonas posidonica IVIA-Po-181	unknown	0	0	0	0	0	0	0	0	0	3	0	0	0	0	9	0	0	0	0	0	0	0	10	0	0	0	0	0	0	2	0	17	14	0	0	0	0	0	0	0	0	0	0	0	0
GCA_000215645.1	Group II-e	Bacteria	Corynebacterium ulcerans 809	unknown	0	0	0	0	0	0	0	0	0	3	0	0	0	0	7	0	0	0	0	0	0	0	8	0	0	0	0	0	0	1	0	8	5	0	0	0	0	0	0	0	0	0	0	0	0
GCA_000215665.1	Group II-e	Bacteria	Corynebacterium ulcerans BR-AD22	unknown	0	0	0	0	0	0	0	0	0	3	0	0	0	0	7	0	0	0	0	0	0	0	7	0	0	0	0	0	0	0	0	11	5	0	0	0	0	0	0	0	0	0	0	0	0
GCA_000218565.1	Group II-e	Bacteria	Oligotropha carboxidovorans OM5	unknown	0	0	0	0	0	0	0	0	0	3	0	0	0	0	7	0	0	0	0	0	0	0	10	0	0	0	0	0	0	3	0	23	7	0	0	0	0	0	0	0	0	0	0	0	0
GCA_000218585.1	Group II-e	Bacteria	Oligotropha carboxidovorans OM4	unknown	0	0	0	0	0	0	0	0	0	3	0	0	0	0	7	0	0	0	0	0	0	0	10	0	0	0	0	0	0	3	0	23	7	0	0	0	0	0	0	0	0	0	0	0	0
GCA_000221025.1	Group II-e	Bacteria	Acidithiobacillus caldus SM-1	unknown	0	0	0	0	0	0	0	0	0	3	0	0	0	1	3	0	0	0	0	0	0	0	4	0	0	0	0	1	0	0	1	23	12	0	0	0	0	0	0	0	1	0	0	0	0
GCA_000221625.1	Group II-e	Bacteria	Corynebacterium pseudotuberculosis PAT10	unknown	0	0	0	0	0	0	0	0	0	3	0	0	0	0	6	0	0	0	0	0	0	0	6	0	0	0	0	0	0	0	0	7	4	0	0	0	0	0	0	0	0	0	0	0	0
GCA_000223375.1	Group II-e	Bacteria	Ketogulonicigenium vulgare WSH-001	unknown	0	0	0	0	0	0	0	0	0	3	0	0	0	0	11	0	0	0	0	0	0	0	11	0	1	0	0	0	0	0	0	16	7	0	0	0	0	0	0	0	0	0	0	0	0
GCA_000227175.1	Group II-e	Bacteria	Corynebacterium pseudotuberculosis 42/02-A	unknown	0	0	0	0	0	0	0	0	0	3	0	0	0	0	6	0	0	0	0	0	0	0	6	0	0	0	0	0	0	0	0	7	4	0	0	0	0	0	0	0	0	0	0	0	0
GCA_000233735.1	Group II-e	Bacteria	Corynebacterium pseudotuberculosis 1/06-A	unknown	0	0	0	0	0	0	0	0	0	3	0	0	0	0	6	0	0	0	0	0	0	0	6	0	0	0	0	0	0	0	0	6	4	0	0	0	0	0	0	0	0	0	0	0	0
GCA_000236705.1	Group II-e	Bacteria	Owenweeksia hongkongensis DSM 17368	unknown	0	0	0	0	0	0	0	0	0	3	0	0	0	0	1	0	0	0	0	0	0	0	10	0	0	0	0	0	0	24	62	16	26	0	0	0	0	0	0	0	0	0	0	0	0
GCA_000241855.1	Group II-e	Bacteria	Corynebacterium pseudotuberculosis 3/99-5	unknown	0	0	0	0	0	0	0	0	0	3	0	0	0	0	6	0	0	0	0	0	0	0	6	0	0	0	0	0	0	0	0	7	4	0	0	0	0	0	0	0	0	0	0	0	0
GCA_000241875.1	Group II-e	Bacteria	Corynebacterium diphtheriae 31A	unknown	0	0	0	0	0	0	0	0	0	3	0	0	0	0	7	0	0	0	0	0	0	0	7	0	0	0	0	0	0	0	0	9	4	0	0	0	0	0	0	0	0	0	0	0	0
GCA_000241895.1	Group II-e	Bacteria	Corynebacterium diphtheriae 241	unknown	0	0	0	0	0	0	0	0	0	3	0	0	0	0	7	0	0	0	0	0	0	0	7	0	0	0	0	0	0	0	0	7	5	0	0	0	0	0	0	0	0	0	0	0	0
GCA_000241915.1	Group II-e	Bacteria	Corynebacterium diphtheriae INCA 402	unknown	0	0	0	0	0	0	0	0	0	3	0	0	0	0	7	0	0	0	0	0	0	0	7	0	0	0	0	0	0	0	0	7	5	0	0	0	0	0	0	0	0	0	0	0	0
GCA_000241935.1	Group II-e	Bacteria	Corynebacterium diphtheriae BH8	unknown	0	0	0	0	0	0	0	0	0	3	0	0	0	0	8	0	0	0	0	0	0	0	8	0	0	0	0	0	0	0	0	8	4	0	0	0	0	0	0	0	0	0	0	0	0
GCA_000243135.3	Group II-e	Bacteria	Desulfitobacterium dichloroeliminans LMG P-21439	unknown	0	0	0	0	0	0	0	0	0	3	0	0	0	0	5	0	0	0	0	0	0	0	5	4	0	0	0	0	0	0	0	8	21	0	0	0	0	0	0	0	0	0	0	0	0
GCA_000246835.1	Group II-e	Bacteria	Streptococcus infantarius subsp. infantarius CJ18	unknown	0	0	0	0	0	0	0	0	0	3	0	0	0	0	8	0	0	0	0	0	0	0	9	1	0	0	0	0	0	1	0	13	10	0	0	0	0	0	0	0	0	0	0	0	0
GCA_000248375.1	Group II-e	Bacteria	Corynebacterium pseudotuberculosis 316	unknown	0	0	0	0	0	0	0	0	0	3	0	0	0	0	6	0	0	0	0	0	0	0	6	0	0	0	0	0	0	0	0	5	5	0	0	0	0	0	0	0	0	0	0	0	0
GCA_000248415.1	Group II-e	Bacteria	Francisella tularensis subsp. tularensis TIGB03	unknown	0	0	0	0	0	0	0	0	0	3	0	0	0	0	3	0	0	0	0	0	0	0	3	0	0	0	0	0	0	0	1	9	9	0	0	0	0	0	0	0	0	0	0	0	0
GCA_000248435.1	Group II-e	Bacteria	Francisella tularensis subsp. tularensis TI0902	unknown	0	0	0	0	0	0	0	0	0	3	0	0	0	0	3	0	0	0	0	0	0	0	3	0	0	0	0	0	0	0	1	9	9	0	0	0	0	0	0	0	0	0	0	0	0
GCA_000255175.1	Group II-e	Bacteria	Corynebacterium diphtheriae C7 (beta)	unknown	0	0	0	0	0	0	0	0	0	3	0	0	0	0	7	0	0	0	0	0	0	0	7	0	0	0	0	0	0	0	0	9	5	0	0	0	0	0	0	0	0	0	0	0	0
GCA_000255215.1	Group II-e	Bacteria	Corynebacterium diphtheriae CDCE 8392	unknown	0	0	0	0	0	0	0	0	0	3	0	0	0	0	8	0	0	0	0	0	0	0	8	0	0	0	0	0	0	0	0	7	4	0	0	0	0	0	0	0	0	0	0	0	0
GCA_000255235.1	Group II-e	Bacteria	Corynebacterium diphtheriae HC01	unknown	0	0	0	0	0	0	0	0	0	3	0	0	0	0	7	0	0	0	0	0	0	0	7	0	0	0	0	0	0	0	0	7	5	0	0	0	0	0	0	0	0	0	0	0	0
GCA_000255275.1	Group II-e	Bacteria	Corynebacterium diphtheriae PW8	unknown	0	0	0	0	0	0	0	0	0	3	0	0	0	0	8	0	0	0	0	0	0	0	8	0	0	0	0	0	0	0	0	7	4	0	0	0	0	0	0	0	0	0	0	0	0
GCA_000255935.1	Group II-e	Bacteria	Corynebacterium pseudotuberculosis P54B96	unknown	0	0	0	0	0	0	0	0	0	3	0	0	0	0	6	0	0	0	0	0	0	0	6	0	0	0	0	0	0	0	0	7	4	0	0	0	0	0	0	0	0	0	0	0	0
GCA_000258385.1	Group II-e	Bacteria	Corynebacterium pseudotuberculosis 267	unknown	0	0	0	0	0	0	0	0	0	3	0	0	0	0	6	0	0	0	0	0	0	0	6	0	0	0	0	0	0	0	0	7	4	0	0	0	0	0	0	0	0	0	0	0	0
GCA_000259155.2	Group II-e	Bacteria	Corynebacterium pseudotuberculosis 31	unknown	0	0	0	0	0	0	0	0	0	3	0	0	0	0	6	0	0	0	0	0	0	0	6	0	0	0	0	0	0	0	0	6	4	0	0	0	0	0	0	0	0	0	0	0	0
GCA_000261025.1	Group II-e	Bacteria	Prevotella intermedia 17	unknown	0	0	0	0	0	0	0	0	0	3	0	0	0	0	5	0	0	0	0	0	0	0	5	0	0	0	0	0	0	0	2	14	8	0	0	0	0	0	0	0	0	0	0	0	0
GCA_000262305.1	Group II-e	Bacteria	Shimwellia blattae DSM 4481 = NBRC 105725	unknown	0	0	0	0	0	0	0	0	0	3	0	0	0	2	8	0	0	0	0	0	0	0	10	0	0	0	0	2	0	0	1	25	9	0	0	0	0	0	0	0	2	0	0	0	0
GCA_000263755.2	Group II-e	Bacteria	Corynebacterium pseudotuberculosis 258	unknown	0	0	0	0	0	0	0	0	0	3	0	0	0	0	6	0	0	0	0	0	0	0	6	0	0	0	0	0	0	0	0	5	5	0	0	0	0	0	0	0	0	0	0	0	0
GCA_000265385.1	Group II-e	Bacteria	Aequorivita sublithincola DSM 14238	unknown	0	0	0	0	0	0	0	0	0	3	0	0	0	0	4	0	0	0	0	0	0	0	13	0	6	0	0	0	0	27	7	12	12	0	0	0	0	0	0	0	0	0	0	0	0
GCA_000265545.1	Group II-e	Bacteria	Corynebacterium pseudotuberculosis Cp162	unknown	0	0	0	0	0	0	0	0	0	3	0	0	0	0	6	0	0	0	0	0	0	0	6	0	0	0	0	0	0	0	0	5	4	0	0	0	0	0	0	0	0	0	0	0	0
GCA_000270165.1	Group II-e	Bacteria	Streptococcus pasteurianus ATCC 43144	unknown	0	0	0	0	0	0	0	0	0	3	0	0	0	0	28	0	0	0	0	0	0	0	29	0	0	0	0	0	0	1	0	19	6	0	0	0	0	0	0	0	0	0	0	0	0
GCA_000271865.1	Group II-e	Bacteria	Streptococcus mutans GS-5	unknown	0	0	0	0	0	0	0	0	0	3	0	0	0	1	10	0	0	0	0	0	0	0	11	0	0	0	0	1	0	0	0	15	9	0	0	0	0	0	0	0	1	0	0	0	0
GCA_000284035.1	Group II-e	Bacteria	Nocardia cyriacigeorgica GUH-2	unknown	0	0	0	0	0	0	0	0	0	3	0	0	0	0	9	0	0	0	0	0	0	0	10	0	0	0	0	0	0	2	0	17	10	0	0	0	0	0	0	0	0	0	0	0	0
GCA_000306825.1	Group II-e	Bacteria	Corynebacterium ulcerans 0102	unknown	0	0	0	0	0	0	0	0	0	3	0	0	0	0	7	0	0	0	0	0	0	0	7	0	0	0	0	0	0	0	0	8	5	0	0	0	0	0	0	0	0	0	0	0	0
GCA_000307105.1	Group II-e	Bacteria	Desulfobacula toluolica Tol2	unknown	0	0	0	0	0	0	0	0	0	3	0	0	0	0	3	0	0	0	0	0	0	0	4	0	0	0	0	0	0	1	0	15	11	0	0	0	0	0	0	0	0	0	0	0	0
GCA_000307535.1	Group II-e	Bacteria	Streptococcus pyogenes A20	unknown	0	0	0	0	0	0	0	0	0	3	0	0	0	0	12	0	0	0	0	0	0	0	12	0	0	0	0	0	0	0	0	15	7	0	0	0	0	0	0	0	0	0	0	0	0
GCA_000311765.1	Group II-e	Bacteria	Gluconobacter oxydans H24	unknown	0	0	0	0	0	0	0	0	0	3	0	0	0	0	6	0	0	0	0	0	0	0	7	0	0	0	0	0	0	1	1	18	6	0	0	0	0	0	0	0	0	0	0	0	0
GCA_000313385.1	Group II-e	Bacteria	Francisella tularensis subsp. holarctica F92	unknown	0	0	0	0	0	0	0	0	0	3	0	1	0	0	4	0	0	0	0	0	0	0	4	0	0	0	0	0	1	0	1	13	10	0	1	0	0	0	0	0	0	0	0	0	0
GCA_000317615.1	Group II-e	Bacteria	Dactylococcopsis salina PCC 8305	unknown	0	0	0	0	0	0	0	0	0	3	0	0	0	0	11	0	0	0	0	0	0	0	12	7	0	0	0	0	0	1	0	10	8	0	0	0	0	0	0	0	0	0	0	0	0
GCA_000317635.1	Group II-e	Bacteria	Halothece sp. PCC 7418	unknown	0	0	0	0	0	0	0	0	0	3	0	0	0	0	10	0	0	0	0	0	0	0	10	7	0	0	0	0	0	0	0	13	8	0	0	0	0	0	0	0	0	0	0	0	0
GCA_000330865.1	Group II-e	Bacteria	Serratia marcescens FGI94	unknown	0	0	0	0	0	0	0	0	0	3	0	0	2	1	14	0	0	0	0	0	0	0	15	0	0	0	0	1	2	0	2	30	10	0	2	0	0	0	0	0	1	0	0	0	0
GCA_000331025.1	Group II-e	Bacteria	Desulfovibrio hydrothermalis AM13 = DSM 14728	unknown	0	0	0	0	0	0	0	0	0	3	0	0	0	0	3	0	0	0	0	0	0	0	3	0	0	0	0	0	0	0	0	15	8	0	0	0	0	0	0	0	0	0	0	0	0
GCA_000341345.1	Group II-e	Bacteria	Corynebacterium halotolerans YIM 70093 = DSM 44683	unknown	0	0	0	0	0	0	0	0	0	3	0	0	0	0	10	0	0	0	0	0	0	0	10	0	0	0	0	0	0	0	0	11	4	0	0	0	0	0	0	0	0	0	0	0	0
GCA_000344785.1	Group II-e	Bacteria	Corynebacterium callunae DSM 20147	unknown	0	0	0	0	0	0	0	0	0	3	0	0	0	0	10	0	0	0	0	0	0	0	10	0	0	0	0	0	0	0	0	8	5	0	0	0	0	0	0	0	0	0	0	0	0
GCA_000348785.1	Group II-e	Bacteria	Ilumatobacter coccineus YM16-304	unknown	0	0	0	0	0	0	0	0	0	3	0	0	0	1	15	0	0	0	0	0	0	0	17	0	0	0	0	1	0	1	3	13	13	0	0	0	0	0	0	0	0	0	0	0	1
GCA_000349925.2	Group II-e	Bacteria	Streptococcus pyogenes M1 476	unknown	0	0	0	0	0	0	0	0	0	3	0	0	0	0	12	0	0	0	0	0	0	0	12	0	0	0	0	0	0	0	0	14	7	0	0	0	0	0	0	0	0	0	0	0	0
GCA_000382905.1	Group II-e	Bacteria	Corynebacterium glutamicum K051	unknown	0	0	0	0	0	0	0	0	0	3	0	0	0	0	9	0	0	0	0	0	0	0	10	0	0	0	0	0	0	2	0	17	6	0	0	0	0	0	0	0	0	0	0	0	0
GCA_000404145.1	Group II-e	Bacteria	Corynebacterium glutamicum SCgG1	unknown	0	0	0	0	0	0	0	0	0	3	0	0	0	0	12	0	0	0	0	0	0	0	14	0	0	0	0	0	0	3	0	17	5	0	0	0	0	0	0	0	0	0	0	0	0
GCA_000404185.1	Group II-e	Bacteria	Corynebacterium glutamicum SCgG2	unknown	0	0	0	0	0	0	0	0	0	3	0	0	0	0	12	0	0	0	0	0	0	0	14	0	0	0	0	0	0	3	0	17	5	0	0	0	0	0	0	0	0	0	0	0	0
GCA_000427075.1	Group II-e	Bacteria	Streptococcus agalactiae ILRI005	unknown	0	0	0	0	0	0	0	0	0	3	0	0	0	0	11	0	0	0	0	0	0	0	11	0	0	0	0	0	0	0	0	17	10	0	0	0	0	0	0	0	0	0	0	0	0
GCA_000444405.1	Group II-e	Bacteria	Enterococcus faecium Aus0085	unknown	0	0	0	0	0	0	0	0	0	3	0	0	1	2	26	0	0	0	0	0	0	0	31	0	0	0	0	2	1	3	0	36	15	0	1	0	0	0	0	0	0	0	0	0	2
GCA_000445015.1	Group II-e	Bacteria	Corynebacterium glutamicum MB001	unknown	0	0	0	0	0	0	0	0	0	3	0	0	0	0	8	0	0	0	0	0	0	0	9	0	0	0	0	0	0	2	0	17	5	0	0	0	0	0	0	0	0	0	0	0	0
GCA_000092225.1	Group II-e	Bacteria	Tsukamurella paurometabola DSM 20162	unknown	0	0	0	0	0	0	0	0	0	2	0	0	0	4	9	0	0	0	0	0	0	0	14	0	0	0	4	0	0	1	1	13	8	0	0	0	0	0	0	4	0	0	0	0	0
GCA_000217615.1	Group II-e	Bacteria	Propionibacterium acnes 6609	unknown	0	0	0	0	0	0	0	0	0	2	0	0	0	3	20	0	0	0	0	0	0	0	24	0	0	0	3	0	0	1	1	22	6	0	0	0	0	0	0	3	0	0	0	0	0
GCA_000240055.1	Group II-e	Bacteria	Propionibacterium acnes TypeIA2 P.acn31	unknown	0	0	0	0	0	0	0	0	0	2	0	0	0	3	18	0	0	0	0	0	0	0	21	0	0	0	3	0	0	0	2	23	6	0	0	0	0	0	0	3	0	0	0	0	0
GCA_000349945.1	Group II-e	Bacteria	Azoarcus sp. KH32C	unknown	0	0	0	0	0	0	0	0	0	2	0	0	0	3	7	0	0	0	0	0	0	0	24	0	0	0	3	0	0	15	0	17	6	0	0	0	0	0	0	3	0	0	0	0	0
GCA_000376705.1	Group II-e	Bacteria	Propionibacterium acnes HL096PA1	unknown	0	0	0	0	0	0	0	0	0	2	0	0	0	3	16	0	0	0	0	0	0	0	19	0	0	0	3	0	0	0	0	20	7	0	0	0	0	0	0	3	0	0	0	0	0
GCA_000230995.3	Group II-e	Bacteria	Mesorhizobium australicum WSM2073	unknown	0	0	0	0	0	0	0	0	0	2	0	0	0	3	15	0	0	0	0	0	0	0	21	0	0	0	3	0	0	3	0	40	8	0	0	0	0	1	0	2	0	0	0	0	0
GCA_000009205.1	Group II-e	Bacteria	Peptoclostridium difficile 630	unknown	0	0	0	0	0	0	0	0	0	2	0	0	0	2	18	0	0	0	0	0	0	0	21	0	0	0	2	0	0	1	0	26	6	0	0	0	0	0	0	2	0	0	0	0	0
GCA_000085225.1	Group II-e	Bacteria	Peptoclostridium difficile CD196	unknown	0	0	0	0	0	0	0	0	0	2	0	0	0	2	16	0	0	0	0	0	0	0	19	0	0	0	2	0	0	1	0	24	5	0	0	0	0	0	0	2	0	0	0	0	0
GCA_000185905.1	Group II-e	Bacteria	Mesorhizobium ciceri biovar biserrulae WSM1271	unknown	0	0	0	0	0	0	0	0	0	2	0	0	0	2	11	0	0	0	0	0	0	0	16	0	0	0	2	0	0	3	0	47	8	0	0	0	0	0	0	2	0	0	0	0	0
GCA_000214375.1	Group II-e	Bacteria	Treponema primitia ZAS-2	unknown	0	0	0	0	0	0	0	0	0	2	0	0	0	2	15	0	0	0	0	0	0	0	17	0	0	0	2	0	0	0	1	17	13	0	0	0	0	1	0	1	0	0	0	0	0
GCA_000328805.1	Group II-e	Bacteria	Mycobacterium canettii CIPT 140060008	unknown	0	0	0	0	0	0	0	0	0	2	0	0	0	2	11	0	0	0	0	0	0	0	14	0	0	0	2	0	0	1	1	14	9	0	0	0	1	0	0	1	0	0	0	0	0
GCA_000008485.1	Group II-e	Bacteria	Legionella pneumophila subsp. pneumophila str. Philadelphia 1	unknown	0	0	0	0	0	0	0	0	0	2	0	0	0	1	5	0	0	0	0	0	0	0	6	0	0	0	1	0	0	0	1	15	10	0	0	0	0	0	0	1	0	0	0	0	0
GCA_000023705.1	Group II-e	Bacteria	Methylotenera mobilis JLW8	unknown	0	0	0	0	0	0	0	0	0	2	0	0	0	1	3	0	0	0	0	0	0	0	5	0	0	0	1	0	0	1	1	14	7	0	0	0	0	0	0	1	0	0	0	0	0
GCA_000025945.1	Group II-e	Bacteria	Desulfotalea psychrophila LSv54	unknown	0	0	0	0	0	0	0	0	0	2	0	0	0	1	2	0	0	0	0	0	0	0	3	0	0	0	1	0	0	0	0	13	6	0	0	0	0	0	0	1	0	0	0	0	0
GCA_000048645.1	Group II-e	Bacteria	Legionella pneumophila str. Paris	unknown	0	0	0	0	0	0	0	0	0	2	0	0	1	1	5	0	0	0	0	0	0	0	6	0	0	0	1	0	1	0	1	16	10	0	1	0	0	0	0	1	0	0	0	0	0
GCA_000048665.1	Group II-e	Bacteria	Legionella pneumophila str. Lens	unknown	0	0	0	0	0	0	0	0	0	2	0	0	0	1	5	0	0	0	0	0	0	0	6	0	0	0	1	0	0	0	1	17	9	0	0	0	0	0	0	1	0	0	0	0	0
GCA_000064305.2	Group II-e	Bacteria	Flavobacterium psychrophilum JIP02/86	unknown	0	0	0	0	0	0	0	0	0	2	0	0	0	1	2	0	0	0	0	0	0	0	6	0	1	0	1	0	0	7	1	7	18	0	0	0	0	0	0	1	0	0	0	0	0
GCA_000092545.1	Group II-e	Bacteria	Legionella pneumophila str. Corby	unknown	0	0	0	0	0	0	0	0	0	2	0	0	0	1	5	0	0	0	0	0	0	0	7	0	0	0	1	0	0	1	1	16	10	0	0	0	0	0	0	1	0	0	0	0	0
GCA_000092605.1	Group II-e	Bacteria	Thiomonas intermedia K12	unknown	0	0	0	0	0	0	0	0	0	2	0	0	0	1	3	0	0	0	0	0	0	0	4	0	0	0	1	0	0	0	0	11	6	0	0	0	0	0	0	1	0	0	0	0	0
GCA_000092625.1	Group II-e	Bacteria	Legionella pneumophila 2300/99 Alcoy	unknown	0	0	0	0	0	0	0	0	0	2	0	0	0	1	5	0	0	0	0	0	0	0	7	0	0	0	1	0	0	1	1	16	10	0	0	0	0	0	0	1	0	0	0	0	0
GCA_000093025.1	Group II-e	Bacteria	Methylotenera versatilis 301	unknown	0	0	0	0	0	0	0	0	0	2	0	0	0	1	2	0	0	0	0	0	0	0	4	0	0	1	1	0	0	1	0	14	8	0	0	0	0	0	0	1	0	0	0	0	0
GCA_000235405.3	Group II-e	Bacteria	Fervidobacterium pennivorans DSM 9078	unknown	0	0	0	0	0	0	0	0	0	2	0	0	0	1	15	0	0	0	0	0	0	0	18	3	0	0	1	0	0	2	6	18	16	0	0	0	0	0	0	1	0	0	0	0	0
GCA_000239175.1	Group II-e	Bacteria	Legionella pneumophila subsp. pneumophila ATCC 43290	unknown	0	0	0	0	0	0	0	0	0	2	0	0	1	1	5	0	0	0	0	0	0	0	6	0	0	0	1	0	1	0	1	15	10	0	1	0	0	0	0	1	0	0	0	0	0
GCA_000240075.2	Group II-e	Bacteria	Flavobacterium columnare ATCC 49512	unknown	0	0	0	0	0	0	0	0	0	2	0	0	0	1	3	0	0	0	0	0	0	0	8	0	0	0	1	0	0	7	2	12	24	0	0	0	0	0	0	1	0	0	0	0	0
GCA_000305935.1	Group II-e	Bacteria	Thermacetogenium phaeum DSM 12270	unknown	0	0	0	0	0	0	0	0	0	2	0	0	0	1	2	0	0	0	0	0	0	0	3	27	0	0	1	0	0	0	1	11	23	0	0	0	0	0	0	1	0	0	0	0	0
GCA_000306845.1	Group II-e	Bacteria	Legionella pneumophila subsp. pneumophila	unknown	0	0	0	0	0	0	0	0	0	2	0	0	1	1	5	0	0	0	0	0	0	0	6	0	0	0	1	0	1	0	1	15	10	0	1	0	0	0	0	1	0	0	0	0	0
GCA_000306865.1	Group II-e	Bacteria	Legionella pneumophila subsp. pneumophila	unknown	0	0	0	0	0	0	0	0	0	2	0	0	0	1	5	0	0	0	0	0	0	0	6	0	0	0	1	0	0	0	1	15	10	0	0	0	0	0	0	1	0	0	0	0	0
GCA_000347615.1	Group II-e	Bacteria	Legionella pneumophila subsp. pneumophila LPE509	unknown	0	0	0	0	0	0	0	0	0	2	0	0	1	1	5	0	0	0	0	0	0	0	6	0	0	0	1	0	1	0	1	16	10	0	1	0	0	0	0	1	0	0	0	0	0
GCA_000442595.1	Group II-e	Bacteria	Cycloclasticus zancles 78-ME	unknown	0	0	0	0	0	0	0	0	0	2	0	0	0	1	1	0	0	0	0	0	0	0	5	0	0	0	1	0	0	3	0	12	9	0	0	0	0	0	0	1	0	0	0	0	0
GCA_000447675.1	Group II-e	Bacteria	Treponema pedis str. T A4	unknown	0	0	0	0	0	0	0	0	0	2	0	0	0	1	5	0	0	0	0	0	0	0	7	0	0	0	1	0	0	1	0	11	12	0	0	0	0	0	0	1	0	0	0	0	0
GCA_000513295.1	Group II-e	Bacteria	Magnetospirillum gryphiswaldense MSR-1 v2	unknown	0	0	0	0	0	0	0	0	0	2	0	0	0	1	7	0	0	0	0	0	0	0	8	0	0	0	1	0	0	0	0	18	8	0	0	0	0	0	0	1	0	0	0	0	0
GCA_000009985.1	Group II-e	Bacteria	Magnetospirillum magneticum AMB-1	unknown	0	0	0	0	0	0	0	0	0	2	0	0	0	1	5	0	0	0	0	0	0	0	6	0	0	0	1	0	0	0	0	23	14	0	0	0	0	1	0	0	0	0	0	0	0
GCA_000010305.1	Group II-e	Bacteria	Gemmatimonas aurantiaca T-27	unknown	0	0	0	0	0	0	0	0	0	2	0	0	0	1	5	0	0	0	0	0	0	0	13	0	1	0	1	0	0	23	7	14	12	0	0	0	0	1	0	0	0	0	0	0	0
GCA_000013105.1	Group II-e	Bacteria	Moorella thermoacetica ATCC 39073	unknown	0	0	0	0	0	0	0	0	0	2	0	0	0	1	3	0	0	0	0	0	0	0	7	28	0	0	1	0	0	3	0	12	16	0	0	0	0	1	0	0	0	0	0	0	0
GCA_000014125.1	Group II-e	Bacteria	Clostridium novyi NT	unknown	0	0	0	0	0	0	0	0	0	2	0	0	0	1	2	0	0	0	0	0	0	0	3	0	0	0	1	0	0	0	0	13	11	0	0	0	0	1	0	0	0	0	0	0	0
GCA_000017105.1	Group II-e	Bacteria	Coxiella burnetii Dugway 5J108-111	unknown	0	0	0	0	0	0	0	0	0	2	0	0	0	1	1	0	0	0	0	0	0	0	2	0	0	0	1	0	0	0	0	14	8	0	0	0	0	1	0	0	0	0	0	0	0
GCA_000069185.1	Group II-e	Bacteria	Mycobacterium abscessus	unknown	0	0	0	0	0	0	0	0	0	2	0	0	0	1	7	0	0	0	0	0	0	0	10	0	0	0	1	0	0	2	2	14	11	0	0	0	1	0	0	0	0	0	0	0	0
GCA_000259175.1	Group II-e	Bacteria	Providencia stuartii MRSN 2154	unknown	0	0	0	0	0	0	0	0	0	2	0	0	4	1	5	0	0	0	0	0	0	0	6	0	0	0	1	0	4	0	0	23	7	0	4	0	1	0	0	0	0	0	0	0	0
GCA_000277775.2	Group II-e	Bacteria	Mycobacterium abscessus subsp. bolletii str. GO 06	unknown	0	0	0	0	0	0	0	0	0	2	0	0	0	1	7	0	0	0	0	0	0	0	10	0	0	0	1	0	0	2	2	13	10	0	0	0	1	0	0	0	0	0	0	0	0
GCA_000445035.1	Group II-e	Bacteria	Mycobacterium abscessus subsp. bolletii 50594	unknown	0	0	0	0	0	0	0	0	0	2	0	0	0	1	7	0	0	0	0	0	0	0	10	0	0	0	1	0	0	2	2	14	12	0	0	0	1	0	0	0	0	0	0	0	0
GCA_000009905.1	Group II-d	Bacteria	Symbiobacterium thermophilum IAM 14863	unknown	0	0	0	0	1	1	0	0	0	2	0	0	0	0	3	0	0	0	0	0	0	0	6	26	0	0	0	0	0	3	4	18	18	0	0	0	0	0	0	0	0	0	0	0	0
GCA_000007065.1	Group II-e	Archaea	Methanosarcina mazei Go1	unknown	0	0	0	0	0	0	0	0	0	2	0	0	0	0	5	0	0	0	0	0	0	0	8	0	2	1	0	0	0	3	55	14	0	0	0	0	0	0	0	0	0	0	0	0	0
GCA_000012285.1	Group II-e	Archaea	Sulfolobus acidocaldarius DSM 639	unknown	0	0	0	0	0	0	0	0	0	2	0	0	0	1	3	0	0	0	0	0	0	0	4	0	0	0	0	1	0	0	1	9	2	0	0	0	0	0	0	0	0	1	0	0	0
GCA_000024745.1	Group II-e	Archaea	Sulfolobus solfataricus 98/2	unknown	0	0	0	0	0	0	0	0	0	2	0	0	0	2	6	0	0	0	0	0	0	0	8	0	0	0	0	2	0	0	1	8	2	0	0	0	0	0	0	0	0	2	0	0	0
GCA_000204925.1	Group II-e	Archaea	Metallosphaera cuprina Ar-4	unknown	0	0	0	0	0	0	0	0	0	2	0	0	0	1	3	0	0	0	0	0	0	0	4	0	0	0	0	1	0	0	0	7	2	0	0	0	0	0	0	0	0	1	0	0	0
GCA_000213215.1	Group II-e	Archaea	Acidianus hospitalis W1	unknown	0	0	0	0	0	0	0	0	0	2	0	0	0	1	8	0	0	0	0	0	0	0	9	0	0	0	0	1	0	0	1	11	3	0	0	0	0	0	0	0	0	1	0	0	0
GCA_000338775.1	Group II-e	Archaea	Sulfolobus acidocaldarius Ron12/I	unknown	0	0	0	0	0	0	0	0	0	2	0	0	0	1	4	0	0	0	0	0	0	0	5	0	0	0	0	1	0	0	1	9	2	0	0	0	0	0	0	0	0	1	0	0	0
GCA_000340315.1	Group II-e	Archaea	Sulfolobus acidocaldarius N8	unknown	0	0	0	0	0	0	0	0	0	2	0	0	0	1	4	0	0	0	0	0	0	0	5	0	0	0	0	1	0	0	1	9	2	0	0	0	0	0	0	0	0	1	0	0	0
GCA_000508305.1	Group II-e	Archaea	Sulfolobus acidocaldarius SUSAZ	unknown	0	0	0	0	0	0	0	0	0	2	0	0	0	1	4	0	0	0	0	0	0	0	5	0	0	0	0	1	0	0	3	9	2	0	0	0	0	0	0	0	0	1	0	0	0
GCA_000006685.1	Group II-e	Bacteria	Chlamydia muridarum str. Nigg	unknown	0	0	0	0	0	0	0	0	0	2	0	0	0	0	2	0	0	0	0	0	0	0	2	0	0	0	0	0	0	0	0	1	5	0	0	0	0	0	0	0	0	0	0	0	0
GCA_000006825.1	Group II-e	Bacteria	Pasteurella multocida subsp. multocida str. Pm70	unknown	0	0	0	0	0	0	0	0	0	2	0	0	0	0	3	0	0	0	0	0	0	0	3	0	0	0	0	0	0	0	0	13	8	0	0	0	0	0	0	0	0	0	0	0	0
GCA_000007205.1	Group II-e	Bacteria	Chlamydophila pneumoniae TW-183	unknown	0	0	0	0	0	0	0	0	0	2	0	0	0	0	2	0	0	0	0	0	0	0	2	0	0	0	0	0	0	0	0	1	6	0	0	0	0	0	0	0	0	0	0	0	0
GCA_000007605.1	Group II-e	Bacteria	Chlamydophila caviae GPIC	unknown	0	0	0	0	0	0	0	0	0	2	0	0	0	0	2	0	0	0	0	0	0	0	2	0	0	0	0	0	0	0	0	1	6	0	0	0	0	0	0	0	0	0	0	0	0
GCA_000007745.1	Group II-e	Bacteria	Mannheimia succiniciproducens MBEL55E	unknown	0	0	0	0	0	0	0	0	0	2	0	0	0	0	7	0	0	0	0	0	0	0	7	0	0	0	0	0	0	0	0	16	9	0	0	0	0	0	0	0	0	0	0	0	0
GCA_000007765.1	Group II-e	Bacteria	Coxiella burnetii RSA 493	unknown	0	0	0	0	0	0	0	0	0	2	0	0	0	0	1	0	0	0	0	0	0	0	1	0	0	0	0	0	0	0	0	11	7	0	0	0	0	0	0	0	0	0	0	0	0
GCA_000007925.1	Group II-e	Bacteria	Prochlorococcus marinus subsp. marinus str. CCMP1375	unknown	0	0	0	0	0	0	0	0	0	2	0	0	0	0	4	0	0	0	0	0	0	0	5	2	0	0	0	0	0	1	1	5	6	0	0	0	0	0	0	0	0	0	0	0	0
GCA_000007985.2	Group II-e	Bacteria	Geobacter sulfurreducens PCA	unknown	0	0	0	0	0	0	0	0	0	2	0	0	0	0	6	0	0	0	0	0	0	0	7	0	2	1	0	0	0	1	1	12	13	0	0	0	0	0	0	0	0	0	0	0	0
GCA_000008065.1	Group II-e	Bacteria	Lactobacillus johnsonii NCC 533	unknown	0	0	0	0	0	0	0	0	0	2	0	0	0	1	14	0	0	0	0	0	0	0	15	0	0	0	0	1	0	0	1	17	3	0	0	0	0	0	0	0	1	0	0	0	0
GCA_000008185.1	Group II-e	Bacteria	Treponema denticola ATCC 35405	unknown	0	0	0	0	0	0	0	0	0	2	0	0	0	0	8	0	0	0	0	0	0	0	8	0	0	0	0	0	0	0	0	11	13	0	0	0	0	0	0	0	0	0	0	0	0
GCA_000008365.1	Group II-e	Bacteria	Mycoplasma mobile 163K	unknown	0	0	0	0	0	0	0	0	0	2	0	0	0	0	4	0	0	0	0	0	0	0	4	0	0	0	0	0	0	0	0	2	3	0	0	0	0	0	0	0	0	0	0	0	0
GCA_000008465.1	Group II-e	Bacteria	Idiomarina loihiensis L2TR	unknown	0	0	0	0	0	0	0	0	0	2	0	0	0	0	2	0	0	0	0	0	0	0	4	0	0	0	0	0	0	3	2	10	9	0	0	0	0	0	0	0	0	0	0	0	0
GCA_000008725.1	Group II-e	Bacteria	Chlamydia trachomatis D/UW-3/CX	unknown	0	0	0	0	0	0	0	0	0	2	0	0	0	0	2	0	0	0	0	0	0	0	2	0	0	0	0	0	0	0	0	1	5	0	0	0	0	0	0	0	0	0	0	0	0
GCA_000008745.1	Group II-e	Bacteria	Chlamydophila pneumoniae CWL029	unknown	0	0	0	0	0	0	0	0	0	2	0	0	0	0	2	0	0	0	0	0	0	0	2	0	0	0	0	0	0	0	0	1	6	0	0	0	0	0	0	0	0	0	0	0	0
GCA_000009145.1	Group II-e	Bacteria	Nitrosomonas europaea ATCC 19718	unknown	0	0	0	0	0	0	0	0	0	2	0	0	0	0	2	0	0	0	0	0	0	0	2	0	0	0	0	0	0	0	0	17	8	0	0	0	0	0	0	0	0	0	0	0	0
GCA_000009945.1	Group II-e	Bacteria	Chlamydophila felis Fe/C-56	unknown	0	0	0	0	0	0	0	0	0	2	0	0	0	0	2	0	0	0	0	0	0	0	2	0	0	0	0	0	0	0	0	1	6	0	0	0	0	0	0	0	0	0	0	0	0
GCA_000010005.1	Group II-e	Bacteria	Lactobacillus reuteri JCM 1112	unknown	0	0	0	0	0	0	0	0	0	2	0	0	0	1	5	0	0	0	0	0	0	0	7	0	0	0	0	1	0	1	1	12	14	0	0	0	0	0	0	0	1	0	0	0	0
GCA_000010065.1	Group II-e	Bacteria	Synechococcus elongatus PCC 6301	unknown	0	0	0	0	0	0	0	0	0	2	0	0	0	0	5	0	0	0	0	0	0	0	6	7	0	0	0	0	0	1	0	11	5	0	0	0	0	0	0	0	0	0	0	0	0
GCA_000010085.1	Group II-e	Bacteria	Sodalis glossinidius str. 'morsitans'	unknown	0	0	0	0	0	0	0	0	0	2	0	0	1	0	2	0	0	0	0	0	0	0	3	0	0	0	0	0	1	1	0	25	8	0	1	0	0	0	0	0	0	0	0	0	0
GCA_000010145.1	Group II-e	Bacteria	Lactobacillus fermentum IFO 3956	unknown	0	0	0	0	0	0	0	0	0	2	0	0	0	0	5	0	0	0	0	0	0	0	5	0	0	0	0	0	0	0	0	9	12	0	0	0	0	0	0	0	0	0	0	0	0
GCA_000010185.1	Group II-e	Bacteria	Finegoldia magna ATCC 29328	unknown	0	0	0	0	0	0	0	0	0	2	0	0	0	0	3	0	0	0	0	0	0	0	3	0	0	0	0	0	0	0	0	8	3	0	0	0	0	0	0	0	0	0	0	0	0
GCA_000010325.1	Group II-e	Bacteria	Nitratiruptor sp. SB155-2	unknown	0	0	0	0	0	0	0	0	0	2	0	0	0	0	1	0	0	0	0	0	0	0	2	0	0	1	0	0	0	1	0	8	4	0	0	0	0	0	0	0	0	0	0	0	0
GCA_000010345.1	Group II-e	Bacteria	Sulfurovum sp. NBC37-1	unknown	0	0	0	0	0	0	0	0	0	2	0	0	0	0	2	0	0	0	0	0	0	0	2	0	0	0	0	0	0	0	1	10	6	0	0	0	0	0	0	0	0	0	0	0	0
GCA_000010645.1	Group II-e	Bacteria	Candidatus Azobacteroides pseudotrichonymphae genomovar. CFP2	unknown	0	0	0	0	0	0	0	0	0	2	0	0	0	0	2	0	0	0	0	0	0	0	2	0	0	0	0	0	0	0	0	3	6	0	0	0	0	0	0	0	0	0	0	0	0
GCA_000011165.1	Group II-e	Bacteria	Chlamydophila pneumoniae J138	unknown	0	0	0	0	0	0	0	0	0	2	0	0	0	0	2	0	0	0	0	0	0	0	2	0	0	0	0	0	0	0	0	1	6	0	0	0	0	0	0	0	0	0	0	0	0
GCA_000011465.1	Group II-e	Bacteria	Prochlorococcus marinus subsp. pastoris str. CCMP1986	unknown	0	0	0	0	0	0	0	0	0	2	0	0	0	0	3	0	0	0	0	0	0	0	4	0	0	0	0	0	0	1	0	5	6	0	0	0	0	0	0	0	0	0	0	0	0
GCA_000011485.1	Group II-e	Bacteria	Prochlorococcus marinus str. MIT 9313	unknown	0	0	0	0	0	0	0	0	0	2	0	0	0	0	6	0	0	0	0	0	0	0	7	4	0	0	0	0	0	1	0	10	9	0	0	0	0	0	0	0	0	0	0	0	0
GCA_000011565.1	Group II-e	Bacteria	Candidatus Protochlamydia amoebophila UWE25	unknown	0	0	0	0	0	0	0	0	0	2	0	0	0	0	4	0	0	0	0	0	0	0	4	0	0	0	0	0	0	0	2	2	11	0	0	0	0	0	0	0	0	0	0	0	0
GCA_000011785.1	Group II-e	Bacteria	Haemophilus somnus 129PT	unknown	0	0	0	0	0	0	0	0	0	2	0	0	0	0	6	0	0	0	0	0	0	0	6	0	0	0	0	0	0	0	0	8	7	0	0	0	0	0	0	0	0	0	0	0	0
GCA_000012125.1	Group II-e	Bacteria	Chlamydia trachomatis A/HAR-13	unknown	0	0	0	0	0	0	0	0	0	2	0	0	0	0	2	0	0	0	0	0	0	0	2	0	0	0	0	0	0	0	0	1	5	0	0	0	0	0	0	0	0	0	0	0	0
GCA_000012185.1	Group II-e	Bacteria	Haemophilus influenzae 86-028NP	unknown	0	0	0	0	0	0	0	0	0	2	0	0	0	0	3	0	0	0	0	0	0	0	3	0	0	0	0	0	0	0	0	9	6	0	0	0	0	0	0	0	0	0	0	0	0
GCA_000012425.1	Group II-e	Bacteria	Dechloromonas aromatica RCB	unknown	0	0	0	0	0	0	0	0	0	2	0	0	0	0	3	0	0	0	0	0	0	0	5	0	0	0	0	0	0	4	0	17	6	0	0	0	0	0	0	0	0	0	0	0	0
GCA_000012465.1	Group II-e	Bacteria	Prochlorococcus marinus str. NATL2A	unknown	0	0	0	0	0	0	0	0	0	2	0	0	0	0	4	0	0	0	0	0	0	0	5	0	0	0	0	0	0	2	0	6	5	0	0	0	0	0	0	0	0	0	0	0	0
GCA_000012505.1	Group II-e	Bacteria	Synechococcus sp. CC9902	unknown	0	0	0	0	0	0	0	0	0	2	0	0	0	0	8	0	0	0	0	0	0	0	9	4	0	0	0	0	0	1	0	11	7	0	0	0	0	0	0	0	0	0	0	0	0
GCA_000012525.1	Group II-e	Bacteria	Synechococcus elongatus PCC 7942	unknown	0	0	0	0	0	0	0	0	0	2	0	0	0	0	5	0	0	0	0	0	0	0	6	7	0	0	0	0	0	1	0	11	5	0	0	0	0	0	0	0	0	0	0	0	0
GCA_000012605.1	Group II-e	Bacteria	Thiomicrospira crunogena XCL-2	unknown	0	0	0	0	0	0	0	0	0	2	0	0	0	0	4	0	0	0	0	0	0	0	4	0	0	0	0	0	0	0	0	12	8	0	0	0	0	0	0	0	0	0	0	0	0
GCA_000012645.1	Group II-e	Bacteria	Prochlorococcus marinus str. MIT 9312	unknown	0	0	0	0	0	0	0	0	0	2	0	0	0	0	3	0	0	0	0	0	0	0	4	0	0	0	0	0	0	1	0	7	5	0	0	0	0	0	0	0	0	0	0	0	0
GCA_000012665.1	Group II-e	Bacteria	Desulfovibrio alaskensis G20	unknown	0	0	0	0	0	0	0	0	0	2	0	0	0	0	4	0	0	0	0	0	0	0	4	0	0	0	0	0	0	0	0	11	7	0	0	0	0	0	0	0	0	0	0	0	0
GCA_000012925.1	Group II-e	Bacteria	Geobacter metallireducens GS-15	unknown	0	0	0	0	0	0	0	0	0	2	0	0	0	0	5	0	0	0	0	0	0	0	6	0	0	1	0	0	0	2	2	12	15	0	0	0	0	0	0	0	0	0	0	0	0
GCA_000013205.1	Group II-e	Bacteria	Synechococcus sp. JA-3-3Ab	unknown	0	0	0	0	0	0	0	0	0	2	0	0	0	0	6	0	0	0	0	0	0	0	7	8	0	0	0	0	0	1	0	10	8	0	0	0	0	0	0	0	0	0	0	0	0
GCA_000013225.1	Group II-e	Bacteria	Synechococcus sp. JA-2-3B'a(2-13)	unknown	0	0	0	0	0	0	0	0	0	2	0	0	0	0	6	0	0	0	0	0	0	0	7	7	0	0	0	0	0	1	1	10	7	0	0	0	0	0	0	0	0	0	0	0	0
GCA_000013405.1	Group II-e	Bacteria	Syntrophus aciditrophicus SB	unknown	0	0	0	0	0	0	0	0	0	2	0	0	0	0	4	0	0	0	0	0	0	0	4	0	0	0	0	0	0	0	0	18	14	0	0	0	0	0	0	0	0	0	0	0	0
GCA_000013545.1	Group II-e	Bacteria	Streptococcus pyogenes MGAS10750	unknown	0	0	0	0	0	0	0	0	0	2	0	0	0	0	12	0	0	0	0	0	0	0	12	0	0	0	0	0	0	0	1	15	7	0	0	0	0	0	0	0	0	0	0	0	0
GCA_000013565.1	Group II-e	Bacteria	Jannaschia sp. CCS1	unknown	0	0	0	0	0	0	0	0	0	2	0	0	0	0	8	0	0	0	0	0	0	0	8	0	0	0	0	0	0	0	0	31	5	0	0	0	0	0	0	0	0	0	0	0	0
GCA_000014045.1	Group II-e	Bacteria	Roseobacter denitrificans OCh 114	unknown	0	0	0	0	0	0	0	0	0	2	0	0	0	0	7	0	0	0	0	0	0	0	7	0	0	0	0	0	0	0	0	24	9	0	0	0	0	0	0	0	0	0	0	0	0
GCA_000014425.1	Group II-e	Bacteria	Lactobacillus gasseri ATCC 33323 = JCM 1131	unknown	0	0	0	0	0	0	0	0	0	2	0	0	0	1	13	0	0	0	0	0	0	0	14	0	0	0	0	1	0	0	0	17	3	0	0	0	0	0	0	0	1	0	0	0	0
GCA_000014585.1	Group II-e	Bacteria	Synechococcus sp. CC9311	unknown	0	0	0	0	0	0	0	0	0	2	0	0	0	1	8	0	0	0	0	0	0	0	10	6	0	0	0	1	0	1	1	13	6	0	0	0	0	0	0	0	0	0	1	0	0
GCA_000014765.1	Group II-e	Bacteria	Nitrosomonas eutropha C91	unknown	0	0	0	0	0	0	0	0	0	2	0	0	0	0	6	0	0	0	0	0	0	0	7	0	0	0	0	0	0	1	0	16	6	0	0	0	0	0	0	0	0	0	0	0	0
GCA_000014785.1	Group II-e	Bacteria	Alkalilimnicola ehrlichii MLHE-1	unknown	0	0	0	0	0	0	0	0	0	2	0	0	0	0	2	0	0	0	0	0	0	0	4	0	0	0	0	0	0	2	0	14	11	0	0	0	0	0	0	0	0	0	0	0	0
GCA_000015365.1	Group II-e	Bacteria	Marinobacter hydrocarbonoclasticus VT8	unknown	0	0	0	0	0	0	0	0	0	2	0	0	0	0	4	0	0	0	0	0	0	0	8	0	1	0	0	0	0	5	0	14	13	0	0	0	0	0	0	0	0	0	0	0	0
GCA_000015385.1	Group II-e	Bacteria	Lactobacillus helveticus DPC 4571	unknown	0	0	0	0	0	0	0	0	0	2	0	0	0	0	5	0	0	0	0	0	0	0	5	0	0	0	0	0	0	0	1	10	3	0	0	0	0	0	0	0	0	0	0	0	0
GCA_000015485.1	Group II-e	Bacteria	Desulfovibrio vulgaris DP4	unknown	0	0	0	0	0	0	0	0	0	2	0	0	0	0	2	0	0	0	0	0	0	0	2	0	0	0	0	0	0	0	0	12	6	0	0	0	0	0	0	0	0	0	0	0	0
GCA_000015585.1	Group II-e	Bacteria	Halorhodospira halophila SL1	unknown	0	0	0	0	0	0	0	0	0	2	0	0	0	0	2	0	0	0	0	0	0	0	3	0	0	0	0	0	0	1	0	14	8	0	0	0	0	0	0	0	0	0	0	0	0
GCA_000015645.1	Group II-e	Bacteria	Prochlorococcus marinus str. AS9601	unknown	0	0	0	0	0	0	0	0	0	2	0	0	0	0	3	0	0	0	0	0	0	0	4	0	0	0	0	0	0	1	0	7	5	0	0	0	0	0	0	0	0	0	0	0	0
GCA_000015665.1	Group II-e	Bacteria	Prochlorococcus marinus str. MIT 9515	unknown	0	0	0	0	0	0	0	0	0	2	0	0	0	0	3	0	0	0	0	0	0	0	4	1	0	0	0	0	0	1	0	5	5	0	0	0	0	0	0	0	0	0	0	0	0
GCA_000015685.1	Group II-e	Bacteria	Prochlorococcus marinus str. NATL1A	unknown	0	0	0	0	0	0	0	0	0	2	0	0	0	0	4	0	0	0	0	0	0	0	5	0	0	0	0	0	0	2	0	6	5	0	0	0	0	0	0	0	0	0	0	0	0
GCA_000015885.1	Group II-e	Bacteria	Actinobacillus pleuropneumoniae serovar 5b str. L20	unknown	0	0	0	0	0	0	0	0	0	2	0	0	0	0	4	0	0	0	0	0	0	0	4	0	0	0	0	0	0	0	0	11	7	0	0	0	0	0	0	0	0	0	0	0	0
GCA_000015965.1	Group II-e	Bacteria	Prochlorococcus marinus str. MIT 9301	unknown	0	0	0	0	0	0	0	0	0	2	0	0	0	0	3	0	0	0	0	0	0	0	4	0	0	0	0	0	0	1	0	6	5	0	0	0	0	0	0	0	0	0	0	0	0
GCA_000016165.1	Group II-e	Bacteria	Desulfotomaculum reducens MI-1	unknown	0	0	0	0	0	2	0	0	0	2	0	0	0	0	2	0	0	0	0	0	0	0	2	29	0	0	0	0	0	0	2	13	19	0	0	0	0	0	0	0	0	0	0	0	0
GCA_000016685.1	Group II-e	Bacteria	Actinobacillus pleuropneumoniae serovar 3 str. JL03	unknown	0	0	0	0	0	0	0	0	0	2	0	0	0	0	4	0	0	0	0	0	0	0	4	0	0	0	0	0	0	0	0	10	8	0	0	0	0	0	0	0	0	0	0	0	0
GCA_000016725.1	Group II-e	Bacteria	Acidiphilium cryptum JF-5	unknown	0	0	0	0	0	0	0	0	0	2	0	0	0	1	8	0	0	0	0	0	0	0	9	0	0	0	0	1	0	0	0	20	5	0	0	0	0	0	0	0	1	0	0	0	0
GCA_000016745.1	Group II-e	Bacteria	Geobacter uraniireducens Rf4	unknown	0	0	0	0	0	0	0	0	0	2	0	0	0	0	5	0	0	0	0	0	0	0	8	0	3	3	0	0	0	5	4	12	19	0	0	0	0	0	0	0	0	0	0	0	0
GCA_000016825.1	Group II-e	Bacteria	Lactobacillus reuteri DSM 20016	unknown	0	0	0	0	0	0	0	0	0	2	0	0	0	1	5	0	0	0	0	0	0	0	7	0	0	0	0	1	0	1	1	12	14	0	0	0	0	0	0	0	1	0	0	0	0
GCA_000016985.1	Group II-e	Bacteria	Alkaliphilus metalliredigens QYMF	unknown	0	0	0	0	0	1	0	0	0	2	0	0	0	0	5	0	0	0	0	0	0	0	8	45	0	0	0	0	0	3	1	16	27	0	0	0	0	0	0	0	0	0	0	0	0
GCA_000017245.1	Group II-e	Bacteria	Actinobacillus succinogenes 130Z	unknown	0	0	0	0	0	0	0	0	0	2	0	0	0	0	7	0	0	0	0	0	0	0	7	0	0	0	0	0	0	0	0	15	9	0	0	0	0	0	0	0	0	0	0	0	0
GCA_000018065.1	Group II-e	Bacteria	Prochlorococcus marinus str. MIT 9215	unknown	0	0	0	0	0	0	0	0	0	2	0	0	0	0	3	0	0	0	0	0	0	0	4	0	0	0	0	0	0	1	0	7	6	0	0	0	0	0	0	0	0	0	0	0	0
GCA_000018405.1	Group II-e	Bacteria	Desulfococcus oleovorans Hxd3	unknown	0	0	0	0	0	0	0	0	0	2	0	0	0	0	5	0	0	0	0	0	0	0	5	2	0	3	0	0	0	0	1	11	11	0	0	0	0	0	0	0	0	0	0	0	0
GCA_000018445.1	Group II-e	Bacteria	Acinetobacter baumannii ACICU	unknown	0	0	0	0	0	0	0	0	0	2	0	0	0	0	1	0	0	0	0	0	0	0	1	0	0	0	0	0	0	0	0	16	13	0	0	0	0	0	0	0	0	0	0	0	0
GCA_000018585.1	Group II-e	Bacteria	Prochlorococcus marinus str. MIT 9211	unknown	0	0	0	0	0	0	0	0	0	2	0	0	0	0	4	0	0	0	0	0	0	0	4	1	0	0	0	0	0	0	0	5	6	0	0	0	0	0	0	0	0	0	0	0	0
GCA_000019185.1	Group II-e	Bacteria	Shewanella halifaxensis HAW-EB4	unknown	0	0	0	0	0	0	0	0	0	2	0	0	0	0	5	0	0	0	0	0	0	0	7	0	0	0	0	0	0	2	3	21	12	0	0	0	0	0	0	0	0	0	0	0	0
GCA_000019405.1	Group II-e	Bacteria	Haemophilus somnus 2336	unknown	0	0	0	0	0	0	0	0	0	2	0	0	0	0	6	0	0	0	0	0	0	0	6	0	0	0	0	0	0	0	0	9	7	0	0	0	0	0	0	0	0	0	0	0	0
GCA_000019665.1	Group II-e	Bacteria	Methylacidiphilum infernorum V4	unknown	0	0	0	0	0	0	0	0	0	2	0	0	0	0	12	0	0	0	0	0	0	0	13	0	0	0	0	0	0	1	1	12	8	0	0	0	0	0	0	0	0	0	0	0	0
GCA_000019865.1	Group II-e	Bacteria	Coxiella burnetii CbuG_Q212	unknown	0	0	0	0	0	0	0	0	0	2	0	0	0	0	1	0	0	0	0	0	0	0	1	0	0	0	0	0	0	0	0	11	7	0	0	0	0	0	0	0	0	0	0	0	0
GCA_000020405.1	Group II-e	Bacteria	Actinobacillus pleuropneumoniae serovar 7 str. AP76	unknown	0	0	0	0	0	0	0	0	0	2	0	0	0	0	4	0	0	0	0	0	0	0	4	0	0	0	0	0	0	0	1	11	8	0	0	0	0	0	0	0	0	0	0	0	0
GCA_000020985.1	Group II-e	Bacteria	Thermodesulfovibrio yellowstonii DSM 11347	unknown	0	0	0	0	0	0	0	0	0	2	0	0	0	0	3	0	0	0	0	0	0	0	3	0	0	0	0	0	0	0	0	8	5	0	0	0	0	0	0	0	0	0	0	0	0
GCA_000021385.1	Group II-e	Bacteria	Desulfovibrio vulgaris str. 'Miyazaki F'	unknown	0	0	0	0	0	0	0	0	0	2	0	0	0	0	2	0	0	0	0	0	0	0	3	0	0	0	0	0	0	2	0	13	5	0	0	0	0	0	0	0	0	0	0	0	0
GCA_000021565.1	Group II-e	Bacteria	Persephonella marina EX-H1	unknown	0	0	0	0	0	0	0	0	0	2	0	0	0	0	1	0	0	0	0	0	0	0	1	0	0	0	0	0	0	0	3	11	10	0	0	0	0	0	0	0	0	0	0	0	0
GCA_000021745.1	Group II-e	Bacteria	Methylocella silvestris BL2	unknown	0	0	0	0	0	0	0	0	0	2	0	0	0	0	8	0	0	0	0	0	0	0	8	0	0	0	0	0	0	0	0	18	8	0	0	0	0	0	0	0	0	0	0	0	0
GCA_000021865.1	Group II-e	Bacteria	Rhodobacter capsulatus SB 1003	unknown	0	0	0	0	0	0	0	0	0	2	0	0	0	0	7	0	0	0	0	0	0	0	9	0	0	0	0	0	0	2	0	14	5	0	0	0	0	0	0	0	0	0	0	0	0
GCA_000021885.1	Group II-e	Bacteria	Haemophilus parasuis SH0165	unknown	0	0	0	0	0	0	0	0	0	2	0	0	0	0	5	0	0	0	0	0	0	0	5	0	0	0	0	0	0	0	0	13	9	0	0	0	0	0	0	0	0	0	0	0	0
GCA_000022125.1	Group II-e	Bacteria	Desulfovibrio desulfuricans subsp. desulfuricans str. ATCC 27774	unknown	0	0	0	0	0	0	0	0	0	2	0	0	0	0	1	0	0	0	0	0	0	0	1	0	0	0	0	0	0	0	0	7	4	0	0	0	0	0	0	0	0	0	0	0	0
GCA_000022905.1	Group II-e	Bacteria	Corynebacterium aurimucosum ATCC 700975	unknown	0	0	0	0	0	0	0	0	0	2	0	0	0	0	5	0	0	0	0	0	0	0	5	0	0	0	0	0	0	0	0	7	5	0	0	0	0	0	0	0	0	0	0	0	0
GCA_000023225.1	Group II-e	Bacteria	Desulfomicrobium baculatum DSM 4028	unknown	0	0	0	0	0	0	0	0	0	2	0	0	0	0	5	0	0	0	0	0	0	0	6	0	0	0	0	0	0	4	0	12	10	0	0	0	0	0	0	0	0	0	0	0	0
GCA_000023865.1	Group II-e	Bacteria	Saccharomonospora viridis DSM 43017	unknown	0	0	0	0	0	0	0	0	0	2	0	0	0	0	7	0	0	0	0	0	0	0	8	0	0	0	0	0	0	1	7	20	4	0	0	0	0	0	0	0	0	0	0	0	0
GCA_000023885.1	Group II-e	Bacteria	Slackia heliotrinireducens DSM 20476	unknown	0	0	0	0	0	0	0	0	0	2	0	0	0	0	6	0	0	0	0	0	0	0	6	0	0	0	0	0	0	0	1	6	4	0	0	0	0	0	0	0	0	0	0	0	0
GCA_000023905.1	Group II-e	Bacteria	Leptotrichia buccalis C-1013-b	unknown	0	0	0	0	0	0	0	0	0	2	0	0	0	0	8	0	0	0	0	0	0	0	9	0	0	0	0	0	0	1	0	13	3	0	0	0	0	0	0	0	0	0	0	0	0
GCA_000023925.1	Group II-e	Bacteria	Kytococcus sedentarius DSM 20547	unknown	0	0	0	0	0	0	0	0	0	2	0	0	0	0	7	0	0	0	0	0	0	0	9	0	0	0	0	0	0	2	0	6	4	0	0	0	0	0	0	0	0	0	0	0	0
GCA_000024145.1	Group II-e	Bacteria	Chlamydophila pneumoniae LPCoLN	unknown	0	0	0	0	0	0	0	0	0	2	0	0	0	0	2	0	0	0	0	0	0	0	2	0	0	0	0	0	0	0	0	1	6	0	0	0	0	0	0	0	0	0	0	0	0
GCA_000024405.1	Group II-e	Bacteria	Sebaldella termitidis ATCC 33386	unknown	0	0	0	0	0	0	0	0	0	2	0	0	0	0	23	0	0	0	0	0	0	0	24	0	0	0	0	0	0	1	0	32	7	0	0	0	0	0	0	0	0	0	0	0	0
GCA_000024425.1	Group II-e	Bacteria	Meiothermus ruber DSM 1279	unknown	0	0	0	0	0	0	0	0	0	2	0	0	0	0	14	0	0	0	0	0	0	0	16	5	0	0	0	0	0	2	0	15	11	0	0	0	0	0	0	0	0	0	0	0	0
GCA_000024765.1	Group II-e	Bacteria	Halothiobacillus neapolitanus c2	unknown	0	0	0	0	0	0	0	0	0	2	0	0	0	0	2	0	0	0	0	0	0	0	2	0	0	0	0	0	0	0	1	12	10	0	0	0	0	0	0	0	0	0	0	0	0
GCA_000025305.1	Group II-e	Bacteria	Acidaminococcus fermentans DSM 20731	unknown	0	0	0	0	0	0	0	0	0	2	0	0	0	0	3	0	0	0	0	0	0	0	3	7	0	0	0	0	0	0	0	7	4	0	0	0	0	0	0	0	0	0	0	0	0
GCA_000025545.1	Group II-e	Bacteria	Thioalkalivibrio sp. K90mix	unknown	0	0	0	0	0	0	0	0	0	2	0	0	0	0	2	0	0	0	0	0	0	0	2	0	0	0	0	0	0	0	0	14	10	0	0	0	0	0	0	0	0	0	0	0	0
GCA_000025705.1	Group II-e	Bacteria	Sideroxydans lithotrophicus ES-1	unknown	0	0	0	0	0	0	0	0	0	2	0	0	0	0	3	0	0	0	0	0	0	0	3	0	0	1	0	0	0	0	0	17	7	0	0	0	0	0	0	0	0	0	0	0	0
GCA_000026025.1	Group II-e	Bacteria	Chlamydophila abortus S26/3	unknown	0	0	0	0	0	0	0	0	0	2	0	0	0	0	2	0	0	0	0	0	0	0	2	0	0	0	0	0	0	0	0	2	6	0	0	0	0	0	0	0	0	0	0	0	0
GCA_000026085.1	Group II-e	Bacteria	Pseudoalteromonas haloplanktis TAC125	unknown	0	0	0	0	0	0	0	0	0	2	0	0	0	1	5	0	0	0	0	0	0	0	7	0	0	0	0	1	0	1	4	13	12	0	0	0	0	0	0	0	1	0	0	0	0
GCA_000026905.1	Group II-e	Bacteria	Chlamydia trachomatis B/TZ1A828/OT	unknown	0	0	0	0	0	0	0	0	0	2	0	0	0	0	2	0	0	0	0	0	0	0	2	0	0	0	0	0	0	0	0	1	5	0	0	0	0	0	0	0	0	0	0	0	0
GCA_000026925.1	Group II-e	Bacteria	Chlamydia trachomatis B/Jali20/OT	unknown	0	0	0	0	0	0	0	0	0	2	0	0	0	0	2	0	0	0	0	0	0	0	2	0	0	0	0	0	0	0	0	1	5	0	0	0	0	0	0	0	0	0	0	0	0
GCA_000027225.1	Group II-e	Bacteria	Xenorhabdus bovienii SS-2004	unknown	0	0	0	0	0	0	0	0	0	2	0	0	1	0	3	0	0	0	0	0	0	0	3	0	0	0	0	0	1	0	0	24	9	0	1	0	0	0	0	0	0	0	0	0	0
GCA_000027305.1	Group II-e	Bacteria	Haemophilus influenzae Rd KW20	unknown	0	0	0	0	0	0	0	0	0	2	0	0	0	0	3	0	0	0	0	0	0	0	3	0	0	0	0	0	0	0	0	6	7	0	0	0	0	0	0	0	0	0	0	0	0
GCA_000068525.2	Group II-e	Bacteria	Chlamydia trachomatis L2b/UCH-1/proctitis	unknown	0	0	0	0	0	0	0	0	0	2	0	0	0	0	2	0	0	0	0	0	0	0	2	0	0	0	0	0	0	0	0	1	5	0	0	0	0	0	0	0	0	0	0	0	0
GCA_000068585.1	Group II-e	Bacteria	Chlamydia trachomatis 434/Bu	unknown	0	0	0	0	0	0	0	0	0	2	0	0	0	0	2	0	0	0	0	0	0	0	2	0	0	0	0	0	0	0	0	1	5	0	0	0	0	0	0	0	0	0	0	0	0
GCA_000091405.1	Group II-e	Bacteria	Lactobacillus johnsonii FI9785	unknown	0	0	0	0	0	0	0	0	0	2	0	0	0	1	11	0	0	0	0	0	0	0	12	0	0	0	0	1	0	0	1	14	3	0	0	0	0	0	0	0	1	0	0	0	0
GCA_000092125.1	Group II-e	Bacteria	Meiothermus silvanus DSM 9946	unknown	0	0	0	0	0	0	0	0	0	2	0	0	0	0	17	0	0	0	0	0	0	0	18	5	0	0	0	0	0	1	3	21	16	0	0	0	0	0	0	0	0	0	0	0	0
GCA_000092485.1	Group II-e	Bacteria	Chlamydia trachomatis D-EC	unknown	0	0	0	0	0	0	0	0	0	2	0	0	0	0	2	0	0	0	0	0	0	0	2	0	0	0	0	0	0	0	0	1	5	0	0	0	0	0	0	0	0	0	0	0	0
GCA_000092665.1	Group II-e	Bacteria	Chlamydia trachomatis E/150	unknown	0	0	0	0	0	0	0	0	0	2	0	0	0	0	2	0	0	0	0	0	0	0	2	0	0	0	0	0	0	0	0	1	5	0	0	0	0	0	0	0	0	0	0	0	0
GCA_000092685.1	Group II-e	Bacteria	Chlamydia trachomatis G/9768	unknown	0	0	0	0	0	0	0	0	0	2	0	0	0	0	2	0	0	0	0	0	0	0	2	0	0	0	0	0	0	0	0	1	5	0	0	0	0	0	0	0	0	0	0	0	0
GCA_000092705.1	Group II-e	Bacteria	Chlamydia trachomatis G/11222	unknown	0	0	0	0	0	0	0	0	0	2	0	0	0	0	2	0	0	0	0	0	0	0	2	0	0	0	0	0	0	0	0	0	5	0	0	0	0	0	0	0	0	0	0	0	0
GCA_000092725.1	Group II-e	Bacteria	Chlamydia trachomatis G/11074	unknown	0	0	0	0	0	0	0	0	0	2	0	0	0	0	2	0	0	0	0	0	0	0	2	0	0	0	0	0	0	0	0	1	5	0	0	0	0	0	0	0	0	0	0	0	0
GCA_000092745.1	Group II-e	Bacteria	Chlamydia trachomatis E/11023	unknown	0	0	0	0	0	0	0	0	0	2	0	0	0	0	2	0	0	0	0	0	0	0	2	0	0	0	0	0	0	0	0	1	5	0	0	0	0	0	0	0	0	0	0	0	0
GCA_000092805.1	Group II-e	Bacteria	Chlamydia trachomatis G/9301	unknown	0	0	0	0	0	0	0	0	0	2	0	0	0	0	2	0	0	0	0	0	0	0	2	0	0	0	0	0	0	0	0	1	5	0	0	0	0	0	0	0	0	0	0	0	0
GCA_000093005.1	Group II-e	Bacteria	Chlamydia trachomatis D-LC	unknown	0	0	0	0	0	0	0	0	0	2	0	0	0	0	2	0	0	0	0	0	0	0	2	0	0	0	0	0	0	0	0	1	5	0	0	0	0	0	0	0	0	0	0	0	0
GCA_000143165.1	Group II-e	Bacteria	Dehalogenimonas lykanthroporepellens BL-DC-9	unknown	0	0	0	0	0	0	0	0	0	2	0	0	0	0	2	0	0	0	0	0	0	0	3	0	0	0	0	0	0	2	1	1	2	0	0	0	0	0	0	0	0	0	0	0	0
GCA_000145255.1	Group II-e	Bacteria	Gallionella capsiferriformans ES-2	unknown	0	0	0	0	0	0	0	0	0	2	0	0	0	2	2	0	0	0	0	0	0	0	4	0	0	0	0	2	0	0	0	13	6	0	0	0	0	0	0	0	2	0	0	0	0
GCA_000147355.1	Group II-e	Bacteria	Sulfurimonas autotrophica DSM 16294	unknown	0	0	0	0	0	0	0	0	0	2	0	0	0	0	2	0	0	0	0	0	0	0	2	0	0	0	0	0	0	0	0	9	3	0	0	0	0	0	0	0	0	0	0	0	0
GCA_000147835.3	Group II-e	Bacteria	Sphingobium chlorophenolicum L-1	unknown	0	0	0	0	0	0	0	0	0	2	0	0	0	0	12	0	0	0	0	0	0	0	17	0	0	0	0	0	0	5	0	20	3	0	0	0	0	0	0	0	0	0	0	0	0
GCA_000148645.1	Group II-e	Bacteria	Ferrimonas balearica DSM 9799	unknown	0	0	0	0	0	0	0	0	0	2	0	1	0	0	6	0	0	0	0	0	0	0	6	0	0	0	0	0	1	0	1	15	19	0	1	0	0	0	0	0	0	0	0	0	0
GCA_000154785.2	Group II-e	Bacteria	Roseobacter litoralis Och 149	unknown	0	0	0	0	0	0	0	0	0	2	0	0	0	0	7	0	0	0	0	0	0	0	7	0	0	0	0	0	0	0	0	29	10	0	0	0	0	0	0	0	0	0	0	0	0
GCA_000155675.2	Group II-e	Bacteria	Octadecabacter antarcticus 307	unknown	0	0	0	0	0	0	0	0	0	2	0	0	0	0	6	0	0	0	0	0	0	0	6	0	0	0	0	0	0	0	1	30	6	0	0	0	0	0	0	0	0	0	0	0	0
GCA_000155735.2	Group II-e	Bacteria	Octadecabacter arcticus 238	unknown	0	0	0	0	0	0	0	0	0	2	0	0	0	0	5	0	0	0	0	0	0	0	5	0	0	0	0	0	0	0	1	27	7	0	0	0	0	0	0	0	0	0	0	0	0
GCA_000163615.2	Group II-e	Bacteria	Aggregatibacter actinomycetemcomitans D7S-1	unknown	0	0	0	0	0	0	0	0	0	2	0	0	0	0	4	0	0	0	0	0	0	0	4	0	0	0	0	0	0	0	0	12	9	0	0	0	0	0	0	0	0	0	0	0	0
GCA_000164885.1	Group II-e	Bacteria	Ketogulonicigenium vulgare Y25	unknown	0	0	0	0	0	0	0	0	0	2	0	0	0	0	10	0	0	0	0	0	0	0	11	0	1	0	0	0	0	1	0	16	6	0	0	0	0	0	0	0	0	0	0	0	0
GCA_000165465.1	Group II-e	Bacteria	Halanaerobium praevalens DSM 2228	unknown	0	0	0	0	0	0	0	0	0	2	0	0	0	0	12	0	0	0	0	0	0	0	12	4	0	0	0	0	0	0	0	14	11	0	0	0	0	0	0	0	0	0	0	0	0
GCA_000165505.1	Group II-e	Bacteria	Ilyobacter polytropus DSM 2926	unknown	0	0	0	0	0	0	0	0	0	2	0	0	0	0	4	0	0	0	0	0	0	0	4	1	0	0	0	0	0	0	0	12	9	0	0	0	0	0	0	0	0	0	0	0	0
GCA_000165575.1	Group II-e	Bacteria	Haemophilus influenzae R2846	unknown	0	0	0	0	0	0	0	0	0	2	0	0	0	0	2	0	0	0	0	0	0	0	2	0	0	0	0	0	0	0	0	5	6	0	0	0	0	0	0	0	0	0	0	0	0
GCA_000166055.1	Group II-e	Bacteria	Rhodomicrobium vannielii ATCC 17100	unknown	0	0	0	0	0	0	0	0	0	2	0	0	0	0	7	0	0	0	0	0	0	0	9	0	0	0	0	0	0	2	0	16	4	0	0	0	0	0	0	0	0	0	0	0	0
GCA_000166115.1	Group II-e	Bacteria	Desulfovibrio vulgaris RCH1	unknown	0	0	0	0	0	0	0	0	0	2	0	0	0	0	2	0	0	0	0	0	0	0	3	0	0	0	0	0	0	1	0	16	6	0	0	0	0	0	0	0	0	0	0	0	0
GCA_000166295.1	Group II-e	Bacteria	Marinobacter adhaerens HP15	unknown	0	0	0	0	0	0	0	0	0	2	0	0	0	0	3	0	0	0	0	0	0	0	6	0	0	0	0	0	0	4	0	15	12	0	0	0	0	0	0	0	0	0	0	0	0
GCA_000175095.2	Group II-e	Bacteria	Nitrosomonas sp. AL212	unknown	0	0	0	0	0	0	0	0	0	2	0	0	0	0	4	0	0	0	0	0	0	0	8	0	0	0	0	0	0	18	0	13	10	0	0	0	0	0	0	0	0	0	0	0	0
GCA_000177535.2	Group II-e	Bacteria	Corynebacterium resistens DSM 45100	unknown	0	0	0	0	0	0	0	0	0	2	0	0	0	0	7	0	0	0	0	0	0	0	7	0	0	0	0	0	0	0	1	6	3	0	0	0	0	0	0	0	0	0	0	0	0
GCA_000179395.2	Group II-e	Bacteria	Corynebacterium variabile DSM 44702	unknown	0	0	0	0	0	0	0	0	0	2	0	0	0	0	5	0	0	0	0	0	0	0	5	0	0	0	0	0	0	0	0	9	3	0	0	0	0	0	0	0	0	0	0	0	0
GCA_000183365.1	Group II-e	Bacteria	Mycoplasma leachii PG50	unknown	0	0	0	0	0	0	0	0	0	2	0	0	0	0	6	0	0	0	0	0	0	0	6	0	0	0	0	0	0	0	0	2	2	0	0	0	0	0	0	0	0	0	0	0	0
GCA_000183725.1	Group II-e	Bacteria	Sulfuricurvum kujiense DSM 16994	unknown	0	0	0	0	0	0	0	0	0	2	0	0	0	0	1	0	0	0	0	0	0	0	2	0	0	0	0	0	0	1	1	9	3	0	0	0	0	0	0	0	0	0	0	0	0
GCA_000186245.1	Group II-e	Bacteria	Nitratifractor salsuginis DSM 16511	unknown	0	0	0	0	0	0	0	0	0	2	0	0	1	0	1	0	0	0	0	0	0	0	1	0	0	0	0	0	1	0	3	7	10	0	1	0	0	0	0	0	0	0	0	0	0
GCA_000186665.4	Group II-e	Bacteria	Acinetobacter baumannii D1279779	unknown	0	0	0	0	0	0	0	0	0	2	0	0	0	0	1	0	0	0	0	0	0	0	1	0	0	0	0	0	0	0	0	12	13	0	0	0	0	0	0	0	0	0	0	0	0
GCA_000188215.1	Group II-e	Bacteria	Acinetobacter baumannii 1656-2	unknown	0	0	0	0	0	0	0	0	0	2	0	0	0	0	1	0	0	0	0	0	0	0	1	0	0	0	0	0	0	0	0	18	13	0	0	0	0	0	0	0	0	0	0	0	0
GCA_000189295.2	Group II-e	Bacteria	Desulfovibrio desulfuricans ND132	unknown	0	0	0	0	0	0	0	0	0	2	0	0	0	0	1	0	0	0	0	0	0	0	1	0	0	0	0	0	0	0	0	19	7	0	0	0	0	0	0	0	0	0	0	0	0
GCA_000189495.1	Group II-e	Bacteria	Staphylococcus pseudintermedius ED99	unknown	0	0	0	0	0	0	0	0	0	2	0	0	0	0	6	0	0	0	0	0	0	0	6	0	0	0	0	0	0	0	1	15	11	0	0	0	0	0	0	0	0	0	0	0	0
GCA_000190555.1	Group II-e	Bacteria	Deinococcus proteolyticus MRP	unknown	0	0	0	0	0	0	0	0	0	2	0	0	0	0	7	0	0	0	0	0	0	0	7	2	1	0	0	0	0	0	2	10	11	0	0	0	0	0	0	0	0	0	0	0	0
GCA_000191925.1	Group II-e	Bacteria	Chlamydia psittaci 6BC	unknown	0	0	0	0	0	0	0	0	0	2	0	0	0	0	2	0	0	0	0	0	0	0	2	0	0	0	0	0	0	0	0	2	6	0	0	0	0	0	0	0	0	0	0	0	0
GCA_000193205.1	Group II-e	Bacteria	Aerococcus urinae ACS-120-V-Col10a	unknown	0	0	0	0	0	0	0	0	0	2	0	0	0	0	5	0	0	0	0	0	0	0	5	0	0	0	0	0	0	0	0	3	18	0	0	0	0	0	0	0	0	0	0	0	0
GCA_000195755.1	Group II-e	Bacteria	Desulfovibrio vulgaris str. Hildenborough	unknown	0	0	0	0	0	0	0	0	0	2	0	0	0	0	2	0	0	0	0	0	0	0	3	0	0	0	0	0	0	1	0	17	6	0	0	0	0	0	0	0	0	0	0	0	0
GCA_000196175.1	Group II-e	Bacteria	Bdellovibrio bacteriovorus HD100	unknown	0	0	0	0	0	0	0	0	0	2	0	0	0	0	5	0	0	0	0	0	0	0	5	0	0	0	0	0	0	0	8	11	7	0	0	0	0	0	0	0	0	0	0	0	0
GCA_000196335.1	Group II-e	Bacteria	Corynebacterium glutamicum ATCC 13032	unknown	0	0	0	0	0	0	0	0	0	2	0	0	0	0	9	0	0	0	0	0	0	0	10	0	0	0	0	0	0	2	0	17	5	0	0	0	0	0	0	0	0	0	0	0	0
GCA_000196855.1	Group II-e	Bacteria	Leuconostoc gelidum subsp. gasicomitatum LMG 18811	unknown	0	0	0	0	0	0	0	0	0	2	0	0	0	0	12	0	0	0	0	0	0	0	12	0	0	0	0	0	0	0	1	16	12	0	0	0	0	0	0	0	0	0	0	0	0
GCA_000202835.1	Group II-e	Bacteria	Acidiphilium multivorum AIU301	unknown	0	0	0	0	0	0	0	0	0	2	0	0	0	1	6	0	0	0	0	0	0	0	7	0	0	0	0	1	0	0	0	30	4	0	0	0	0	0	0	0	1	0	0	0	0
GCA_000203895.1	Group II-e	Bacteria	Paracoccus denitrificans PD1222	unknown	0	0	0	0	0	0	0	0	0	2	0	0	0	0	5	0	0	0	0	0	0	0	7	0	0	0	0	0	0	2	0	26	5	0	0	0	0	0	0	0	0	0	0	0	0
GCA_000204135.1	Group II-e	Bacteria	Chlamydophila pecorum E58	unknown	0	0	0	0	0	0	0	0	0	2	0	0	0	0	2	0	0	0	0	0	0	0	2	0	0	0	0	0	0	0	0	1	7	0	0	0	0	0	0	0	0	0	0	0	0
GCA_000204255.1	Group II-e	Bacteria	Chlamydia psittaci 6BC	unknown	0	0	0	0	0	0	0	0	0	2	0	0	0	0	2	0	0	0	0	0	0	0	2	0	0	0	0	0	0	0	0	2	6	0	0	0	0	0	0	0	0	0	0	0	0
GCA_000204985.1	Group II-e	Bacteria	Lactobacillus johnsonii DPC 6026	unknown	0	0	0	0	0	0	0	0	0	2	0	0	0	1	12	0	0	0	0	0	0	0	13	0	0	0	0	1	0	0	1	15	4	0	0	0	0	0	0	0	1	0	0	0	0
GCA_000208385.1	Group II-e	Bacteria	Sphaerochaeta coccoides DSM 17374	unknown	0	0	0	0	0	0	0	0	0	2	0	0	0	1	18	0	0	0	0	0	0	0	20	0	0	0	0	1	0	1	0	24	5	0	0	0	0	0	0	0	0	0	0	0	1
GCA_000208405.1	Group II-e	Bacteria	Selenomonas sputigena ATCC 35185	unknown	0	0	0	0	0	0	0	0	0	2	0	0	0	0	5	0	0	0	0	0	0	0	5	5	0	0	0	0	0	0	0	13	3	0	0	0	0	0	0	0	0	0	0	0	0
GCA_000209675.1	Group II-e	Bacteria	Gallibacterium anatis UMN179	unknown	0	0	0	0	0	0	0	0	0	2	0	0	0	0	5	0	0	0	0	0	0	0	5	0	0	0	0	0	0	0	0	15	5	0	0	0	0	0	0	0	0	0	0	0	0
GCA_000210155.1	Group II-e	Bacteria	Geobacter sulfurreducens KN400	unknown	0	0	0	0	0	0	0	0	0	2	0	0	0	0	5	0	0	0	0	0	0	0	7	0	2	1	0	0	0	2	2	11	13	0	0	0	0	0	0	0	0	0	0	0	0
GCA_000210495.1	Group II-e	Bacteria	Chlamydia trachomatis Sweden2	unknown	0	0	0	0	0	0	0	0	0	2	0	0	0	0	2	0	0	0	0	0	0	0	2	0	0	0	0	0	0	0	0	1	5	0	0	0	0	0	0	0	0	0	0	0	0
GCA_000210515.1	Group II-e	Bacteria	Lactobacillus fermentum CECT 5716	unknown	0	0	0	0	0	0	0	0	0	2	0	0	0	0	4	0	0	0	0	0	0	0	4	0	0	0	0	0	0	0	0	6	10	0	0	0	0	0	0	0	0	0	0	0	0
GCA_000210875.1	Group II-e	Bacteria	Haemophilus influenzae 10810	unknown	0	0	0	0	0	0	0	0	0	2	0	0	0	0	3	0	0	0	0	0	0	0	3	0	0	0	0	0	0	0	2	8	6	0	0	0	0	0	0	0	0	0	0	0	0
GCA_000210895.1	Group II-e	Bacteria	Haemophilus parainfluenzae T3T1	unknown	0	0	0	0	0	0	0	0	0	2	0	0	0	0	4	0	0	0	0	0	0	0	4	0	0	0	0	0	0	0	0	15	8	0	0	0	0	0	0	0	0	0	0	0	0
GCA_000210915.2	Group II-e	Bacteria	Halobacteriovorax marinus SJ	unknown	0	0	0	0	0	0	0	0	0	2	0	0	0	0	2	0	0	0	0	0	0	0	3	0	0	0	0	0	0	1	5	14	8	0	0	0	0	0	0	0	0	0	0	0	0
GCA_000213825.1	Group II-e	Bacteria	Streptococcus parauberis KCTC 11537	unknown	0	0	0	0	0	0	0	0	0	2	0	0	0	0	19	0	0	0	0	0	0	0	19	0	0	0	0	0	0	0	0	20	6	0	0	0	0	0	0	0	0	0	0	0	0
GCA_000214435.1	Group II-e	Bacteria	Desulfotomaculum carboxydivorans CO-1-SRB	unknown	0	0	0	0	0	0	0	0	0	2	0	0	0	0	2	0	0	0	0	0	0	0	3	18	0	0	0	0	0	1	2	8	15	0	0	0	0	0	0	0	0	0	0	0	0
GCA_000214825.1	Group II-e	Bacteria	Thioalkalimicrobium cyclicum ALM1	unknown	0	0	0	0	0	0	0	0	0	2	0	0	0	0	3	0	0	0	0	0	0	0	3	0	0	0	0	0	0	0	0	9	7	0	0	0	0	0	0	0	0	0	0	0	0
GCA_000215085.1	Group II-e	Bacteria	Desulfotomaculum ruminis DSM 2154	unknown	0	0	0	0	0	0	0	0	0	2	0	0	0	0	3	0	0	0	0	0	0	0	5	24	0	0	0	0	0	3	2	10	21	0	0	0	0	0	0	0	0	0	0	0	0
GCA_000218875.1	Group II-e	Bacteria	Zymomonas mobilis subsp. pomaceae ATCC 29192	unknown	0	0	0	0	0	0	0	0	0	2	0	0	0	1	3	0	0	0	0	0	0	0	4	0	0	0	0	1	0	0	0	13	5	0	0	0	0	0	0	0	1	0	0	0	0
GCA_000219585.1	Group II-e	Bacteria	Nitrosomonas sp. Is79A3	unknown	0	0	0	0	0	0	0	0	0	2	0	0	0	0	6	0	0	0	0	0	0	0	7	0	0	0	0	0	0	1	0	15	14	0	0	0	0	0	0	0	0	0	0	0	0
GCA_000220105.1	Group II-e	Bacteria	Chlamydia trachomatis L2c	unknown	0	0	0	0	0	0	0	0	0	2	0	0	0	0	2	0	0	0	0	0	0	0	2	0	0	0	0	0	0	0	0	1	5	0	0	0	0	0	0	0	0	0	0	0	0
GCA_000226295.1	Group II-e	Bacteria	Chloracidobacterium thermophilum B	unknown	0	0	0	0	0	0	0	0	0	2	0	0	0	0	4	0	0	0	0	0	0	0	9	0	0	0	0	0	0	16	1	17	6	0	0	0	0	0	0	0	0	0	0	0	0
GCA_000226605.1	Group II-e	Bacteria	Chlamydia trachomatis A2497	unknown	0	0	0	0	0	0	0	0	0	2	0	0	0	0	2	0	0	0	0	0	0	0	2	0	0	0	0	0	0	0	0	1	5	0	0	0	0	0	0	0	0	0	0	0	0
GCA_000227605.1	Group II-e	Bacteria	Corynebacterium pseudotuberculosis CIP 52.97	unknown	0	0	0	0	0	0	0	0	0	2	0	0	0	0	5	0	0	0	0	0	0	0	5	0	0	0	0	0	0	0	0	5	3	0	0	0	0	0	0	0	0	0	0	0	0
GCA_000230555.1	Group II-e	Bacteria	Pelagibacterium halotolerans B2	unknown	0	0	0	0	0	0	0	0	0	2	0	0	0	1	12	0	0	0	0	0	0	0	16	0	0	0	0	1	0	4	0	30	8	0	0	0	0	0	0	0	1	0	0	0	0
GCA_000231385.3	Group II-e	Bacteria	Desulfosporosinus meridiei DSM 13257	unknown	0	0	0	0	0	0	0	0	0	2	0	0	0	0	3	0	0	0	0	0	0	0	4	2	0	0	0	0	0	1	6	17	20	0	0	0	0	0	0	0	0	0	0	0	0
GCA_000234745.1	Group II-e	Bacteria	Pasteurella multocida 36950	unknown	0	0	0	0	0	0	0	0	0	2	0	0	0	0	4	0	0	0	0	0	0	0	4	0	0	0	0	0	0	0	0	12	8	0	0	0	0	0	0	0	0	0	0	0	0
GCA_000237205.1	Group II-e	Bacteria	Simkania negevensis Z	unknown	0	0	0	0	0	0	0	0	0	2	0	0	0	0	4	0	0	0	0	0	0	0	4	0	0	0	0	0	0	0	3	10	7	0	0	0	0	0	0	0	0	0	0	0	0
GCA_000237995.2	Group II-e	Bacteria	Pediococcus claussenii ATCC BAA-344	unknown	0	0	0	0	0	0	0	0	0	2	0	0	0	0	11	0	0	0	0	0	0	0	12	0	0	0	0	0	0	1	0	12	7	0	0	0	0	0	0	0	0	0	0	0	0
GCA_000241025.2	Group II-e	Bacteria	Aggregatibacter actinomycetemcomitans ANH9381	unknown	0	0	0	0	0	0	0	0	0	2	0	0	0	0	4	0	0	0	0	0	0	0	4	0	0	0	0	0	0	0	0	12	9	0	0	0	0	0	0	0	0	0	0	0	0
GCA_000242255.3	Group II-e	Bacteria	Frateuria aurantia DSM 6220	unknown	0	0	0	0	0	0	0	0	0	2	0	0	0	3	5	0	0	0	0	0	0	0	10	0	0	0	0	3	0	2	1	15	7	0	0	0	0	0	0	0	3	0	0	0	0
GCA_000252955.1	Group II-e	Bacteria	Xenorhabdus nematophila ATCC 19061	unknown	0	0	0	0	0	0	0	0	0	2	0	0	1	0	3	0	0	0	0	0	0	0	3	0	0	0	0	0	1	0	0	17	6	0	1	0	0	0	0	0	0	0	0	0	0
GCA_000253035.1	Group II-e	Bacteria	Parachlamydia acanthamoebae UV-7	unknown	0	0	0	0	0	0	0	0	0	2	0	0	0	0	4	0	0	0	0	0	0	0	4	0	0	0	0	0	0	0	1	4	8	0	0	0	0	0	0	0	0	0	0	0	0
GCA_000253075.1	Group II-e	Bacteria	Mycoplasma mycoides subsp. capri LC str. 95010	unknown	0	0	0	0	0	0	0	0	0	2	0	0	0	0	6	0	0	0	0	0	0	0	6	0	0	0	0	0	0	0	0	2	2	0	0	0	0	0	0	0	0	0	0	0	0
GCA_000253095.1	Group II-e	Bacteria	Mycoplasma leachii 99/014/6	unknown	0	0	0	0	0	0	0	0	0	2	0	0	0	0	6	0	0	0	0	0	0	0	6	0	0	0	0	0	0	0	0	2	2	0	0	0	0	0	0	0	0	0	0	0	0
GCA_000253115.1	Group II-e	Bacteria	Thiomonas arsenitoxydans	unknown	0	0	0	0	0	0	0	0	0	2	0	0	0	0	4	0	0	0	0	0	0	0	5	0	0	0	0	0	0	1	0	13	6	0	0	0	0	0	0	0	0	0	0	0	0
GCA_000255155.1	Group II-e	Bacteria	Corynebacterium diphtheriae HC02	unknown	0	0	0	0	0	0	0	0	0	2	0	0	0	0	7	0	0	0	0	0	0	0	7	0	0	0	0	0	0	0	0	7	4	0	0	0	0	0	0	0	0	0	0	0	0
GCA_000255915.1	Group II-e	Bacteria	Pasteurella multocida subsp. multocida str. HN06	unknown	0	0	0	0	0	0	0	0	0	2	0	0	0	0	3	0	0	0	0	0	0	0	3	0	0	0	0	0	0	0	0	14	8	0	0	0	0	0	0	0	0	0	0	0	0
GCA_000259545.1	Group II-e	Bacteria	Pasteurella multocida subsp. multocida str. 3480	unknown	0	0	0	0	0	0	0	0	0	2	0	0	0	0	3	0	0	0	0	0	0	0	3	0	0	0	0	0	0	0	0	13	8	0	0	0	0	0	0	0	0	0	0	0	0
GCA_000260965.1	Group II-e	Bacteria	Methylophaga frappieri	unknown	0	0	0	0	0	0	0	0	0	2	0	0	0	0	4	0	0	0	0	0	0	0	4	0	0	0	0	0	0	0	0	13	8	0	0	0	0	0	0	0	0	0	0	0	0
GCA_000260985.2	Group II-e	Bacteria	Methylophaga nitratireducenticrescens	unknown	0	0	0	0	0	0	0	0	0	2	0	0	0	1	3	0	0	0	0	0	0	0	4	0	0	0	0	1	0	0	1	10	9	0	0	0	0	0	0	0	0	0	0	0	1
GCA_000262205.1	Group II-e	Bacteria	Francisella noatunensis subsp. orientalis str. Toba 04	unknown	0	0	0	0	0	0	0	0	0	2	0	0	1	0	3	0	0	0	0	0	0	0	3	0	0	0	0	0	1	0	0	6	4	1	0	0	0	0	0	0	0	0	0	0	0
GCA_000264455.2	Group II-e	Bacteria	Tistrella mobilis KA081020-065	unknown	0	0	0	0	0	0	0	0	0	2	0	0	0	1	8	0	0	0	0	0	0	0	9	0	0	0	0	1	0	0	0	20	7	0	0	0	0	0	0	0	1	0	0	0	0
GCA_000270205.1	Group II-e	Bacteria	Candidatus Arthromitus sp. SFB-mouse-Japan	unknown	0	0	0	0	0	0	0	0	0	2	0	0	0	0	9	0	0	0	0	0	0	0	9	0	1	1	0	0	0	0	0	8	3	0	0	0	0	0	0	0	0	0	0	0	0
GCA_000270385.1	Group II-e	Bacteria	Chlamydia psittaci C19/98	unknown	0	0	0	0	0	0	0	0	0	2	0	0	0	0	2	0	0	0	0	0	0	0	2	0	0	0	0	0	0	0	0	2	6	0	0	0	0	0	0	0	0	0	0	0	0
GCA_000270405.1	Group II-e	Bacteria	Chlamydia psittaci 01DC11	unknown	0	0	0	0	0	0	0	0	0	2	0	0	0	0	2	0	0	0	0	0	0	0	2	0	0	0	0	0	0	0	0	2	6	0	0	0	0	0	0	0	0	0	0	0	0
GCA_000270425.1	Group II-e	Bacteria	Chlamydia psittaci 02DC15	unknown	0	0	0	0	0	0	0	0	0	2	0	0	0	0	2	0	0	0	0	0	0	0	2	0	0	0	0	0	0	0	0	2	6	0	0	0	0	0	0	0	0	0	0	0	0
GCA_000270445.1	Group II-e	Bacteria	Chlamydia psittaci 08DC60	unknown	0	0	0	0	0	0	0	0	0	2	0	0	0	0	2	0	0	0	0	0	0	0	2	0	0	0	0	0	0	0	0	2	6	0	0	0	0	0	0	0	0	0	0	0	0
GCA_000283495.2	Group II-e	Bacteria	Megasphaera elsdenii DSM 20460	unknown	0	0	0	0	0	0	0	0	0	2	0	0	0	0	5	0	0	0	0	0	0	0	5	13	0	0	0	0	0	0	0	9	4	0	0	0	0	0	0	0	0	0	0	0	0
GCA_000283555.1	Group II-e	Bacteria	Candidatus Arthromitus sp. SFB-rat-Yit	unknown	0	0	0	0	0	0	0	0	0	2	0	0	0	0	8	0	0	0	0	0	0	0	8	1	2	1	0	0	0	0	0	8	3	0	0	0	0	0	0	0	0	0	0	0	0
GCA_000283575.1	Group II-e	Bacteria	Oscillibacter valericigenes Sjm18-20	unknown	0	0	0	0	0	2	0	0	0	2	0	0	0	0	3	0	0	0	0	0	0	0	4	62	0	0	0	0	0	1	0	10	22	0	0	0	0	0	0	0	0	0	0	0	0
GCA_000284315.1	Group II-e	Bacteria	Leptospirillum ferrooxidans C2-3	unknown	0	0	0	0	0	0	0	0	0	2	0	0	0	0	5	0	0	0	0	0	0	0	7	0	0	0	0	0	0	2	0	13	4	0	0	0	0	0	0	0	0	0	0	0	0
GCA_000284435.1	Group II-e	Bacteria	Candidatus Arthromitus sp. SFB-mouse-Yit	unknown	0	0	0	0	0	0	0	0	0	2	0	0	0	0	9	0	0	0	0	0	0	0	9	0	1	1	0	0	0	0	0	7	3	0	0	0	0	0	0	0	0	0	0	0	0
GCA_000284475.1	Group II-e	Bacteria	Chlamydia trachomatis A2497	unknown	0	0	0	0	0	0	0	0	0	2	0	0	0	0	2	0	0	0	0	0	0	0	2	0	0	0	0	0	0	0	0	1	5	0	0	0	0	0	0	0	0	0	0	0	0
GCA_000284615.1	Group II-e	Bacteria	Marinobacter hydrocarbonoclasticus ATCC 49840	unknown	0	0	0	0	0	0	0	0	0	2	0	0	0	0	2	0	0	0	0	0	0	0	4	0	1	0	0	0	0	2	0	13	13	0	0	0	0	0	0	0	0	0	0	0	0
GCA_000292915.1	Group II-e	Bacteria	Burkholderia cepacia GG4	unknown	0	0	0	0	0	0	0	0	0	2	0	0	0	1	4	0	0	0	0	0	0	0	9	0	0	0	0	1	0	5	0	29	13	0	0	0	0	0	0	0	1	0	0	0	0
GCA_000298375.2	Group II-e	Bacteria	Chlamydia psittaci 84/55	unknown	0	0	0	0	0	0	0	0	0	2	0	0	0	0	2	0	0	0	0	0	0	0	2	0	0	0	0	0	0	0	0	2	6	0	0	0	0	0	0	0	0	0	0	0	0
GCA_000298415.1	Group II-e	Bacteria	Chlamydia psittaci GR9	unknown	0	0	0	0	0	0	0	0	0	2	0	0	0	0	2	0	0	0	0	0	0	0	2	0	0	0	0	0	0	0	0	2	6	0	0	0	0	0	0	0	0	0	0	0	0
GCA_000298435.2	Group II-e	Bacteria	Chlamydia psittaci MN	unknown	0	0	0	0	0	0	0	0	0	2	0	0	0	0	2	0	0	0	0	0	0	0	2	0	0	0	0	0	0	0	0	2	6	0	0	0	0	0	0	0	0	0	0	0	0
GCA_000298455.2	Group II-e	Bacteria	Chlamydia psittaci VS225	unknown	0	0	0	0	0	0	0	0	0	2	0	0	0	0	2	0	0	0	0	0	0	0	2	0	0	0	0	0	0	0	0	2	6	0	0	0	0	0	0	0	0	0	0	0	0
GCA_000298475.2	Group II-e	Bacteria	Chlamydia psittaci WS/RT/E30	unknown	0	0	0	0	0	0	0	0	0	2	0	0	0	0	2	0	0	0	0	0	0	0	2	0	0	0	0	0	0	0	0	2	6	0	0	0	0	0	0	0	0	0	0	0	0
GCA_000298495.2	Group II-e	Bacteria	Chlamydia psittaci M56	unknown	0	0	0	0	0	0	0	0	0	2	0	0	0	0	2	0	0	0	0	0	0	0	2	0	0	0	0	0	0	0	0	2	6	0	0	0	0	0	0	0	0	0	0	0	0
GCA_000298515.2	Group II-e	Bacteria	Chlamydia psittaci WC	unknown	0	0	0	0	0	0	0	0	0	2	0	0	0	0	2	0	0	0	0	0	0	0	2	0	0	0	0	0	0	0	0	2	6	0	0	0	0	0	0	0	0	0	0	0	0
GCA_000298535.2	Group II-e	Bacteria	Chlamydia psittaci CP3	unknown	0	0	0	0	0	0	0	0	0	2	0	0	0	0	2	0	0	0	0	0	0	0	2	0	0	0	0	0	0	0	1	2	6	0	0	0	0	0	0	0	0	0	0	0	0
GCA_000298555.2	Group II-e	Bacteria	Chlamydia psittaci NJ1	unknown	0	0	0	0	0	0	0	0	0	2	0	0	0	0	2	0	0	0	0	0	0	0	2	0	0	0	0	0	0	0	0	2	6	0	0	0	0	0	0	0	0	0	0	0	0
GCA_000298875.1	Group II-e	Bacteria	Leuconostoc gelidum JB7	unknown	0	0	0	0	0	0	0	0	0	2	0	0	0	0	12	0	0	0	0	0	0	0	12	0	0	0	0	0	0	0	1	17	12	0	0	0	0	0	0	0	0	0	0	0	0
GCA_000299235.1	Group II-e	Bacteria	Leptospirillum ferriphilum ML-04	unknown	0	0	0	0	0	0	0	0	0	2	0	0	0	1	6	0	0	0	0	0	0	0	9	0	0	0	0	1	0	3	0	13	5	0	0	0	0	0	0	0	1	0	0	0	0
GCA_000299355.1	Group II-e	Bacteria	[Clostridium] acidurici 9a	unknown	0	0	0	0	0	0	0	0	0	2	0	0	0	0	3	0	0	0	0	0	0	0	4	27	0	0	0	0	0	1	1	7	12	0	0	0	0	0	0	0	0	0	0	0	0
GCA_000299965.1	Group II-e	Bacteria	Cycloclasticus sp. P1	unknown	0	0	0	0	0	0	0	0	0	2	0	0	0	0	1	0	0	0	0	0	0	0	4	0	0	0	0	0	0	4	0	7	9	0	0	0	0	0	0	0	0	0	0	0	0
GCA_000302475.2	Group II-e	Bacteria	Streptococcus agalactiae SA20-06	unknown	0	0	0	0	0	0	0	0	0	2	0	0	0	0	7	0	0	0	0	0	0	0	7	0	0	0	0	0	0	0	0	10	7	0	0	0	0	0	0	0	0	0	0	0	0
GCA_000304315.1	Group II-e	Bacteria	Methylocystis sp. SC2	unknown	0	0	0	0	0	0	0	0	0	2	0	0	0	0	14	0	0	0	0	0	0	0	15	0	0	0	0	0	0	1	0	17	8	0	0	0	0	0	0	0	0	0	0	0	0
GCA_000304495.1	Group II-e	Bacteria	Chlamydia trachomatis E/SW3	unknown	0	0	0	0	0	0	0	0	0	2	0	0	0	0	2	0	0	0	0	0	0	0	2	0	0	0	0	0	0	0	0	1	5	0	0	0	0	0	0	0	0	0	0	0	0
GCA_000304515.1	Group II-e	Bacteria	Chlamydia trachomatis F/SW4	unknown	0	0	0	0	0	0	0	0	0	2	0	0	0	0	2	0	0	0	0	0	0	0	2	0	0	0	0	0	0	0	0	1	5	0	0	0	0	0	0	0	0	0	0	0	0
GCA_000304535.1	Group II-e	Bacteria	Chlamydia trachomatis F/SW5	unknown	0	0	0	0	0	0	0	0	0	2	0	0	0	0	2	0	0	0	0	0	0	0	2	0	0	0	0	0	0	0	0	1	5	0	0	0	0	0	0	0	0	0	0	0	0
GCA_000305775.1	Group II-e	Bacteria	Dehalobacter sp. DCA	unknown	0	0	0	0	0	0	0	0	0	2	0	0	0	0	2	0	0	0	0	0	0	0	6	1	0	0	0	0	0	4	0	10	17	0	0	0	0	0	0	0	0	0	0	0	0
GCA_000305815.1	Group II-e	Bacteria	Dehalobacter sp. CF	unknown	0	0	0	0	0	0	0	0	0	2	0	0	0	0	3	0	0	0	0	0	0	0	4	0	0	0	0	0	0	1	0	10	17	0	0	0	0	0	0	0	0	0	0	0	0
GCA_000307145.1	Group II-e	Bacteria	Actinobacillus suis H91-0380	unknown	0	0	0	0	0	0	0	0	0	2	0	0	0	0	7	0	0	0	0	0	0	0	7	0	0	0	0	0	0	0	0	12	9	0	0	0	0	0	0	0	0	0	0	0	0
GCA_000316645.1	Group II-e	Bacteria	Nostoc sp. PCC 7524	unknown	0	0	0	0	0	0	0	0	0	2	0	0	0	0	8	0	0	0	0	0	0	0	12	31	1	1	0	0	0	4	8	25	10	0	0	0	0	0	0	0	0	0	0	0	0
GCA_000317085.1	Group II-e	Bacteria	Synechococcus sp. PCC 7502	unknown	0	0	0	0	0	0	0	0	0	2	0	0	0	0	5	0	0	0	0	0	0	0	7	14	0	0	0	0	0	2	0	19	6	0	0	0	0	0	0	0	0	0	0	0	0
GCA_000317895.1	Group II-e	Bacteria	Bdellovibrio bacteriovorus str. Tiberius	unknown	0	0	0	0	0	0	0	0	0	2	0	0	0	0	5	0	0	0	0	0	0	0	7	0	0	0	0	0	0	2	6	14	6	0	0	0	0	0	0	0	0	0	0	0	0
GCA_000317995.1	Group II-e	Bacteria	Chlamydia psittaci 01DC12	unknown	0	0	0	0	0	0	0	0	0	2	0	0	0	0	2	0	0	0	0	0	0	0	2	0	0	0	0	0	0	0	0	2	6	0	0	0	0	0	0	0	0	0	0	0	0
GCA_000318525.2	Group II-e	Bacteria	Chlamydia trachomatis A/363	unknown	0	0	0	0	0	0	0	0	0	2	0	0	0	0	2	0	0	0	0	0	0	0	2	0	0	0	0	0	0	0	0	1	5	0	0	0	0	0	0	0	0	0	0	0	0
GCA_000318545.1	Group II-e	Bacteria	Chlamydia trachomatis A/5291	unknown	0	0	0	0	0	0	0	0	0	2	0	0	0	0	2	0	0	0	0	0	0	0	2	0	0	0	0	0	0	0	0	1	5	0	0	0	0	0	0	0	0	0	0	0	0
GCA_000318565.1	Group II-e	Bacteria	Chlamydia trachomatis A/7249	unknown	0	0	0	0	0	0	0	0	0	2	0	0	0	0	2	0	0	0	0	0	0	0	2	0	0	0	0	0	0	0	0	1	5	0	0	0	0	0	0	0	0	0	0	0	0
GCA_000318585.1	Group II-e	Bacteria	Chlamydia trachomatis D/SotonD1	unknown	0	0	0	0	0	0	0	0	0	2	0	0	0	0	2	0	0	0	0	0	0	0	2	0	0	0	0	0	0	0	0	1	5	0	0	0	0	0	0	0	0	0	0	0	0
GCA_000318605.1	Group II-e	Bacteria	Chlamydia trachomatis D/SotonD5	unknown	0	0	0	0	0	0	0	0	0	2	0	0	0	0	2	0	0	0	0	0	0	0	2	0	0	0	0	0	0	0	0	1	5	0	0	0	0	0	0	0	0	0	0	0	0
GCA_000318625.1	Group II-e	Bacteria	Chlamydia trachomatis D/SotonD6	unknown	0	0	0	0	0	0	0	0	0	2	0	0	0	0	2	0	0	0	0	0	0	0	2	0	0	0	0	0	0	0	0	1	5	0	0	0	0	0	0	0	0	0	0	0	0
GCA_000318645.1	Group II-e	Bacteria	Chlamydia trachomatis E/Bour	unknown	0	0	0	0	0	0	0	0	0	2	0	0	0	0	2	0	0	0	0	0	0	0	2	0	0	0	0	0	0	0	0	1	5	0	0	0	0	0	0	0	0	0	0	0	0
GCA_000318665.1	Group II-e	Bacteria	Chlamydia trachomatis E/SotonE4	unknown	0	0	0	0	0	0	0	0	0	2	0	0	0	0	2	0	0	0	0	0	0	0	2	0	0	0	0	0	0	0	0	1	5	0	0	0	0	0	0	0	0	0	0	0	0
GCA_000318685.1	Group II-e	Bacteria	Chlamydia trachomatis E/SotonE8	unknown	0	0	0	0	0	0	0	0	0	2	0	0	0	0	2	0	0	0	0	0	0	0	2	0	0	0	0	0	0	0	0	1	5	0	0	0	0	0	0	0	0	0	0	0	0
GCA_000318705.1	Group II-e	Bacteria	Chlamydia trachomatis F/SotonF3	unknown	0	0	0	0	0	0	0	0	0	2	0	0	0	0	2	0	0	0	0	0	0	0	2	0	0	0	0	0	0	0	0	1	5	0	0	0	0	0	0	0	0	0	0	0	0
GCA_000318745.1	Group II-e	Bacteria	Chlamydia trachomatis G/SotonG1	unknown	0	0	0	0	0	0	0	0	0	2	0	0	0	0	2	0	0	0	0	0	0	0	2	0	0	0	0	0	0	0	0	1	5	0	0	0	0	0	0	0	0	0	0	0	0
GCA_000318765.1	Group II-e	Bacteria	Chlamydia trachomatis Ia/SotonIa1	unknown	0	0	0	0	0	0	0	0	0	2	0	0	0	0	2	0	0	0	0	0	0	0	2	0	0	0	0	0	0	0	0	1	5	0	0	0	0	0	0	0	0	0	0	0	0
GCA_000318785.1	Group II-e	Bacteria	Chlamydia trachomatis Ia/SotonIa3	unknown	0	0	0	0	0	0	0	0	0	2	0	0	0	0	2	0	0	0	0	0	0	0	2	0	0	0	0	0	0	0	0	1	5	0	0	0	0	0	0	0	0	0	0	0	0
GCA_000318805.1	Group II-e	Bacteria	Chlamydia trachomatis K/SotonK1	unknown	0	0	0	0	0	0	0	0	0	2	0	0	0	0	2	0	0	0	0	0	0	0	2	0	0	0	0	0	0	0	0	1	5	0	0	0	0	0	0	0	0	0	0	0	0
GCA_000318825.1	Group II-e	Bacteria	Chlamydia trachomatis L1/440/LN	unknown	0	0	0	0	0	0	0	0	0	2	0	0	0	0	2	0	0	0	0	0	0	0	2	0	0	0	0	0	0	0	0	1	5	0	0	0	0	0	0	0	0	0	0	0	0
GCA_000318845.1	Group II-e	Bacteria	Chlamydia trachomatis L1/115	unknown	0	0	0	0	0	0	0	0	0	2	0	0	0	0	2	0	0	0	0	0	0	0	2	0	0	0	0	0	0	0	0	1	5	0	0	0	0	0	0	0	0	0	0	0	0
GCA_000318865.1	Group II-e	Bacteria	Chlamydia trachomatis L1/224	unknown	0	0	0	0	0	0	0	0	0	2	0	0	0	0	2	0	0	0	0	0	0	0	2	0	0	0	0	0	0	0	0	1	5	0	0	0	0	0	0	0	0	0	0	0	0
GCA_000318885.1	Group II-e	Bacteria	Chlamydia trachomatis L2/25667R	unknown	0	0	0	0	0	0	0	0	0	2	0	0	0	0	2	0	0	0	0	0	0	0	2	0	0	0	0	0	0	0	0	1	5	0	0	0	0	0	0	0	0	0	0	0	0
GCA_000318905.1	Group II-e	Bacteria	Chlamydia trachomatis L2b/8200/07	unknown	0	0	0	0	0	0	0	0	0	2	0	0	0	0	2	0	0	0	0	0	0	0	2	0	0	0	0	0	0	0	0	1	5	0	0	0	0	0	0	0	0	0	0	0	0
GCA_000318925.1	Group II-e	Bacteria	Chlamydia trachomatis L2b/UCH-2	unknown	0	0	0	0	0	0	0	0	0	2	0	0	0	0	2	0	0	0	0	0	0	0	2	0	0	0	0	0	0	0	0	1	5	0	0	0	0	0	0	0	0	0	0	0	0
GCA_000318945.1	Group II-e	Bacteria	Chlamydia trachomatis L2b/LST	unknown	0	0	0	0	0	0	0	0	0	2	0	0	0	0	2	0	0	0	0	0	0	0	2	0	0	0	0	0	0	0	0	1	5	0	0	0	0	0	0	0	0	0	0	0	0
GCA_000318965.1	Group II-e	Bacteria	Chlamydia trachomatis L2b/CV204	unknown	0	0	0	0	0	0	0	0	0	2	0	0	0	0	2	0	0	0	0	0	0	0	2	0	0	0	0	0	0	0	0	1	5	0	0	0	0	0	0	0	0	0	0	0	0
GCA_000318985.1	Group II-e	Bacteria	Chlamydia trachomatis L2b/795	unknown	0	0	0	0	0	0	0	0	0	2	0	0	0	0	2	0	0	0	0	0	0	0	2	0	0	0	0	0	0	0	0	1	5	0	0	0	0	0	0	0	0	0	0	0	0
GCA_000319005.1	Group II-e	Bacteria	Chlamydia trachomatis L2b/Ams1	unknown	0	0	0	0	0	0	0	0	0	2	0	0	0	0	2	0	0	0	0	0	0	0	2	0	0	0	0	0	0	0	0	1	5	0	0	0	0	0	0	0	0	0	0	0	0
GCA_000319025.1	Group II-e	Bacteria	Chlamydia trachomatis L2b/Ams2	unknown	0	0	0	0	0	0	0	0	0	2	0	0	0	0	2	0	0	0	0	0	0	0	2	0	0	0	0	0	0	0	0	1	5	0	0	0	0	0	0	0	0	0	0	0	0
GCA_000319045.1	Group II-e	Bacteria	Chlamydia trachomatis L2b/Ams3	unknown	0	0	0	0	0	0	0	0	0	2	0	0	0	0	2	0	0	0	0	0	0	0	2	0	0	0	0	0	0	0	0	1	5	0	0	0	0	0	0	0	0	0	0	0	0
GCA_000319065.1	Group II-e	Bacteria	Chlamydia trachomatis L2b/Ams4	unknown	0	0	0	0	0	0	0	0	0	2	0	0	0	0	2	0	0	0	0	0	0	0	2	0	0	0	0	0	0	0	0	1	5	0	0	0	0	0	0	0	0	0	0	0	0
GCA_000319085.1	Group II-e	Bacteria	Chlamydia trachomatis L2b/Ams5	unknown	0	0	0	0	0	0	0	0	0	2	0	0	0	0	2	0	0	0	0	0	0	0	2	0	0	0	0	0	0	0	0	1	5	0	0	0	0	0	0	0	0	0	0	0	0
GCA_000319105.1	Group II-e	Bacteria	Chlamydia trachomatis L3/404/LN	unknown	0	0	0	0	0	0	0	0	0	2	0	0	0	0	2	0	0	0	0	0	0	0	2	0	0	0	0	0	0	0	0	1	5	0	0	0	0	0	0	0	0	0	0	0	0
GCA_000319125.1	Group II-e	Bacteria	Chlamydia trachomatis L2b/Canada1	unknown	0	0	0	0	0	0	0	0	0	2	0	0	0	0	2	0	0	0	0	0	0	0	2	0	0	0	0	0	0	0	0	1	5	0	0	0	0	0	0	0	0	0	0	0	0
GCA_000319575.2	Group II-e	Bacteria	Spiribacter salinus M19-40	unknown	0	0	0	0	0	0	0	0	0	2	0	0	0	0	1	0	0	0	0	0	0	0	2	0	0	0	0	0	0	3	0	8	7	0	0	0	0	0	0	0	0	0	0	0	0
GCA_000341895.1	Group II-e	Bacteria	Desulfovibrio piezophilus C1TLV30	unknown	0	0	0	0	0	0	0	0	0	2	0	0	0	0	1	0	0	0	0	0	0	0	2	0	0	0	0	0	0	1	0	12	6	0	0	0	0	0	0	0	0	0	0	0	0
GCA_000347595.1	Group II-e	Bacteria	Bibersteinia trehalosi USDA-ARS-USMARC-192	unknown	0	0	0	0	0	0	0	0	0	2	0	0	0	0	6	0	0	0	0	0	0	0	6	0	0	0	0	0	0	0	0	11	7	0	0	0	0	0	0	0	0	0	0	0	0
GCA_000348825.1	Group II-e	Bacteria	Chlamydia trachomatis IU888	unknown	0	0	0	0	0	0	0	0	0	2	0	0	0	0	2	0	0	0	0	0	0	0	2	0	0	0	0	0	0	0	0	1	5	0	0	0	0	0	0	0	0	0	0	0	0
GCA_000348845.1	Group II-e	Bacteria	Chlamydia trachomatis IU824	unknown	0	0	0	0	0	0	0	0	0	2	0	0	0	0	2	0	0	0	0	0	0	0	2	0	0	0	0	0	0	0	0	1	5	0	0	0	0	0	0	0	0	0	0	0	0
GCA_000349765.1	Group II-e	Bacteria	Mannheimia haemolytica USDA-ARS-USMARC-183	unknown	0	0	0	0	0	0	0	0	0	2	0	0	0	0	7	0	0	0	0	0	0	0	7	0	0	0	0	0	0	0	0	18	8	0	0	0	0	0	0	0	0	0	0	0	0
GCA_000349785.1	Group II-e	Bacteria	Mannheimia haemolytica USDA-ARS-USMARC-185	unknown	0	0	0	0	0	0	0	0	0	2	0	0	0	0	7	0	0	0	0	0	0	0	7	0	0	0	0	0	0	0	0	17	8	0	0	0	0	0	0	0	0	0	0	0	0
GCA_000364765.1	Group II-e	Bacteria	Chlamydia trachomatis L2/434/Bu(i)	unknown	0	0	0	0	0	0	0	0	0	2	0	0	0	0	2	0	0	0	0	0	0	0	2	0	0	0	0	0	0	0	0	1	5	0	0	0	0	0	0	0	0	0	0	0	0
GCA_000364785.1	Group II-e	Bacteria	Chlamydia trachomatis L2/434/Bu(f)	unknown	0	0	0	0	0	0	0	0	0	2	0	0	0	0	2	0	0	0	0	0	0	0	2	0	0	0	0	0	0	0	0	1	5	0	0	0	0	0	0	0	0	0	0	0	0
GCA_000376645.1	Group II-e	Bacteria	Mannheimia haemolytica M42548	unknown	0	0	0	0	0	0	0	0	0	2	0	0	0	0	7	0	0	0	0	0	0	0	7	0	0	0	0	0	0	0	0	20	8	0	0	0	0	0	0	0	0	0	0	0	0
GCA_000376665.1	Group II-e	Bacteria	Meiothermus ruber DSM 1279	unknown	0	0	0	0	0	0	0	0	0	2	0	0	0	0	14	0	0	0	0	0	0	0	16	5	0	0	0	0	0	2	0	15	11	0	0	0	0	0	0	0	0	0	0	0	0
GCA_000401175.1	Group II-e	Bacteria	Idiomarina loihiensis GSL 199	unknown	0	0	0	0	0	0	0	0	0	2	0	0	0	0	2	0	0	0	0	0	0	0	4	0	0	0	0	0	0	3	2	10	9	0	0	0	0	0	0	0	0	0	0	0	0
GCA_000418365.1	Group II-e	Bacteria	Corynebacterium terpenotabidum Y-11	unknown	0	0	0	0	0	0	0	0	0	2	0	0	0	0	5	0	0	0	0	0	0	0	5	0	0	0	0	0	0	0	0	5	4	0	0	0	0	0	0	0	0	0	0	0	0
GCA_000422095.1	Group II-e	Bacteria	Mannheimia haemolytica D174	unknown	0	0	0	0	0	0	0	0	0	2	0	0	0	0	6	0	0	0	0	0	0	0	6	0	0	0	0	0	0	0	0	17	6	0	0	0	0	0	0	0	0	0	0	0	0
GCA_000422145.1	Group II-e	Bacteria	Mannheimia haemolytica D153	unknown	0	0	0	0	0	0	0	0	0	2	0	0	0	0	6	0	0	0	0	0	0	0	6	0	0	0	0	0	0	0	0	18	8	0	0	0	0	0	0	0	0	0	0	0	0
GCA_000422165.1	Group II-e	Bacteria	Lactobacillus helveticus CNRZ32	unknown	0	0	0	0	0	0	0	0	0	2	0	0	0	0	7	0	0	0	0	0	0	0	7	0	0	0	0	0	0	0	1	10	4	0	0	0	0	0	0	0	0	0	0	0	0
GCA_000427275.1	Group II-e	Bacteria	Mannheimia haemolytica D171	unknown	0	0	0	0	0	0	0	0	0	2	0	0	0	0	6	0	0	0	0	0	0	0	6	0	0	0	0	0	0	0	0	17	7	0	0	0	0	0	0	0	0	0	0	0	0
GCA_000439735.1	Group II-e	Bacteria	Mannheimia haemolytica USMARC_2286	unknown	0	0	0	0	0	0	0	0	0	2	0	0	0	0	6	0	0	0	0	0	0	0	6	0	0	0	0	0	0	0	0	19	8	0	0	0	0	0	0	0	0	0	0	0	0
GCA_000441585.1	Group II-e	Bacteria	Chlamydia trachomatis RC-F/69	unknown	0	0	0	0	0	0	0	0	0	2	0	0	0	0	2	0	0	0	0	0	0	0	2	0	0	0	0	0	0	0	0	1	5	0	0	0	0	0	0	0	0	0	0	0	0
GCA_000441615.1	Group II-e	Bacteria	Chlamydia trachomatis RC-L2(s)/46	unknown	0	0	0	0	0	0	0	0	0	2	0	0	0	0	2	0	0	0	0	0	0	0	2	0	0	0	0	0	0	0	0	1	5	0	0	0	0	0	0	0	0	0	0	0	0
GCA_000441635.1	Group II-e	Bacteria	Chlamydia trachomatis RC-F(s)/852	unknown	0	0	0	0	0	0	0	0	0	2	0	0	0	0	2	0	0	0	0	0	0	0	2	0	0	0	0	0	0	0	0	0	5	0	0	0	0	0	0	0	0	0	0	0	0
GCA_000441655.1	Group II-e	Bacteria	Chlamydia trachomatis RC-J/943	unknown	0	0	0	0	0	0	0	0	0	2	0	0	0	0	2	0	0	0	0	0	0	0	2	0	0	0	0	0	0	0	0	1	5	0	0	0	0	0	0	0	0	0	0	0	0
GCA_000441675.1	Group II-e	Bacteria	Chlamydia trachomatis RC-J/953	unknown	0	0	0	0	0	0	0	0	0	2	0	0	0	0	2	0	0	0	0	0	0	0	2	0	0	0	0	0	0	0	0	1	5	0	0	0	0	0	0	0	0	0	0	0	0
GCA_000441695.1	Group II-e	Bacteria	Chlamydia trachomatis RC-L2(s)/3	unknown	0	0	0	0	0	0	0	0	0	2	0	0	0	0	2	0	0	0	0	0	0	0	2	0	0	0	0	0	0	0	0	1	5	0	0	0	0	0	0	0	0	0	0	0	0
GCA_000441715.1	Group II-e	Bacteria	Chlamydia trachomatis RC-F(s)/342	unknown	0	0	0	0	0	0	0	0	0	2	0	0	0	0	2	0	0	0	0	0	0	0	2	0	0	0	0	0	0	0	0	0	5	0	0	0	0	0	0	0	0	0	0	0	0
GCA_000441735.1	Group II-e	Bacteria	Chlamydia trachomatis RC-J(s)/122	unknown	0	0	0	0	0	0	0	0	0	2	0	0	0	0	2	0	0	0	0	0	0	0	2	0	0	0	0	0	0	0	0	1	5	0	0	0	0	0	0	0	0	0	0	0	0
GCA_000441755.1	Group II-e	Bacteria	Chlamydia trachomatis RC-J/966	unknown	0	0	0	0	0	0	0	0	0	2	0	0	0	0	2	0	0	0	0	0	0	0	2	0	0	0	0	0	0	0	0	1	5	0	0	0	0	0	0	0	0	0	0	0	0
GCA_000441775.1	Group II-e	Bacteria	Chlamydia trachomatis J/6276tet1	unknown	0	0	0	0	0	0	0	0	0	2	0	0	0	0	2	0	0	0	0	0	0	0	2	0	0	0	0	0	0	0	0	1	5	0	0	0	0	0	0	0	0	0	0	0	0
GCA_000441795.1	Group II-e	Bacteria	Chlamydia trachomatis RC-J/971	unknown	0	0	0	0	0	0	0	0	0	2	0	0	0	0	2	0	0	0	0	0	0	0	2	0	0	0	0	0	0	0	0	1	5	0	0	0	0	0	0	0	0	0	0	0	0
GCA_000441815.1	Group II-e	Bacteria	Chlamydia trachomatis RC-L2/55	unknown	0	0	0	0	0	0	0	0	0	2	0	0	0	0	2	0	0	0	0	0	0	0	2	0	0	0	0	0	0	0	0	1	5	0	0	0	0	0	0	0	0	0	0	0	0
GCA_000465255.1	Group II-e	Bacteria	Haemophilus influenzae KR494	unknown	0	0	0	0	0	0	0	0	0	2	0	0	0	0	3	0	0	0	0	0	0	0	3	0	0	0	0	0	0	0	0	8	6	0	0	0	0	0	0	0	0	0	0	0	0
GCA_000468495.1	Group II-e	Bacteria	Desulfovibrio gigas DSM 1382 = ATCC 19364	unknown	0	0	0	0	0	0	0	0	0	2	0	0	0	0	4	0	0	0	0	0	0	0	4	0	0	0	0	0	0	0	2	17	7	0	0	0	0	0	0	0	0	0	0	0	0
GCA_000470765.1	Group II-e	Bacteria	Chlamydia pecorum PV3056/3	unknown	0	0	0	0	0	0	0	0	0	2	0	0	0	0	2	0	0	0	0	0	0	0	2	0	0	0	0	0	0	0	0	1	7	0	0	0	0	0	0	0	0	0	0	0	0
GCA_000470805.1	Group II-e	Bacteria	Chlamydia pecorum W73	unknown	0	0	0	0	0	0	0	0	0	2	0	0	0	0	2	0	0	0	0	0	0	0	2	0	0	0	0	0	0	0	0	1	7	0	0	0	0	0	0	0	0	0	0	0	0
GCA_000470825.1	Group II-e	Bacteria	Chlamydia pecorum P787	unknown	0	0	0	0	0	0	0	0	0	2	0	0	0	0	2	0	0	0	0	0	0	0	2	0	0	0	0	0	0	0	0	1	7	0	0	0	0	0	0	0	0	0	0	0	0
GCA_000477435.1	Group II-e	Bacteria	Candidatus Symbiobacter mobilis CR	unknown	0	0	0	0	0	0	0	0	0	2	0	0	0	0	8	0	0	0	0	0	0	0	9	0	0	0	0	0	0	1	0	14	6	0	0	0	0	0	0	0	0	0	0	0	0
GCA_000485905.1	Group II-e	Bacteria	Spiribacter sp. UAH-SP71	unknown	0	0	0	0	0	0	0	0	0	2	0	0	0	0	1	0	0	0	0	0	0	0	1	0	0	0	0	0	0	0	0	7	9	0	0	0	0	0	0	0	0	0	0	0	0
GCA_000498675.1	Group II-e	Bacteria	Lactobacillus johnsonii N6.2	unknown	0	0	0	0	0	0	0	0	0	2	0	0	0	1	9	0	0	0	0	0	0	0	10	0	0	0	0	1	0	0	1	13	3	0	0	0	0	0	0	0	1	0	0	0	0
GCA_000505725.1	Group II-e	Bacteria	Francisella noatunensis subsp. orientalis LADL--07-285A	unknown	0	0	0	0	0	0	0	0	0	2	0	0	2	0	3	0	0	0	0	0	0	0	3	0	0	0	0	0	2	0	0	7	4	1	1	0	0	0	0	0	0	0	0	0	0
GCA_000507225.1	Group II-e	Bacteria	Chlamydia trachomatis C/TW-3	unknown	0	0	0	0	0	0	0	0	0	2	0	0	0	0	2	0	0	0	0	0	0	0	2	0	0	0	0	0	0	0	0	1	5	0	0	0	0	0	0	0	0	0	0	0	0
GCA_000590555.1	Group II-e	Bacteria	Corynebacterium argentoratense DSM 44202	unknown	0	0	0	0	0	0	0	0	0	2	0	0	0	0	5	0	0	0	0	0	0	0	5	0	0	0	0	0	0	0	0	8	4	0	0	0	0	0	0	0	0	0	0	0	0
GCA_000590575.1	Group II-e	Bacteria	Chlamydia trachomatis	unknown	0	0	0	0	0	0	0	0	0	2	0	0	0	0	2	0	0	0	0	0	0	0	2	0	0	0	0	0	0	0	0	0	5	0	0	0	0	0	0	0	0	0	0	0	0
GCA_000590595.1	Group II-e	Bacteria	Chlamydia trachomatis	unknown	0	0	0	0	0	0	0	0	0	2	0	0	0	0	2	0	0	0	0	0	0	0	2	0	0	0	0	0	0	0	0	1	5	0	0	0	0	0	0	0	0	0	0	0	0
GCA_000590615.1	Group II-e	Bacteria	Chlamydia trachomatis	unknown	0	0	0	0	0	0	0	0	0	2	0	0	0	0	2	0	0	0	0	0	0	0	2	0	0	0	0	0	0	0	0	1	5	0	0	0	0	0	0	0	0	0	0	0	0
GCA_000590635.1	Group II-e	Bacteria	Chlamydia trachomatis F/11-96	unknown	0	0	0	0	0	0	0	0	0	2	0	0	0	0	2	0	0	0	0	0	0	0	2	0	0	0	0	0	0	0	0	1	5	0	0	0	0	0	0	0	0	0	0	0	0
GCA_000590655.1	Group II-e	Bacteria	Chlamydia trachomatis	unknown	0	0	0	0	0	0	0	0	0	2	0	0	0	0	2	0	0	0	0	0	0	0	2	0	0	0	0	0	0	0	0	1	5	0	0	0	0	0	0	0	0	0	0	0	0
GCA_000590675.1	Group II-e	Bacteria	Chlamydia trachomatis	unknown	0	0	0	0	0	0	0	0	0	2	0	0	0	0	2	0	0	0	0	0	0	0	2	0	0	0	0	0	0	0	0	1	5	0	0	0	0	0	0	0	0	0	0	0	0
GCA_000590695.1	Group II-e	Bacteria	Chlamydia trachomatis	unknown	0	0	0	0	0	0	0	0	0	2	0	0	0	0	2	0	0	0	0	0	0	0	2	0	0	0	0	0	0	0	0	1	5	0	0	0	0	0	0	0	0	0	0	0	0
GCA_000590715.1	Group II-e	Bacteria	Chlamydia trachomatis	unknown	0	0	0	0	0	0	0	0	0	2	0	0	0	0	2	0	0	0	0	0	0	0	2	0	0	0	0	0	0	0	0	1	5	0	0	0	0	0	0	0	0	0	0	0	0
GCA_000590735.1	Group II-e	Bacteria	Chlamydia trachomatis	unknown	0	0	0	0	0	0	0	0	0	2	0	0	0	0	2	0	0	0	0	0	0	0	2	0	0	0	0	0	0	0	0	1	5	0	0	0	0	0	0	0	0	0	0	0	0
GCA_000590755.1	Group II-e	Bacteria	Chlamydia trachomatis	unknown	0	0	0	0	0	0	0	0	0	2	0	0	0	0	2	0	0	0	0	0	0	0	2	0	0	0	0	0	0	0	0	1	5	0	0	0	0	0	0	0	0	0	0	0	0
GCA_000723785.1	Group II-e	Bacteria	Acetobacter pasteurianus 386B	unknown	0	0	0	0	0	0	0	0	0	2	0	0	0	0	5	0	0	0	0	0	0	0	6	0	0	0	0	0	0	1	0	10	4	0	0	0	0	0	0	0	0	0	0	0	0
GCA_000969785.1	Group II-e	Bacteria	Chlamydia trachomatis E/C599	unknown	0	0	0	0	0	0	0	0	0	2	0	0	0	0	2	0	0	0	0	0	0	0	2	0	0	0	0	0	0	0	0	1	5	0	0	0	0	0	0	0	0	0	0	0	0
GCA_000969805.1	Group II-e	Bacteria	Chlamydia trachomatis F/SWFPminus	unknown	0	0	0	0	0	0	0	0	0	2	0	0	0	0	2	0	0	0	0	0	0	0	2	0	0	0	0	0	0	0	0	1	5	0	0	0	0	0	0	0	0	0	0	0	0
GCA_000006805.1	Group II-f	Archaea	Halobacterium sp. NRC-1	unknown	0	0	0	0	0	0	0	0	0	2	0	0	0	0	0	0	0	0	0	0	0	0	0	0	1	0	0	0	0	0	3	3	5	0	0	0	0	0	0	0	0	0	0	0	0
GCA_000069025.1	Group II-f	Archaea	Halobacterium salinarum R1	unknown	0	0	0	0	0	0	0	0	0	2	0	0	0	0	0	0	0	0	0	0	0	0	0	0	1	0	0	0	0	0	3	3	5	0	0	0	0	0	0	0	0	0	0	0	0
GCA_000007085.1	Group II-e	Bacteria	Caldanaerobacter subterraneus subsp. tengcongensis MB4	unknown	0	0	0	0	0	0	0	0	0	1	0	0	0	2	10	0	0	0	0	0	0	0	13	17	0	0	2	0	0	1	1	28	14	0	0	0	0	0	0	2	0	0	0	0	0
GCA_000013865.1	Group II-e	Bacteria	Polaromonas sp. JS666	unknown	0	0	0	0	0	0	0	0	0	1	0	0	0	2	2	0	0	0	0	0	0	0	9	0	0	0	2	0	0	9	0	17	6	0	0	0	0	0	0	2	0	0	0	0	0
GCA_000198515.1	Group II-e	Bacteria	gamma proteobacterium HdN1	unknown	0	0	0	0	0	0	0	0	0	1	0	0	0	2	5	0	0	0	0	0	0	0	8	0	0	0	2	0	0	3	3	11	11	0	0	0	0	0	0	2	0	0	0	0	0
GCA_000008265.1	Group II-e	Archaea	Picrophilus torridus DSM 9790	unknown	0	0	0	0	0	0	0	0	0	1	0	0	0	1	7	0	0	0	0	0	0	0	8	0	0	0	1	0	0	0	0	8	2	0	0	0	0	0	0	1	0	0	0	0	0
GCA_000017545.1	Group II-e	Bacteria	Fervidobacterium nodosum Rt17-B1	unknown	0	0	0	0	0	0	0	0	0	1	0	0	0	1	14	0	0	0	0	0	0	0	17	3	0	0	1	0	0	2	3	11	12	0	0	0	0	0	0	1	0	0	0	0	0
GCA_000018325.1	Group II-e	Bacteria	Alkaliphilus oremlandii OhILAs	unknown	0	0	0	0	0	0	0	0	0	1	0	0	0	1	2	0	0	0	0	0	0	0	4	22	0	0	1	0	0	2	1	5	22	0	0	0	0	0	0	1	0	0	0	0	0
GCA_000021685.1	Group II-e	Bacteria	Thermomicrobium roseum DSM 5159	unknown	0	0	0	0	0	0	0	0	0	1	0	0	0	1	8	0	0	0	0	0	0	0	11	0	0	0	1	0	0	2	1	14	8	0	0	0	0	0	0	1	0	0	0	0	0
GCA_000024905.1	Group II-e	Bacteria	Thermanaerovibrio acidaminovorans DSM 6589	unknown	0	0	0	0	0	0	0	0	0	1	0	0	0	1	1	0	0	0	0	0	0	0	3	1	0	0	1	0	0	1	0	7	5	0	0	0	0	0	0	1	0	0	0	0	0
GCA_000197855.1	Group II-e	Bacteria	Ralstonia solanacearum CFBP2957	unknown	0	0	0	0	0	0	0	0	0	1	0	0	0	1	2	0	0	0	0	0	0	0	4	0	0	0	1	0	0	1	1	15	9	0	0	0	0	0	0	1	0	0	0	0	0
GCA_000236585.1	Group II-e	Bacteria	Thermus sp. CCB_US3_UF1	unknown	0	0	0	0	0	0	0	0	0	1	0	0	0	1	6	0	0	0	0	0	0	0	7	2	0	0	1	0	0	0	1	6	8	0	0	0	0	0	0	1	0	0	0	0	0
GCA_000312705.1	Group II-e	Bacteria	Anabaena sp. 90	unknown	0	0	0	0	0	0	0	0	0	1	0	0	0	1	6	0	0	0	0	0	0	0	8	15	0	0	1	0	0	1	0	17	15	0	0	0	0	0	0	1	0	0	0	0	0
GCA_000019885.1	Group II-e	Bacteria	Coxiella burnetii CbuK_Q154	unknown	0	0	0	0	0	0	0	0	0	1	0	0	0	1	1	0	0	0	0	0	0	0	2	0	0	0	1	0	0	0	0	11	6	0	0	0	0	1	0	0	0	0	0	0	0
GCA_000092905.1	Group II-e	Bacteria	Kyrpidia tusciae DSM 2912	unknown	0	0	0	0	0	0	0	0	0	1	0	0	0	1	2	0	0	0	0	0	0	0	3	20	0	0	1	0	0	0	0	10	11	0	0	0	0	1	0	0	0	0	0	0	0
GCA_000166415.1	Group II-e	Bacteria	Halanaerobium hydrogeniformans	unknown	0	0	0	0	0	0	0	0	0	1	0	0	0	1	11	0	0	0	0	0	0	0	12	6	0	0	1	0	0	0	0	12	10	0	0	0	0	1	0	0	0	0	0	0	0
GCA_000024205.1	Group II-a	Bacteria	Desulfotomaculum acetoxidans DSM 771	unknown	1	0	2	0	1	3	0	0	0	1	0	0	0	0	2	2	0	0	0	0	0	0	3	73	4	5	0	0	0	2	6	11	47	0	0	0	0	0	0	0	0	0	0	0	0
GCA_000007345.1	Group II-e	Archaea	Methanosarcina acetivorans C2A	unknown	0	0	0	0	0	0	0	0	0	1	0	0	0	0	5	0	0	0	0	0	0	0	6	0	0	1	0	0	0	1	210	13	3	0	0	0	0	0	0	0	0	0	0	0	0
GCA_000008645.1	Group II-e	Archaea	Methanothermobacter thermautotrophicus str. Delta H	unknown	0	0	0	0	0	0	0	0	0	1	0	0	0	0	1	0	0	0	0	0	0	0	1	0	0	0	0	0	0	0	5	1	0	0	0	0	0	0	0	0	0	0	0	0	0
GCA_000011085.1	Group II-e	Archaea	Haloarcula marismortui ATCC 43049	unknown	0	0	0	0	0	0	0	0	0	1	0	0	0	0	7	0	0	0	0	0	0	0	9	0	1	0	0	0	0	3	7	15	4	0	0	0	0	0	0	0	0	0	0	0	0
GCA_000011205.1	Group II-e	Archaea	Sulfolobus tokodaii str. 7	unknown	0	0	0	0	0	0	0	0	0	1	0	0	0	0	9	0	0	0	0	0	0	0	9	0	0	1	0	0	0	0	1	10	2	0	0	0	0	0	0	0	0	0	0	0	0
GCA_000015825.1	Group II-e	Archaea	Methanoculleus marisnigri JR1	unknown	0	0	0	0	0	0	0	0	0	1	0	0	0	0	2	0	0	0	0	0	0	0	2	0	0	0	0	0	0	0	9	7	2	0	0	0	0	0	0	0	0	0	0	0	0
GCA_000015945.1	Group II-e	Archaea	Staphylothermus marinus F1	unknown	0	0	0	0	0	0	0	0	0	1	0	0	0	0	4	0	0	0	0	0	0	0	4	0	0	0	0	0	0	0	0	10	1	0	0	0	0	0	0	0	0	0	0	0	0
GCA_000018365.1	Group II-e	Archaea	Thermococcus onnurineus NA1	unknown	0	0	0	0	0	0	0	0	0	1	0	0	0	0	3	0	0	0	0	0	0	0	3	0	0	0	0	0	0	0	0	6	1	0	0	0	0	0	0	0	0	0	0	0	0
GCA_000019605.1	Group II-e	Archaea	Candidatus Korarchaeum cryptofilum OPF8	unknown	0	0	0	0	0	0	0	0	0	1	0	0	0	0	1	0	0	0	0	0	0	0	2	0	0	0	0	0	0	1	5	5	0	0	0	0	0	0	0	0	0	0	0	0	0
GCA_000092185.1	Group II-e	Archaea	Thermosphaera aggregans DSM 11486	unknown	0	0	0	0	0	0	0	0	0	1	0	0	0	0	3	0	0	0	0	0	0	0	4	0	0	0	0	0	0	1	1	8	0	0	0	0	0	0	0	0	0	0	0	0	0
GCA_000151105.2	Group II-e	Archaea	Thermococcus barophilus MP	unknown	0	0	0	0	0	0	0	0	0	1	0	0	0	0	5	0	0	0	0	0	0	0	5	0	0	0	0	0	0	0	2	15	3	0	0	0	0	0	0	0	0	0	0	0	0
GCA_000194625.1	Group II-e	Archaea	Archaeoglobus veneficus SNP6	unknown	0	0	0	0	0	0	0	0	0	1	0	0	0	0	3	0	0	0	0	0	0	0	4	0	0	0	0	0	0	5	2	4	0	0	0	0	0	0	0	0	0	0	0	0	0
GCA_000195895.1	Group II-e	Archaea	Methanosarcina barkeri str. Fusaro	unknown	0	0	0	0	0	0	0	0	0	1	0	0	0	0	3	0	0	0	0	0	0	0	6	0	0	0	0	0	0	3	220	11	3	0	0	0	0	0	0	0	0	0	0	0	0
GCA_000215995.1	Group II-e	Archaea	Pyrococcus yayanosii CH1	unknown	0	0	0	0	0	0	0	0	0	1	0	0	0	0	3	0	0	0	0	0	0	0	3	0	0	0	0	0	0	0	0	9	2	0	0	0	0	0	0	0	0	0	0	0	0
GCA_000221185.1	Group II-e	Archaea	Thermococcus sp. 4557	unknown	0	0	0	0	0	0	0	0	0	1	0	0	0	0	5	0	0	0	0	0	0	0	5	0	0	0	0	0	0	0	3	9	4	0	0	0	0	0	0	0	0	0	0	0	0
GCA_000223905.1	Group II-e	Archaea	Haloarcula hispanica ATCC 33960	unknown	0	0	0	0	0	0	0	0	0	1	0	0	0	0	9	0	0	0	0	0	0	0	11	0	1	0	0	0	0	4	8	17	3	0	0	0	0	0	0	0	0	0	0	0	0
GCA_000246985.3	Group II-e	Archaea	Thermococcus litoralis DSM 5473	unknown	0	0	0	0	0	0	0	0	0	1	0	0	0	0	4	0	0	0	0	0	0	0	4	0	0	0	0	0	0	0	3	12	2	0	0	0	0	0	0	0	0	0	0	0	0
GCA_000304355.2	Group II-e	Archaea	Methanoculleus bourgensis MS2	unknown	0	0	0	0	0	0	0	0	0	1	0	0	0	0	1	0	0	0	0	0	0	0	1	0	0	1	0	0	0	0	18	9	1	0	0	0	0	0	0	0	0	0	0	0	0
GCA_000328665.1	Group II-e	Archaea	Methanomethylovorans hollandica DSM 15978	unknown	0	0	0	0	0	0	0	0	0	1	0	0	0	0	2	0	0	0	0	0	0	0	2	0	0	0	0	0	0	0	31	7	2	0	0	0	0	0	0	0	0	0	0	0	0
GCA_000385565.1	Group II-e	Archaea	Archaeoglobus sulfaticallidus PM70-1	unknown	0	0	0	0	0	0	0	0	0	1	0	0	0	0	1	0	0	0	0	0	0	0	2	0	1	3	0	0	0	1	6	3	3	0	0	0	0	0	0	0	0	0	0	0	0
GCA_000504565.2	Group II-e	Archaea	Haloarcula hispanica N601	unknown	0	0	0	0	0	0	0	0	0	1	0	0	0	0	9	0	0	0	0	0	0	0	11	0	1	0	0	0	0	4	8	17	3	0	0	0	0	0	0	0	0	0	0	0	0
GCA_000006845.1	Group II-e	Bacteria	Neisseria gonorrhoeae FA 1090	unknown	0	0	0	0	0	0	0	0	0	1	0	0	0	0	1	0	0	0	0	0	0	0	1	0	0	0	0	0	0	0	0	5	4	0	0	0	0	0	0	0	0	0	0	0	0
GCA_000006985.1	Group II-e	Bacteria	Chlorobium tepidum TLS	unknown	0	0	0	0	0	0	0	0	0	1	0	0	0	0	9	0	0	0	0	0	0	0	9	0	0	0	0	0	0	0	0	6	1	0	0	0	0	0	0	0	0	0	0	0	0
GCA_000007105.1	Group II-e	Bacteria	Zymomonas mobilis subsp. mobilis ZM4 = ATCC 31821	unknown	0	0	0	0	0	0	0	0	0	1	0	0	0	1	3	0	0	0	0	0	0	0	4	0	0	0	0	1	0	0	0	13	4	0	0	0	0	0	0	0	1	0	0	0	0
GCA_000007285.1	Group II-e	Bacteria	Streptococcus pyogenes MGAS8232	unknown	0	0	0	0	0	0	0	0	0	1	0	0	0	0	10	0	0	0	0	0	0	0	10	0	0	0	0	0	0	0	1	18	5	0	0	0	0	0	0	0	0	0	0	0	0
GCA_000007325.1	Group II-e	Bacteria	Fusobacterium nucleatum subsp. nucleatum ATCC 25586	unknown	0	0	0	0	0	0	0	0	0	1	0	0	0	0	2	0	0	0	0	0	0	0	2	0	0	0	0	0	0	0	0	5	5	0	0	0	0	0	0	0	0	0	0	0	0
GCA_000007425.1	Group II-e	Bacteria	Streptococcus pyogenes MGAS315	unknown	0	0	0	0	0	0	0	0	0	1	0	0	0	0	10	0	0	0	0	0	0	0	10	0	0	0	0	0	0	0	1	19	5	0	0	0	0	0	0	0	0	0	0	0	0
GCA_000007625.1	Group II-e	Bacteria	Clostridium tetani E88	unknown	0	0	0	0	0	0	0	0	0	1	0	0	0	0	3	0	0	0	0	0	0	0	4	1	0	0	0	0	0	1	0	12	13	0	0	0	0	0	0	0	0	0	0	0	0
GCA_000008205.1	Group II-e	Bacteria	Mycoplasma hyopneumoniae J	unknown	0	0	0	0	0	0	0	0	0	1	0	0	0	0	1	0	0	0	0	0	0	0	1	0	0	0	0	0	0	0	0	2	1	0	0	0	0	0	0	0	0	0	0	0	0
GCA_000008225.1	Group II-e	Bacteria	Mycoplasma hyopneumoniae 7448	unknown	0	0	0	0	0	0	0	0	0	1	0	0	0	0	1	0	0	0	0	0	0	0	1	0	0	0	0	0	0	0	0	2	1	0	0	0	0	0	0	0	0	0	0	0	0
GCA_000008405.1	Group II-e	Bacteria	Mycoplasma hyopneumoniae 232	unknown	0	0	0	0	0	0	0	0	0	1	0	0	0	0	1	0	0	0	0	0	0	0	1	0	0	0	0	0	0	0	0	2	1	0	0	0	0	0	0	0	0	0	0	0	0
GCA_000008625.1	Group II-e	Bacteria	Aquifex aeolicus VF5	unknown	0	0	0	0	0	0	0	0	0	1	0	0	0	1	1	0	0	0	0	0	0	0	2	0	0	0	0	1	0	0	0	8	6	0	0	0	0	0	0	0	1	0	0	0	0
GCA_000008805.1	Group II-e	Bacteria	Neisseria meningitidis MC58	unknown	0	0	0	0	0	0	0	0	0	1	0	0	0	0	1	0	0	0	0	0	0	0	1	0	0	0	0	0	0	0	0	7	6	0	0	0	0	0	0	0	0	0	0	0	0
GCA_000009105.1	Group II-e	Bacteria	Neisseria meningitidis Z2491	unknown	0	0	0	0	0	0	0	0	0	1	0	0	0	0	1	0	0	0	0	0	0	0	1	0	0	0	0	0	0	0	0	7	6	0	0	0	0	0	0	0	0	0	0	0	0
GCA_000009365.1	Group II-e	Bacteria	Alcanivorax borkumensis SK2	unknown	0	0	0	0	0	0	0	0	0	1	0	0	0	0	1	0	0	0	0	0	0	0	3	0	0	0	0	0	0	3	0	12	9	0	0	0	0	0	0	0	0	0	0	0	0
GCA_000009385.1	Group II-e	Bacteria	Streptococcus pyogenes str. Manfredo	unknown	0	0	0	0	0	0	0	0	0	1	0	0	0	0	10	0	0	0	0	0	0	0	10	0	0	0	0	0	0	0	1	17	5	0	0	0	0	0	0	0	0	0	0	0	0
GCA_000009465.1	Group II-e	Bacteria	Neisseria meningitidis FAM18	unknown	0	0	0	0	0	0	0	0	0	1	0	0	0	0	1	0	0	0	0	0	0	0	1	0	0	0	0	0	0	0	0	7	6	0	0	0	0	0	0	0	0	0	0	0	0
GCA_000010565.1	Group II-e	Bacteria	Pelotomaculum thermopropionicum SI	unknown	0	0	0	0	0	0	0	0	0	1	0	0	0	0	3	0	0	0	0	0	0	0	3	36	0	0	0	0	0	0	3	12	22	0	0	0	0	0	0	0	0	0	0	0	0
GCA_000010785.1	Group II-e	Bacteria	Hydrogenobacter thermophilus TK-6	unknown	0	0	0	0	0	0	0	0	0	1	0	0	0	0	1	0	0	0	0	0	0	0	1	0	0	0	0	0	0	0	0	8	8	0	0	0	0	0	0	0	0	0	0	0	0
GCA_000010985.1	Group II-e	Bacteria	Deferribacter desulfuricans SSM1	unknown	0	0	0	0	0	0	0	0	0	1	0	0	0	0	1	0	0	0	0	0	0	0	1	0	0	0	0	0	0	0	1	8	9	0	0	0	0	0	0	0	0	0	0	0	0
GCA_000011285.1	Group II-e	Bacteria	Streptococcus pyogenes SSI-1	unknown	0	0	0	0	0	0	0	0	0	1	0	0	0	0	10	0	0	0	0	0	0	0	10	0	0	0	0	0	0	0	1	16	5	0	0	0	0	0	0	0	0	0	0	0	0
GCA_000011345.1	Group II-e	Bacteria	Thermosynechococcus elongatus BP-1	unknown	0	0	0	0	0	0	0	0	0	1	0	0	0	0	4	0	0	0	0	0	0	0	6	6	0	0	0	0	0	2	0	8	2	0	0	0	0	0	0	0	0	0	0	0	0
GCA_000011665.1	Group II-e	Bacteria	Streptococcus pyogenes MGAS10394	unknown	0	0	0	0	0	0	0	0	0	1	0	0	0	0	10	0	0	0	0	0	0	0	10	0	0	0	0	0	0	0	1	16	5	0	0	0	0	0	0	0	0	0	0	0	0
GCA_000011825.1	Group II-e	Bacteria	Streptococcus thermophilus LMG 18311	unknown	0	0	0	0	0	0	0	0	0	1	0	0	0	0	6	0	0	0	0	0	0	0	6	0	0	0	0	0	0	0	0	9	5	0	0	0	0	0	0	0	0	0	0	0	0
GCA_000011845.1	Group II-e	Bacteria	Streptococcus thermophilus CNRZ1066	unknown	0	0	0	0	0	0	0	0	0	1	0	0	0	0	7	0	0	0	0	0	0	0	7	0	0	0	0	0	0	0	0	9	3	0	0	0	0	0	0	0	0	0	0	0	0
GCA_000011905.1	Group II-e	Bacteria	Dehalococcoides mccartyi 195	unknown	0	0	0	0	0	0	0	0	0	1	0	0	0	0	0	0	0	0	0	0	0	0	1	0	0	0	0	0	0	1	0	1	1	0	0	0	0	0	0	0	0	0	0	0	0
GCA_000012305.1	Group II-e	Bacteria	Psychrobacter arcticus 273-4	unknown	0	0	0	0	0	0	0	0	0	1	0	0	0	0	1	0	0	0	0	0	0	0	1	0	0	0	0	0	0	0	0	7	12	0	0	0	0	0	0	0	0	0	0	0	0
GCA_000012485.1	Group II-e	Bacteria	Chlorobium luteolum DSM 273	unknown	0	0	0	0	0	0	0	0	0	1	0	0	0	1	7	0	0	0	0	0	0	0	8	0	0	0	0	1	0	0	0	7	7	0	0	0	0	0	0	0	1	0	0	0	0
GCA_000012585.1	Group II-e	Bacteria	Chlorobium chlorochromatii CaD3	unknown	0	0	0	0	0	0	0	0	0	1	0	0	0	1	7	0	0	0	0	0	0	0	9	0	0	0	0	1	0	1	1	5	2	0	0	0	0	0	0	0	1	0	0	0	0
GCA_000012885.1	Group II-e	Bacteria	Pelobacter carbinolicus DSM 2380	unknown	0	0	0	0	0	0	0	0	0	1	0	0	0	0	2	0	0	0	0	0	0	0	2	0	0	1	0	0	0	0	0	11	9	0	0	0	0	0	0	0	0	0	0	0	0
GCA_000012965.1	Group II-e	Bacteria	Sulfurimonas denitrificans DSM 1251	unknown	0	0	0	0	0	0	0	0	0	1	0	0	0	0	1	0	0	0	0	0	0	0	1	0	0	0	0	0	0	0	0	9	3	0	0	0	0	0	0	0	0	0	0	0	0
GCA_000013485.1	Group II-e	Bacteria	Streptococcus pyogenes MGAS9429	unknown	0	0	0	0	0	0	0	0	0	1	0	0	0	0	10	0	0	0	0	0	0	0	10	0	0	0	0	0	0	0	0	15	5	0	0	0	0	0	0	0	0	0	0	0	0
GCA_000013525.1	Group II-e	Bacteria	Streptococcus pyogenes MGAS2096	unknown	0	0	0	0	0	0	0	0	0	1	0	0	0	0	10	0	0	0	0	0	0	0	10	0	0	0	0	0	0	0	0	16	5	0	0	0	0	0	0	0	0	0	0	0	0
GCA_000013625.1	Group II-e	Bacteria	Janthinobacterium sp. Marseille	unknown	0	0	0	0	0	0	0	0	0	1	0	0	0	0	3	0	0	0	0	0	0	0	3	0	0	0	0	0	0	0	0	12	7	0	0	0	0	0	0	0	0	0	0	0	0
GCA_000013905.1	Group II-e	Bacteria	Psychrobacter cryohalolentis K5	unknown	0	0	0	0	0	0	0	0	0	1	0	0	0	0	1	0	0	0	0	0	0	0	1	0	0	0	0	0	0	0	0	7	12	0	0	0	0	0	0	0	0	0	0	0	0
GCA_000014025.1	Group II-e	Bacteria	Arcobacter butzleri RM4018	unknown	0	0	0	0	0	0	0	0	0	1	0	0	0	0	1	0	0	0	0	0	0	0	1	0	0	0	0	0	0	0	1	10	3	0	0	0	0	0	0	0	0	0	0	0	0
GCA_000014105.1	Group II-e	Bacteria	Neisseria meningitidis 053442	unknown	0	0	0	0	0	0	0	0	0	1	0	0	0	0	1	0	0	0	0	0	0	0	1	0	0	0	0	0	0	0	0	7	6	0	0	0	0	0	0	0	0	0	0	0	0
GCA_000014385.1	Group II-e	Bacteria	Oenococcus oeni PSU-1	unknown	0	0	0	0	0	0	0	0	0	1	0	0	0	0	11	0	0	0	0	0	0	0	11	0	0	0	0	0	0	0	0	15	8	0	0	0	0	0	0	0	0	0	0	0	0
GCA_000014405.1	Group II-e	Bacteria	Lactobacillus delbrueckii subsp. bulgaricus ATCC BAA-365	unknown	0	0	0	0	0	0	0	0	0	1	0	0	0	0	3	0	0	0	0	0	0	0	3	0	0	0	0	0	0	0	0	6	4	0	0	0	0	0	0	0	0	0	0	0	0
GCA_000014485.1	Group II-e	Bacteria	Streptococcus thermophilus LMD-9	unknown	0	0	0	0	0	0	0	0	0	1	0	0	0	0	2	0	0	0	0	0	0	0	2	0	0	0	0	0	0	0	0	6	5	0	0	0	0	0	0	0	0	0	0	0	0
GCA_000014505.1	Group II-e	Bacteria	Pediococcus pentosaceus ATCC 25745	unknown	0	0	0	0	0	0	0	0	0	1	0	0	0	0	8	0	0	0	0	0	0	0	8	0	0	0	0	0	0	0	0	19	8	0	0	0	0	0	0	0	0	0	0	0	0
GCA_000015085.1	Group II-e	Bacteria	Campylobacter fetus subsp. fetus 82-40	unknown	0	0	0	0	0	0	0	0	0	1	0	0	0	0	1	0	0	0	0	0	0	0	1	0	0	0	0	0	0	0	0	3	5	0	0	0	0	0	0	0	0	0	0	0	0
GCA_000015105.1	Group II-e	Bacteria	Candidatus Ruthia magnifica str. Cm (Calyptogena magnifica)	unknown	0	0	0	0	0	0	0	0	0	1	0	0	0	0	1	0	0	0	0	0	0	0	1	0	0	0	0	0	0	0	0	3	4	0	0	0	0	0	0	0	0	0	0	0	0
GCA_000015125.1	Group II-e	Bacteria	Chlorobium phaeobacteroides DSM 266	unknown	0	0	0	0	0	0	0	0	0	1	0	0	0	0	8	0	0	0	0	0	0	0	8	0	0	0	0	0	0	0	0	7	5	0	0	0	0	0	0	0	0	0	0	0	0
GCA_000015545.1	Group II-e	Bacteria	Acidovorax sp. JS42	unknown	0	0	0	0	0	0	0	0	0	1	0	0	0	0	1	0	0	0	0	0	0	0	1	0	0	0	0	0	0	0	0	19	5	0	0	0	0	0	0	0	0	0	0	0	0
GCA_000015725.1	Group II-e	Bacteria	Methylibium petroleiphilum PM1	unknown	0	0	0	0	0	0	0	0	0	1	0	0	0	0	2	0	0	0	0	0	0	0	9	0	0	0	0	0	0	9	0	14	6	0	0	0	0	0	0	0	0	0	0	0	0
GCA_000016085.1	Group II-e	Bacteria	Chlorobium phaeovibrioides DSM 265	unknown	0	0	0	0	0	0	0	0	0	1	0	0	0	0	8	0	0	0	0	0	0	0	8	0	0	0	0	0	0	0	0	7	4	0	0	0	0	0	0	0	0	0	0	0	0
GCA_000016465.1	Group II-e	Bacteria	Haemophilus influenzae PittEE	unknown	0	0	0	0	0	0	0	0	0	1	0	0	0	0	2	0	0	0	0	0	0	0	2	0	0	0	0	0	0	0	0	5	3	0	0	0	0	0	0	0	0	0	0	0	0
GCA_000016885.1	Group II-e	Bacteria	Psychrobacter sp. PRwf-1	unknown	0	0	0	0	0	0	0	0	0	1	0	0	0	0	1	0	0	0	0	0	0	0	1	0	0	0	0	0	0	0	0	9	12	0	0	0	0	0	0	0	0	0	0	0	0
GCA_000017465.1	Group II-e	Bacteria	Campylobacter curvus 525.92	unknown	0	0	0	0	0	0	0	0	0	1	0	0	0	0	1	0	0	0	0	0	0	0	1	0	0	0	0	0	0	0	1	4	3	0	0	0	0	0	0	0	0	0	0	0	0
GCA_000017645.1	Group II-e	Bacteria	Xanthobacter autotrophicus Py2	unknown	0	0	0	0	0	0	0	0	0	1	0	0	0	0	5	0	0	0	0	0	0	0	7	0	0	0	0	0	0	3	0	26	3	0	0	0	0	0	0	0	0	0	0	0	0
GCA_000017725.1	Group II-e	Bacteria	Campylobacter concisus 13826	unknown	0	0	0	0	0	0	0	0	0	1	0	0	0	0	1	0	0	0	0	0	0	0	1	0	0	0	0	0	0	0	0	3	2	0	0	0	0	0	0	0	0	0	0	0	0
GCA_000018025.1	Group II-e	Bacteria	Shewanella sediminis HAW-EB3	unknown	0	0	0	0	0	0	0	0	0	1	0	0	0	0	3	0	0	0	0	0	0	0	4	0	1	0	0	0	0	1	6	17	9	0	0	0	0	0	0	0	0	0	0	0	0
GCA_000018125.1	Group II-e	Bacteria	Streptococcus pyogenes NZ131	unknown	0	0	0	0	0	0	0	0	0	1	0	0	0	0	10	0	0	0	0	0	0	0	10	0	0	0	0	0	0	0	0	13	5	0	0	0	0	0	0	0	0	0	0	0	0
GCA_000018665.1	Group II-e	Bacteria	Delftia acidovorans SPH-1	unknown	0	0	0	0	0	0	0	0	0	1	0	0	0	0	1	0	0	0	0	0	0	0	1	0	0	0	0	0	0	0	0	23	9	0	0	0	0	0	0	0	0	0	0	0	0
GCA_000018745.1	Group II-e	Bacteria	Coxiella burnetii RSA 331	unknown	0	0	0	0	0	0	0	0	0	1	0	0	0	0	1	0	0	0	0	0	0	0	1	0	0	0	0	0	0	0	0	10	6	0	0	0	0	0	0	0	0	0	0	0	0
GCA_000019485.1	Group II-e	Bacteria	Synechococcus sp. PCC 7002	unknown	0	0	0	0	0	0	0	0	0	1	0	0	0	0	8	0	0	0	0	0	0	0	9	11	0	0	0	0	0	1	0	10	4	0	0	0	0	0	0	0	0	0	0	0	0
GCA_000019845.1	Group II-e	Bacteria	Beijerinckia indica subsp. indica ATCC 9039	unknown	0	0	0	0	0	0	0	0	0	1	0	0	0	0	4	0	0	0	0	0	0	0	5	0	0	0	0	0	0	1	0	23	4	0	0	0	0	0	0	0	0	0	0	0	0
GCA_000020105.1	Group II-e	Bacteria	Neisseria gonorrhoeae NCCP11945	unknown	0	0	0	0	0	0	0	0	0	1	0	0	0	0	1	0	0	0	0	0	0	0	1	0	0	0	0	0	0	0	0	8	6	0	0	0	0	0	0	0	0	0	0	0	0
GCA_000020385.1	Group II-e	Bacteria	Geobacter lovleyi SZ	unknown	0	0	0	0	0	0	0	0	0	1	0	0	0	0	4	0	0	0	0	0	0	0	4	0	0	1	0	0	0	0	4	14	12	0	0	0	0	0	0	0	0	0	0	0	0
GCA_000020465.1	Group II-e	Bacteria	Chlorobium limicola DSM 245	unknown	0	0	0	0	0	0	0	0	0	1	0	0	0	0	8	0	0	0	0	0	0	0	8	0	0	0	0	0	0	0	0	7	5	0	0	0	0	0	0	0	0	0	0	0	0
GCA_000020505.1	Group II-e	Bacteria	Chlorobaculum parvum NCIB 8327	unknown	0	0	0	0	0	0	0	0	0	1	0	0	0	0	7	0	0	0	0	0	0	0	7	0	0	0	0	0	0	0	0	6	4	0	0	0	0	0	0	0	0	0	0	0	0
GCA_000020545.1	Group II-e	Bacteria	Chlorobium phaeobacteroides BS1	unknown	0	0	0	0	0	0	0	0	0	1	0	0	0	0	8	0	0	0	0	0	0	0	8	0	0	0	0	0	0	0	0	4	6	0	0	0	0	0	0	0	0	0	0	0	0
GCA_000020565.1	Group II-e	Bacteria	Candidatus Amoebophilus asiaticus 5a2	unknown	0	0	0	0	0	0	0	0	0	1	0	0	0	0	1	0	0	0	0	0	0	0	1	0	0	0	0	0	0	0	0	3	1	0	0	0	0	0	0	0	0	0	0	0	0
GCA_000020625.1	Group II-e	Bacteria	Prosthecochloris aestuarii DSM 271	unknown	0	0	0	0	0	0	0	0	0	1	0	0	0	0	9	0	0	0	0	0	0	0	9	0	0	0	0	0	0	0	0	5	5	0	0	0	0	0	0	0	0	0	0	0	0
GCA_000020645.1	Group II-e	Bacteria	Pelodictyon phaeoclathratiforme BU-1	unknown	0	0	0	0	0	0	0	0	0	1	0	0	0	0	8	0	0	0	0	0	0	0	9	0	0	0	0	0	0	1	0	8	4	0	0	0	0	0	0	0	0	0	0	0	0
GCA_000020785.1	Group II-e	Bacteria	Hydrogenobaculum sp. Y04AAS1	unknown	0	0	0	0	0	0	0	0	0	1	0	0	0	0	1	0	0	0	0	0	0	0	1	0	0	1	0	0	0	0	0	7	4	0	0	0	0	0	0	0	0	0	0	0	0
GCA_000020945.1	Group II-e	Bacteria	Coprothermobacter proteolyticus DSM 5265	unknown	0	0	0	0	0	0	0	0	0	1	0	0	0	0	3	0	0	0	0	0	0	0	3	11	0	0	0	0	0	0	0	9	1	0	0	0	0	0	0	0	0	0	0	0	0
GCA_000021025.1	Group II-e	Bacteria	Laribacter hongkongensis HLHK9	unknown	0	0	0	0	0	0	0	0	0	1	0	0	0	0	1	0	0	0	0	0	0	0	1	0	0	0	0	0	0	0	0	14	7	0	0	0	0	0	0	0	0	0	0	0	0
GCA_000021145.1	Group II-e	Bacteria	Acinetobacter baumannii AB307-0294	unknown	0	0	0	0	0	0	0	0	0	1	0	0	0	0	1	0	0	0	0	0	0	0	2	0	0	0	0	0	0	1	1	12	13	0	0	0	0	0	0	0	0	0	0	0	0
GCA_000021245.1	Group II-e	Bacteria	Acinetobacter baumannii AB0057	unknown	0	0	0	0	0	0	0	0	0	1	0	0	0	0	1	0	0	0	0	0	0	0	2	0	0	0	0	0	0	1	1	11	13	0	0	0	0	0	0	0	0	0	0	0	0
GCA_000021545.1	Group II-e	Bacteria	Sulfurihydrogenibium azorense Az-Fu1	unknown	0	0	0	0	0	0	0	0	0	1	0	0	0	1	0	0	0	0	0	0	0	0	1	0	0	0	0	1	0	0	0	12	5	0	0	0	0	0	0	0	1	0	0	0	0
GCA_000021705.1	Group II-e	Bacteria	Candidatus Hamiltonella defensa 5AT (Acyrthosiphon pisum)	unknown	0	0	0	0	0	0	0	0	0	1	0	0	0	0	1	0	0	0	0	0	0	0	1	0	0	0	0	0	0	0	0	10	4	0	0	0	0	0	0	0	0	0	0	0	0
GCA_000022105.1	Group II-e	Bacteria	Brachyspira hyodysenteriae WA1	unknown	0	0	0	0	0	0	0	0	0	1	0	0	0	0	8	0	0	0	0	0	0	0	8	0	0	0	0	0	0	0	0	16	18	0	0	0	0	0	0	0	0	0	0	0	0
GCA_000022305.1	Group II-e	Bacteria	Acidovorax ebreus TPSY	unknown	0	0	0	0	0	0	0	0	0	1	0	0	0	0	1	0	0	0	0	0	0	0	1	0	0	0	0	0	0	0	0	13	5	0	0	0	0	0	0	0	0	0	0	0	0
GCA_000022825.1	Group II-e	Bacteria	Yersinia pestis D182038	unknown	0	0	0	0	0	0	0	0	0	1	0	1	0	1	12	0	0	0	0	0	0	0	14	0	0	0	0	1	1	1	1	26	12	0	1	0	0	0	0	0	1	0	0	0	0
GCA_000024085.1	Group II-e	Bacteria	Kangiella koreensis DSM 16069	unknown	0	0	0	0	0	0	0	0	0	1	0	0	0	0	1	0	0	0	0	0	0	0	1	0	0	0	0	0	0	0	7	7	9	0	0	0	0	0	0	0	0	0	0	0	0
GCA_000024245.1	Group II-e	Bacteria	Zymomonas mobilis subsp. mobilis NCIMB 11163	unknown	0	0	0	0	0	0	0	0	0	1	0	0	0	1	2	0	0	0	0	0	0	0	3	0	0	0	0	1	0	0	0	15	4	0	0	0	0	0	0	0	1	0	0	0	0
GCA_000024885.1	Group II-e	Bacteria	Sulfurospirillum deleyianum DSM 6946	unknown	0	0	0	0	0	0	0	0	0	1	0	0	0	0	1	0	0	0	0	0	0	0	1	0	0	0	0	0	0	0	0	7	3	0	0	0	0	0	0	0	0	0	0	0	0
GCA_000025385.1	Group II-e	Bacteria	Mycoplasma gallisepticum str. F	unknown	0	0	0	0	0	0	0	0	0	1	0	0	0	0	3	0	0	0	0	0	0	0	3	0	0	0	0	0	0	0	1	3	2	0	0	0	0	0	0	0	0	0	0	0	0
GCA_000025605.1	Group II-e	Bacteria	Thermocrinis albus DSM 14484	unknown	0	0	0	0	0	0	0	0	0	1	0	0	0	0	1	0	0	0	0	0	0	0	1	0	0	0	0	0	0	0	0	9	6	0	0	0	0	0	0	0	0	0	0	0	0
GCA_000025885.1	Group II-e	Bacteria	Aminobacterium colombiense DSM 12261	unknown	0	0	0	0	0	0	0	0	0	1	0	0	0	0	1	0	0	0	0	0	0	0	1	1	0	0	0	0	0	0	0	9	4	0	0	0	0	0	0	0	0	0	0	0	0
GCA_000026065.1	Group II-e	Bacteria	Lactobacillus sakei subsp. sakei 23K	unknown	0	0	0	0	0	0	0	0	0	1	0	0	1	0	5	0	0	0	0	0	0	0	5	0	0	0	0	0	1	0	0	12	8	0	1	0	0	0	0	0	0	0	0	0	0
GCA_000026125.1	Group II-e	Bacteria	Herminiimonas arsenicoxydans	unknown	0	0	0	0	0	0	0	0	0	1	0	0	0	0	3	0	0	0	0	0	0	0	3	0	0	0	0	0	0	0	0	10	5	0	0	0	0	0	0	0	0	0	0	0	0
GCA_000026965.1	Group II-e	Bacteria	Neisseria meningitidis 8013	unknown	0	0	0	0	0	0	0	0	0	1	0	0	0	0	1	0	0	0	0	0	0	0	1	0	0	0	0	0	0	0	0	7	6	0	0	0	0	0	0	0	0	0	0	0	0
GCA_000046845.1	Group II-e	Bacteria	Acinetobacter sp. ADP1	unknown	0	0	0	0	0	0	0	0	0	1	0	0	0	0	1	0	0	0	0	0	0	0	1	0	0	0	0	0	0	0	0	8	12	0	0	0	0	0	0	0	0	0	0	0	0
GCA_000055785.1	Group II-e	Bacteria	Chromohalobacter salexigens DSM 3043	unknown	0	0	0	0	0	0	0	0	0	1	0	0	0	0	4	0	0	0	0	0	0	0	4	0	0	0	0	0	0	0	0	14	6	0	0	0	0	0	0	0	0	0	0	0	0
GCA_000056065.1	Group II-e	Bacteria	Lactobacillus delbrueckii subsp. bulgaricus ATCC 11842 = JCM 1002	unknown	0	0	0	0	0	0	0	0	0	1	0	0	0	0	1	0	0	0	0	0	0	0	1	0	0	0	0	0	0	0	0	5	5	0	0	0	0	0	0	0	0	0	0	0	0
GCA_000069245.1	Group II-e	Bacteria	Acinetobacter baumannii AYE	unknown	0	0	0	0	0	0	0	0	0	1	0	0	0	0	1	0	0	0	0	0	0	0	2	0	0	0	0	0	0	1	0	14	14	0	0	0	0	0	0	0	0	0	0	0	0
GCA_000069965.1	Group II-e	Bacteria	Proteus mirabilis HI4320	unknown	0	0	0	0	0	0	0	0	0	1	0	0	1	1	1	0	0	0	0	0	0	0	2	0	0	0	0	1	1	0	0	20	7	0	1	0	0	0	0	0	1	0	0	0	0
GCA_000083565.1	Group II-e	Bacteria	Neisseria meningitidis alpha14	unknown	0	0	0	0	0	0	0	0	0	1	0	0	0	0	1	0	0	0	0	0	0	0	1	0	0	0	0	0	0	0	0	6	6	0	0	0	0	0	0	0	0	0	0	0	0
GCA_000092245.1	Group II-e	Bacteria	Arcobacter nitrofigilis DSM 7299	unknown	0	0	0	0	0	0	0	0	0	1	0	0	0	0	1	0	0	0	0	0	0	0	1	0	0	0	0	0	0	0	0	8	3	0	0	0	0	0	0	0	0	0	0	0	0
GCA_000092265.1	Group II-e	Bacteria	Moraxella catarrhalis RH4	unknown	0	0	0	0	0	0	0	0	0	1	0	0	0	0	1	0	0	0	0	0	0	0	1	0	0	0	0	0	0	0	0	6	7	0	0	0	0	0	0	0	0	0	0	0	0
GCA_000092845.1	Group II-e	Bacteria	Brachyspira murdochii DSM 12563	unknown	0	0	0	0	0	0	0	0	0	1	0	0	0	0	9	0	0	0	0	0	0	0	9	0	0	0	0	0	0	0	0	21	16	0	0	0	0	0	0	0	0	0	0	0	0
GCA_000093145.2	Group II-e	Bacteria	Comamonas testosteroni CNB-2	unknown	0	0	0	0	0	0	0	0	0	1	0	0	0	0	1	0	0	0	0	0	0	0	2	0	0	0	0	0	0	1	0	18	6	0	0	0	0	0	0	0	0	0	0	0	0
GCA_000143685.1	Group II-e	Bacteria	Clostridium ljungdahlii DSM 13528	unknown	0	0	0	0	0	0	0	0	0	1	0	0	0	1	2	0	0	0	0	0	0	0	6	0	0	1	0	1	0	3	4	14	11	0	0	0	0	0	0	0	0	0	0	0	1
GCA_000143725.1	Group II-e	Bacteria	Brachyspira pilosicoli 95/1000	unknown	0	0	0	0	0	0	0	0	0	1	0	0	0	0	7	0	0	0	0	0	0	0	7	0	0	0	0	0	0	0	0	25	16	0	0	0	0	0	0	0	0	0	0	0	0
GCA_000144605.1	Group II-e	Bacteria	Brevundimonas subvibrioides ATCC 15264	unknown	0	0	0	0	0	0	0	0	0	1	0	0	0	0	16	0	0	0	0	0	0	0	22	0	0	0	0	0	0	8	0	15	4	0	0	0	0	0	0	0	0	0	0	0	0
GCA_000144695.1	Group II-e	Bacteria	Acetohalobium arabaticum DSM 5501	unknown	0	0	0	0	0	0	0	0	0	1	0	0	0	0	1	0	0	0	0	0	0	0	1	5	0	1	0	0	0	0	0	8	22	0	0	0	0	0	0	0	0	0	0	0	0
GCA_000145705.1	Group II-e	Bacteria	Mycoplasma hyorhinis HUB-1	unknown	0	0	0	0	0	0	0	0	0	1	0	0	0	0	3	0	0	0	0	0	0	0	3	0	0	0	0	0	0	0	0	2	1	0	0	0	0	0	0	0	0	0	0	0	0
GCA_000148625.1	Group II-e	Bacteria	Mycoplasma fermentans JER	unknown	0	0	0	0	0	0	0	0	0	1	0	0	0	0	5	0	0	0	0	0	0	0	5	0	0	0	0	0	0	0	0	2	1	0	0	0	0	0	0	0	0	0	0	0	0
GCA_000152165.1	Group II-e	Bacteria	Neisseria meningitidis alpha710	unknown	0	0	0	0	0	0	0	0	0	1	0	0	0	0	1	0	0	0	0	0	0	0	1	0	0	0	0	0	0	0	0	7	7	0	0	0	0	0	0	0	0	0	0	0	0
GCA_000153405.2	Group II-e	Bacteria	Psychromonas sp. CNPT3	unknown	0	0	0	0	0	0	0	0	0	1	0	0	0	0	2	0	0	0	0	0	0	0	2	0	0	0	0	0	0	0	2	15	16	0	0	0	0	0	0	0	0	0	0	0	0
GCA_000159455.2	Group II-e	Bacteria	Lactobacillus reuteri SD2112	unknown	0	0	0	0	0	0	0	0	0	1	0	0	0	1	5	0	0	0	0	0	0	0	6	0	0	0	0	1	0	0	1	13	11	0	0	0	0	0	0	0	1	0	0	0	0
GCA_000162235.2	Group II-e	Bacteria	Fusobacterium nucleatum subsp. vincentii 3_1_36A2	unknown	0	0	0	0	0	0	0	0	0	1	0	0	0	0	2	0	0	0	0	0	0	0	2	0	0	0	0	0	0	0	1	6	5	0	0	0	0	0	0	0	0	0	0	0	0
GCA_000164905.1	Group II-e	Bacteria	Hydrogenobacter thermophilus TK-6	unknown	0	0	0	0	0	0	0	0	0	1	0	0	0	0	1	0	0	0	0	0	0	0	1	0	0	0	0	0	0	0	0	8	8	0	0	0	0	0	0	0	0	0	0	0	0
GCA_000175255.2	Group II-e	Bacteria	Zymomonas mobilis subsp. mobilis ATCC 10988	unknown	0	0	0	0	0	0	0	0	0	1	0	0	0	1	3	0	0	0	0	0	0	0	4	0	0	0	0	1	0	0	0	13	4	0	0	0	0	0	0	0	1	0	0	0	0
GCA_000176915.2	Group II-e	Bacteria	Desulfovibrio aespoeensis Aspo-2	unknown	0	0	0	0	0	0	0	0	0	1	0	0	0	0	1	0	0	0	0	0	0	0	2	0	0	0	0	0	0	1	0	12	7	0	0	0	0	0	0	0	0	0	0	0	0
GCA_000177635.2	Group II-e	Bacteria	Desulfurispirillum indicum S5	unknown	0	0	0	0	0	0	0	0	0	1	0	0	0	0	1	0	0	0	0	0	0	0	1	0	0	0	0	0	0	0	1	11	6	0	0	0	0	0	0	0	0	0	0	0	0
GCA_000179015.2	Group II-e	Bacteria	Alicycliphilus denitrificans BC	unknown	0	0	0	0	0	0	0	0	0	1	0	0	0	0	2	0	0	0	0	0	0	0	4	0	0	0	0	0	0	4	0	21	8	0	0	0	0	0	0	0	0	0	0	0	0
GCA_000182875.1	Group II-e	Bacteria	Streptococcus thermophilus ND03	unknown	0	0	0	0	0	0	0	0	0	1	0	0	0	0	4	0	0	0	0	0	0	0	4	0	0	0	0	0	0	0	0	7	5	0	0	0	0	0	0	0	0	0	0	0	0
GCA_000183155.1	Group II-e	Bacteria	Riemerella anatipestifer ATCC 11845 = DSM 15868	unknown	0	0	0	0	0	0	0	0	0	1	0	0	0	0	1	0	0	0	0	0	0	0	2	0	0	0	0	0	0	4	3	6	5	0	0	0	0	0	0	0	0	0	0	0	0
GCA_000183745.1	Group II-e	Bacteria	Oceanithermus profundus DSM 14977	unknown	0	0	0	0	0	0	0	0	0	1	0	0	0	0	8	0	0	0	0	0	0	0	8	2	1	0	0	0	0	0	5	6	10	0	0	0	0	0	0	0	0	0	0	0	0
GCA_000185745.1	Group II-e	Bacteria	Taylorella equigenitalis MCE9	unknown	0	0	0	0	0	0	0	0	0	1	0	0	0	0	1	0	0	0	0	0	0	0	1	0	0	0	0	0	0	0	1	6	5	0	0	0	0	0	0	0	0	0	0	0	0
GCA_000185885.1	Group II-e	Bacteria	Staphylococcus pseudintermedius HKU10-03	unknown	0	0	0	0	0	0	0	0	0	1	0	0	0	0	6	0	0	0	0	0	0	0	6	0	0	0	0	0	0	0	1	14	9	0	0	0	0	0	0	0	0	0	0	0	0
GCA_000186005.1	Group II-e	Bacteria	Mycoplasma fermentans M64	unknown	0	0	0	0	0	0	0	0	0	1	0	0	0	0	4	0	0	0	0	0	0	0	4	0	0	0	0	0	0	0	0	2	2	0	0	0	0	0	0	0	0	0	0	0	0
GCA_000187005.1	Group II-e	Bacteria	Thermus scotoductus SA-01	unknown	0	0	0	0	0	0	0	0	0	1	0	0	0	0	7	0	0	0	0	0	0	0	8	2	1	0	0	0	0	1	0	9	8	0	0	0	0	0	0	0	0	0	0	0	0
GCA_000187205.4	Group II-e	Bacteria	Acinetobacter baumannii MDR-TJ	unknown	0	0	0	0	0	0	0	0	0	1	0	0	0	0	1	0	0	0	0	0	0	0	1	0	0	0	0	0	0	0	1	20	14	0	0	0	0	0	0	0	0	0	0	0	0
GCA_000189415.1	Group II-e	Bacteria	Weeksella virosa DSM 16922	unknown	0	0	0	0	0	0	0	0	0	1	0	0	0	0	1	0	0	0	0	0	0	0	1	0	0	0	0	0	0	0	0	5	10	0	0	0	0	0	0	0	0	0	0	0	0
GCA_000191145.1	Group II-e	Bacteria	Acinetobacter calcoaceticus PHEA-2	unknown	0	0	0	0	0	0	0	0	0	1	0	0	0	0	1	0	0	0	0	0	0	0	1	0	0	0	0	0	0	0	0	14	12	0	0	0	0	0	0	0	0	0	0	0	0
GCA_000191165.1	Group II-e	Bacteria	Lactobacillus delbrueckii subsp. bulgaricus 2038	unknown	0	0	0	0	0	0	0	0	0	1	0	0	0	0	4	0	0	0	0	0	0	0	4	0	0	0	0	0	0	0	1	8	4	0	0	0	0	0	0	0	0	0	0	0	0
GCA_000191425.1	Group II-e	Bacteria	Neisseria meningitidis G2136	unknown	0	0	0	0	0	0	0	0	0	1	0	0	0	0	1	0	0	0	0	0	0	0	1	0	0	0	0	0	0	0	0	7	6	0	0	0	0	0	0	0	0	0	0	0	0
GCA_000191445.1	Group II-e	Bacteria	Neisseria meningitidis H44/76	unknown	0	0	0	0	0	0	0	0	0	1	0	0	0	0	1	0	0	0	0	0	0	0	1	0	0	0	0	0	0	0	0	7	6	0	0	0	0	0	0	0	0	0	0	0	0
GCA_000191465.1	Group II-e	Bacteria	Neisseria meningitidis M01-240149	unknown	0	0	0	0	0	0	0	0	0	1	0	0	0	0	1	0	0	0	0	0	0	0	1	0	0	0	0	0	0	0	0	7	6	0	0	0	0	0	0	0	0	0	0	0	0
GCA_000191485.1	Group II-e	Bacteria	Neisseria meningitidis M01-240355	unknown	0	0	0	0	0	0	0	0	0	1	0	0	0	0	1	0	0	0	0	0	0	0	1	0	0	0	0	0	0	0	0	7	6	0	0	0	0	0	0	0	0	0	0	0	0
GCA_000191505.1	Group II-e	Bacteria	Neisseria meningitidis M04-240196	unknown	0	0	0	0	0	0	0	0	0	1	0	0	0	0	1	0	0	0	0	0	0	0	1	0	0	0	0	0	0	0	0	7	6	0	0	0	0	0	0	0	0	0	0	0	0
GCA_000191525.1	Group II-e	Bacteria	Neisseria meningitidis NZ-05/33	unknown	0	0	0	0	0	0	0	0	0	1	0	0	0	0	1	0	0	0	0	0	0	0	1	0	0	0	0	0	0	0	0	7	6	0	0	0	0	0	0	0	0	0	0	0	0
GCA_000191565.1	Group II-e	Bacteria	Riemerella anatipestifer RA-GD	unknown	0	0	0	0	0	0	0	0	0	1	0	0	0	0	1	0	0	0	0	0	0	0	2	0	0	0	0	0	0	4	3	6	6	0	0	0	0	0	0	0	0	0	0	0	0
GCA_000194135.1	Group II-e	Bacteria	Hippea maritima DSM 10411	unknown	0	0	0	0	0	0	0	0	0	1	0	0	0	0	1	0	0	0	0	0	0	0	1	0	0	0	0	0	0	0	0	6	8	0	0	0	0	0	0	0	0	0	0	0	0
GCA_000195875.1	Group II-e	Bacteria	Mycoplasma pulmonis UAB CTIP	unknown	0	0	0	0	0	0	0	0	0	1	0	0	0	0	5	0	0	0	0	0	0	0	5	0	0	0	0	0	0	0	0	1	1	0	0	0	0	0	0	0	0	0	0	0	0
GCA_000195975.1	Group II-e	Bacteria	Synechococcus sp. WH 8102	unknown	0	0	0	0	0	0	0	0	0	1	0	0	0	0	7	0	0	0	0	0	0	0	8	4	0	0	0	0	0	1	0	11	6	0	0	0	0	0	0	0	0	0	0	0	0
GCA_000196015.1	Group II-e	Bacteria	Cupriavidus metallidurans CH34	unknown	0	0	0	0	0	0	0	0	0	1	0	0	0	1	3	0	0	0	0	0	0	0	5	0	0	0	0	1	0	1	0	16	7	0	0	0	0	0	0	0	1	0	0	0	0
GCA_000196295.1	Group II-e	Bacteria	Neisseria lactamica 020-06	unknown	0	0	0	0	0	0	0	0	0	1	0	0	0	0	2	0	0	0	0	0	0	0	2	0	0	0	0	0	0	0	0	7	5	0	0	0	0	0	0	0	0	0	0	0	0
GCA_000196455.1	Group II-e	Bacteria	[Clostridium] sticklandii	unknown	0	0	0	0	0	1	0	0	0	1	0	0	0	0	4	0	0	0	0	0	0	0	5	19	0	0	0	0	0	1	0	8	4	0	0	0	0	0	0	0	0	0	0	0	0
GCA_000196515.1	Group II-e	Bacteria	'Nostoc azollae' 0708	unknown	0	0	0	0	0	0	0	0	0	1	0	0	0	0	6	0	0	0	0	0	0	0	7	11	0	0	0	0	0	1	1	19	7	0	0	0	0	0	0	0	0	0	0	0	0
GCA_000196795.1	Group II-e	Bacteria	Acinetobacter oleivorans DR1	unknown	0	0	0	0	0	0	0	0	0	1	0	0	0	0	1	0	0	0	0	0	0	0	1	0	0	0	0	0	0	0	0	15	13	0	0	0	0	0	0	0	0	0	0	0	0
GCA_000196875.1	Group II-e	Bacteria	Halomonas elongata DSM 2581	unknown	0	0	0	0	0	0	0	0	0	1	0	0	0	1	8	0	0	0	0	0	0	0	9	0	0	0	0	1	0	0	0	17	7	0	0	0	0	0	0	0	0	0	0	0	1
GCA_000204645.1	Group II-e	Bacteria	Alicycliphilus denitrificans K601	unknown	0	0	0	0	0	0	0	0	0	1	0	0	0	0	2	0	0	0	0	0	0	0	4	0	0	0	0	0	0	5	0	21	6	0	0	0	0	0	0	0	0	0	0	0	0
GCA_000209655.1	Group II-e	Bacteria	Pusillimonas sp. T7-7	unknown	0	0	0	0	0	0	0	0	0	1	0	0	0	0	1	0	0	0	0	0	0	0	1	0	0	0	0	0	0	0	0	13	7	0	0	0	0	0	0	0	0	0	0	0	0
GCA_000209735.1	Group II-e	Bacteria	Mycoplasma fermentans PG18	unknown	0	0	0	0	0	0	0	0	0	1	0	0	0	0	5	0	0	0	0	0	0	0	5	0	0	0	0	0	0	0	0	2	2	0	0	0	0	0	0	0	0	0	0	0	0
GCA_000211295.1	Group II-e	Bacteria	Mycoplasma hyorhinis MCLD	unknown	0	0	0	0	0	0	0	0	0	1	0	0	0	0	3	0	0	0	0	0	0	0	3	0	0	0	0	0	0	0	0	2	1	0	0	0	0	0	0	0	0	0	0	0	0
GCA_000213235.1	Group II-e	Bacteria	Tepidanaerobacter acetatoxydans Re1	unknown	0	0	0	0	0	1	0	0	0	1	0	0	0	0	6	0	0	0	0	0	0	0	6	16	0	0	0	0	0	0	2	15	11	0	0	0	0	0	0	0	0	0	0	0	0
GCA_000214395.1	Group II-e	Bacteria	Delftia sp. Cs1-4	unknown	0	0	0	0	0	0	0	0	0	1	0	0	0	0	2	0	0	0	0	0	0	0	3	0	0	0	0	0	0	1	0	20	6	0	0	0	0	0	0	0	0	0	0	0	0
GCA_000214705.1	Group II-e	Bacteria	Desulfotomaculum kuznetsovii DSM 6115	unknown	0	0	0	0	0	1	0	0	0	1	0	0	0	0	2	0	0	0	0	0	0	0	2	30	0	0	0	0	0	0	1	12	17	0	0	0	0	0	0	0	0	0	0	0	0
GCA_000215345.3	Group II-e	Bacteria	Arcobacter butzleri 7h1h	unknown	0	0	0	0	0	0	0	0	0	1	0	0	0	0	1	0	0	0	0	0	0	0	1	0	0	0	0	0	0	0	1	9	2	0	0	0	0	0	0	0	0	0	0	0	0
GCA_000217795.1	Group II-e	Bacteria	Thermodesulfatator indicus DSM 15286	unknown	0	0	0	0	0	0	0	0	0	1	0	0	0	0	1	0	0	0	0	0	0	0	1	0	0	0	0	0	0	0	1	8	2	0	0	0	0	0	0	0	0	0	0	0	0
GCA_000218625.1	Group II-e	Bacteria	Flexistipes sinusarabici DSM 4947	unknown	0	0	0	0	0	0	0	0	0	1	0	0	0	0	2	0	0	0	0	0	0	0	2	0	0	0	0	0	0	0	1	9	9	0	0	0	0	0	0	0	0	0	0	0	0
GCA_000219805.1	Group II-e	Bacteria	Weissella koreensis KACC 15510	unknown	0	0	0	0	0	0	0	0	0	1	0	0	0	0	2	0	0	0	0	0	0	0	2	0	0	0	0	0	0	0	0	7	6	0	0	0	0	0	0	0	0	0	0	0	0
GCA_000219915.3	Group II-e	Bacteria	Advenella kashmirensis WT001	unknown	0	0	0	0	0	0	0	0	0	1	0	0	0	0	1	0	0	0	0	0	0	0	1	0	0	0	0	0	0	0	1	9	3	0	0	0	0	0	0	0	0	0	0	0	0
GCA_000223215.1	Group II-e	Bacteria	Brachyspira intermedia PWS/A	unknown	0	0	0	0	0	0	0	0	0	1	0	0	0	0	9	0	0	0	0	0	0	0	9	0	0	0	0	0	0	0	0	21	16	0	0	0	0	0	0	0	0	0	0	0	0
GCA_000226275.1	Group II-e	Bacteria	Acinetobacter baumannii MDR-ZJ06	unknown	0	0	0	0	0	0	0	0	0	1	0	0	0	0	1	0	0	0	0	0	0	0	1	0	0	0	0	0	0	0	1	14	12	0	0	0	0	0	0	0	0	0	0	0	0
GCA_000226625.1	Group II-e	Bacteria	Taylorella asinigenitalis MCE3	unknown	0	0	0	0	0	0	0	0	0	1	0	0	0	0	1	0	0	0	0	0	0	0	1	0	0	0	0	0	0	0	0	7	4	0	0	0	0	0	0	0	0	0	0	0	0
GCA_000230295.1	Group II-e	Bacteria	Streptococcus pyogenes Alab49	unknown	0	0	0	0	0	0	0	0	0	1	0	0	0	0	9	0	0	0	0	0	0	0	9	0	0	0	0	0	0	0	1	16	5	0	0	0	0	0	0	0	0	0	0	0	0
GCA_000236665.1	Group II-e	Bacteria	Dechlorosoma suillum PS	unknown	0	0	0	0	0	0	0	0	0	1	0	0	0	0	1	0	0	0	0	0	0	0	1	0	0	0	0	0	0	0	0	10	7	0	0	0	0	0	0	0	0	0	0	0	0
GCA_000241125.1	Group II-e	Bacteria	Mycoplasma hyorhinis GDL-1	unknown	0	0	0	0	0	0	0	0	0	1	0	0	0	0	3	0	0	0	0	0	0	0	3	0	0	0	0	0	0	0	0	2	1	0	0	0	0	0	0	0	0	0	0	0	0
GCA_000243075.1	Group II-e	Bacteria	Oceanimonas sp. GK1	unknown	0	0	0	0	0	0	0	0	0	1	0	0	0	1	2	0	0	0	0	0	0	0	3	0	0	0	0	1	0	0	0	9	9	0	0	0	0	0	0	0	1	0	0	0	0
GCA_000250905.1	Group II-e	Bacteria	Streptococcus pyogenes MGAS15252	unknown	0	0	0	0	0	0	0	0	0	1	0	0	0	0	10	0	0	0	0	0	0	0	10	0	0	0	0	0	0	0	0	13	5	0	0	0	0	0	0	0	0	0	0	0	0
GCA_000250925.1	Group II-e	Bacteria	Streptococcus pyogenes MGAS1882	unknown	0	0	0	0	0	0	0	0	0	1	0	0	0	0	10	0	0	0	0	0	0	0	10	0	0	0	0	0	0	0	0	14	5	0	0	0	0	0	0	0	0	0	0	0	0
GCA_000252855.1	Group II-e	Bacteria	Riemerella anatipestifer ATCC 11845 = DSM 15868	unknown	0	0	0	0	0	0	0	0	0	1	0	0	0	0	1	0	0	0	0	0	0	0	2	0	0	0	0	0	0	4	3	6	5	0	0	0	0	0	0	0	0	0	0	0	0
GCA_000253215.1	Group II-e	Bacteria	Neisseria meningitidis WUE 2594	unknown	0	0	0	0	0	0	0	0	0	1	0	0	0	0	1	0	0	0	0	0	0	0	1	0	0	0	0	0	0	0	0	6	6	0	0	0	0	0	0	0	0	0	0	0	0
GCA_000253395.1	Group II-e	Bacteria	Streptococcus thermophilus JIM 8232	unknown	0	0	0	0	0	0	0	0	0	1	0	0	0	0	6	0	0	0	0	0	0	0	6	0	0	0	0	0	0	0	0	9	7	0	0	0	0	0	0	0	0	0	0	0	0
GCA_000262675.1	Group II-e	Bacteria	Streptococcus thermophilus MN-ZLW-002	unknown	0	0	0	0	0	0	0	0	0	1	0	0	0	0	4	0	0	0	0	0	0	0	4	0	0	0	0	0	0	0	0	9	5	0	0	0	0	0	0	0	0	0	0	0	0
GCA_000265295.1	Group II-e	Bacteria	Sulfurospirillum barnesii SES-3	unknown	0	0	0	0	0	0	0	0	0	1	0	0	0	0	2	0	0	0	0	0	0	0	2	0	0	0	0	0	0	0	0	7	2	0	0	0	0	0	0	0	0	0	0	0	0
GCA_000265505.1	Group II-e	Bacteria	Flexibacter litoralis DSM 6794	unknown	0	0	0	0	0	0	0	0	0	1	0	0	0	0	1	0	0	0	0	0	0	0	3	0	0	0	0	0	0	7	13	9	21	0	0	0	0	0	0	0	0	0	0	0	0
GCA_000266925.1	Group II-e	Bacteria	Anaerobaculum mobile DSM 13181	unknown	0	0	0	0	0	0	0	0	0	1	0	0	0	0	1	0	0	0	0	0	0	0	1	2	0	0	0	0	0	0	0	10	4	0	0	0	0	0	0	0	0	0	0	0	0
GCA_000270285.1	Group II-e	Bacteria	Eggerthella sp. YY7918	unknown	0	0	0	0	0	0	0	0	0	1	0	0	0	0	3	0	0	0	0	0	0	0	3	0	0	0	0	0	0	0	0	5	12	0	0	0	0	0	0	0	0	0	0	0	0
[truncated: 608 more rows]
[truncated: 343 more columns]

## Sheet: CAZy_in_plasmids
acc	superkingdom	phylum	class	order	family	genus	species	strain	desc	SLH	dockerin	cohesin	sum_exo	sum_endo	sum_LPMO	sum_xylanase_GH	sum_cCBM	sum_other_GH	sum_other_CBM	AA9	AA10	AA11	GH6	GH9	GH48	GH5	GH8	GH12	GH44	GH45	GH51	GH124	CBM1	CBM2	CBM3	CBM4	CBM6	CBM8	CBM9	CBM10	CBM11	CBM16	CBM17	CBM28	CBM30	CBM37	CBM44	CBM46	CBM49
[truncated: 921 more rows]
[truncated: 317 more columns]

[truncated: 2 more sheets: archaea, GroupI_species]
